# Supplementary material for: Linking the resistome and plasmidome to the microbiome
Source: ISME J. 2019 May 30;13(10):2437–46. doi: 10.1038/s41396-019-0446-4 (PMC6776055; doi:10.1038/s41396-019-0446-4)
Supplement: Supplementary file 10 — Table S2 [file 41396_2019_446_MOESM10_ESM.xlsx]

## Sheet: Sheet1
Table S1: ProxiMeta report for WWEC sample
cluster_id	cluster_old_id	abundance	abundance_percs	abundance_tpms	completeness	marker_gene_overrepresentation	marker_lineage	mash_reference	mash_hashes	mash_p.value	genome_size	gc	num_contigs	n50_contigs	mean_contig_length	coding_density	kmer_coherence	mash_reference_1	mash_hashes_1	mash_p.value_1	mash_reference_2	mash_hashes_2	mash_p.value_2	mash_reference_3	mash_hashes_3	mash_p.value_3	mash_reference_4	mash_hashes_4	mash_p.value_4	mash_reference_5	mash_hashes_5	mash_p.value_5	mash_reference_6	mash_hashes_6	mash_p.value_6	mash_reference_7	mash_hashes_7	mash_p.value_7	mash_reference_8	mash_hashes_8	mash_p.value_8	mash_reference_9	mash_hashes_9	mash_p.value_9	mash_reference_10	mash_hashes_10	mash_p.value_10	mash_reference_11	mash_hashes_11
cluster.1	clusters.361	0.000542433	0.0542433	0.346554	100	1.0929	k__Bacteria	Bacteroides_propionicifaciens_DSM_19291_JCM_14649.fna	2	4.78346e-08	2826639	0.375753	78	77162	36239	0.859722	0.0400149
cluster.2	clusters.2898	0.000304961	0.0304961	0.194836	97.043	2.59368	k__Bacteria	Holospora_undulata_HU1.fna	2	1.58012e-08	1768761	0.353792	438	5393	4038.27	0.920418	0.0533729
cluster.3	clusters.207	0.000247248	0.0247248	0.157964	96.5721	3.14421	o__Clostridiales	Veillonella_sp._oral_taxon_780_str._F0422.fna	3	1.07003e-12	1551846	0.394754	334	6650	4646.25	0.915966	0.0357847
cluster.4	clusters.399	0.000264392	0.0264392	0.168917	96.0573	4.21147	k__Bacteria	Bacteroidales_bacterium_CF.fna	2	5.66685e-08	3348443	0.44792	687	7751	4874.01	0.901364	0.0371605
cluster.5	clusters.5409	0.000269647	0.0269647	0.172274	95.5817	3.93596	o__Clostridiales	Eubacterium_sp._CAG_180.fna	699	0	1811652	0.448806	420	6010	4313.46	0.899853	0.0391682
cluster.6	clusters.1002	0.000366655	0.0366655	0.234252	95.2749	1.39721	o__Selenomonadales	Carnobacterium_sp._N15.MGS_207.fna	709	0	1880607	0.443856	108	21827	17413	0.905716	0.0361397	Phascolarctobacterium_sp._CAG_207.fna	670	0
cluster.7	clusters.1514	0.000369644	0.0369644	0.236161	94.5971	2.42584	c__Betaproteobacteria	Ralstonia_solanacearum_Po82.fna	5	2.45785e-20	2270940	0.59728	345	10149	6582.43	0.906979	0.0368708
cluster.8	clusters.16	0.00034033	0.034033	0.217433	93.6475	4.54275	f__Rhodocyclaceae	Dehalogenimonas_lykanthroporepellens_BL_DC_9.fna	6	3.67687e-25	3310339	0.481687	749	7600	4419.68	0.867919	0.0349173
cluster.9	clusters.91	0.000280698	0.0280698	0.179335	93.0051	3.24211	p__Euryarchaeota	Methanobrevibacter_smithii_TS145B.fna	543	0	1974894	0.368627	504	5492	3918.44	0.893329	0.0608186	Methanobrevibacter_smithii_TS146B.fna	543	0	Methanobrevibacter_smithii_TS145A.fna	539	0	Methanobrevibacter_smithii_TS146A.fna	534	0	Methanobrevibacter_smithii_TS96C.fna	531	0	Methanobrevibacter_smithii_TS146D.fna	530	0	Methanobrevibacter_smithii_CAG_186.fna	528	0	Methanobrevibacter_smithii_DSM_2375.fna	515	0	Methanobrevibacter_smithii_TS146C.fna	513	0	Methanobrevibacter_smithii_DSM_2374.fna	480	0	Methanobrevibacter_smithii_ATCC_35061.fna	439	0	Methanobrevibacter_smithii_TS146E.fna	141
cluster.10	clusters.1172	0.000721871	0.0721871	0.461195	92.749	1.76152	k__Bacteria	Arcobacter_cibarius_LMG_21996.fna	647	0	1736676	0.270814	178	13010	9756.61	0.940726	0.0759522
cluster.11	clusters.18	0.143885	14.3885	91.9262	92.1677	0.347222	f__Enterobacteriaceae	Escherichia_coli_str._K_12_substr._MG1655.fna	887	0	4182034	0.510927	44	133427	95046.2	0.886273	0.0261085	Escherichia_coli_str._K_12_substr._MG1655star.fna	887	0	Escherichia_coli_str._K_12_substr._MG1655.fna	886	0	Escherichia_coli_str._K_12_substr._MG1655.fna	886	0	Escherichia_coli_str._K_12_substr._MG1655.fna	886	0	Escherichia_coli_str._K_12_substr._MG1655.fna	886	0	Escherichia_coli_str._K_12_substr._MG1655.fna	886	0	Escherichia_coli_BW25113.fna	886	0	Escherichia_coli_str._K_12_substr._MG1655.fna	885	0	Escherichia_coli_K_12.fna	883	0	Escherichia_coli_K_12.fna	883	0	Escherichia_coli_K_12.fna	881
cluster.12	clusters.725	0.000287809	0.0287809	0.183878	92.0746	3.84615	o__Clostridiales	Clostridium_paraputrificum_AGR2156.fna	4	7.60428e-16	2968704	0.278442	539	7968	5507.8	0.884172	0.0728954
cluster.13	clusters.76	0.000316655	0.0316655	0.202307	91.9463	3.92198	o__Clostridiales	Peptoniphilus_sp._BV3C26.fna	3	3.40586e-12	3209691	0.308782	1073	3750	2991.32	0.86807	0.0647203
cluster.14	clusters.288	0.00150591	0.150591	0.96211	91.1613	5.49182	o__Clostridiales	Ruminococcus_sp._5_1_39BFAA.fna	518	0	4129779	0.410068	1127	4646	3664.4	0.866122	0.042279	Blautia_wexlerae_DSM_19850.fna	431	0	Ruminococcus_sp._CAG_9.fna	428	0	Blautia_wexlerae_AGR2146.fna	332	0
cluster.15	clusters.1353	0.000272697	0.0272697	0.174223	91.0305	4.92678	o__Clostridiales	Firmicutes_bacterium_CAG_41.fna	505	0	2342434	0.385031	739	4269	3169.73	0.905701	0.0468626
cluster.16	clusters.84	0.000430999	0.0430999	0.27536	90.5652	2.18703	c__Betaproteobacteria	Neisseria_shayeganii_871.fna	9	1.67673e-38	2297122	0.542383	288	10551	7976.12	0.842338	0.0368725
cluster.17	clusters.1488	0.000912101	0.0912101	0.582731	90.3061	0.680272	o__Clostridiales	Subdoligranulum_variabile_DSM_15176.fna	4	3.46779e-16	2254824	0.56465	233	11450	9677.36	0.848984	0.0316256
cluster.18	clusters.683	0.000462689	0.0462689	0.295606	89.9359	1.73077	o__Bacteroidales	Parabacteroides_merdae_CAG_48.fna	707	0	3362890	0.458042	209	20332	16090.4	0.901715	0.0282246	Parabacteroides_merdae_ATCC_43184.fna	675	0	Bacteroides_sp._UNK.MGS_14.fna	670	0	Parabacteroides_merdae_CL09T00C40.fna	658	0	Parabacteroides_merdae_CL03T12C32.fna	445	0
cluster.19	clusters.295	0.000877937	0.0877937	0.560903	89.7619	5.2381	p__Bacteroidetes	Bacteroidales_bacterium_CF.fna	2	3.92899e-08	2302513	0.370648	478	6117	4816.97	0.938294	0.0429357
cluster.20	clusters.252	0.000304607	0.0304607	0.19461	89.7196	0.53139	o__Burkholderiales	Brachymonas_chironomi_DSM_19884.fna	4	1.51662e-16	1905380	0.557157	339	8077	5620.59	0.859641	0.0424674
cluster.21	clusters.1861	0.000507192	0.0507192	0.324039	89.4756	1.2931	c__Gammaproteobacteria	Enhydrobacter_aerosaccus_SK60.fna	4	1.66759e-16	1877650	0.454619	55	51334	34139.1	0.870647	0.0336018
cluster.22	clusters.85	0.000297263	0.0297263	0.189918	88.8224	1.79426	c__Betaproteobacteria	Nitrosomonas_sp._AL212.fna	16	9.27829e-70	2701166	0.444172	218	15188	12390.7	0.86645	0.0307768
cluster.23	clusters.221	0.000347286	0.0347286	0.221877	88.7557	0.513699	o__Clostridiales	Ruminococcus_sp._CAG_57.fna	467	0	1870060	0.434715	209	9691	8947.66	0.886008	0.0335425	Ruminococcus_sp._N15.MGS_57.fna	467	0	Ruminococcus_bicirculans.fna	430	0
cluster.24	clusters.203	0.000432569	0.0432569	0.276363	87.1308	7.21915	o__Clostridiales	Blautia_sp._CAG_52.fna	343	0	3326065	0.431569	845	8265	3936.17	0.881163	0.0425772	Roseburia_sp._CAG_471.fna	103	0
cluster.25	clusters.183	0.000272354	0.0272354	0.174004	86.9418	3.25397	p__Bacteroidetes	Bacteroidales_bacterium_CF.fna	8	5.78099e-34	2069516	0.398805	639	4390	3238.68	0.938931	0.0415488
cluster.26	clusters.936	0.00107724	0.107724	0.688234	85.8439	2.13428	o__Clostridiales	Blautia_sp._CAG_37.fna	472	0	2765237	0.47786	464	7366	5959.56	0.887513	0.0367971
cluster.27	clusters.1756	0.000276267	0.0276267	0.176504	85.3782	1.78363	f__Lachnospiraceae	Ruminococcus_lactaris_ATCC_29176.fna	634	0	2088523	0.430662	638	4341	3273.55	0.889438	0.0419485	Ruminococcus_lactaris_CC59_002D.fna	569	0
cluster.28	clusters.3477	0.00146332	0.146332	0.934897	84.9462	0.537634	k__Bacteria	Bacteroides_sp._N54.MGS_20.fna	3	1.73604e-12	1419597	0.350171	135	13264	10515.5	0.924982	0.0495986
cluster.29	clusters.124	0.000539544	0.0539544	0.344708	84.8826	0.253165	o__Clostridiales	Ruminococcus_obeum_CAG_39.fna	523	0	1933474	0.422952	141	15317	13712.6	0.906601	0.0390811	Ruminococcus_obeum_ATCC_29174.fna	408	0
cluster.30	clusters.202	0.000259302	0.0259302	0.165665	84.5105	1.88666	o__Clostridiales	Faecalibacterium_sp._CAG_74.fna	415	0	2580991	0.58224	1124	2596	2296.26	0.873222	0.0393238
cluster.31	clusters.52	0.000246766	0.0246766	0.157656	84.2664	3.44462	c__Gammaproteobacteria	Chelonobacter_oris.fna	10	6.51511e-43	2253447	0.437428	844	3284	2669.96	0.894747	0.0412597
cluster.32	clusters.250	0.000495988	0.0495988	0.316881	83.2663	0.282051	o__Bacteroidales	Parabacteroides_distasonis_ATCC_8503.fna	561	0	3673285	0.456307	406	10808	9047.5	0.915175	0.0271682	Parabacteroides_sp._CAG_2.fna	546	0	Parabacteroides_distasonis_CL03T12C09.fna	545	0	Parabacteroides_distasonis_str._3999B_T_B_6.fna	518	0	Parabacteroides_sp._D25.fna	517	0	Parabacteroides_sp._2_1_7.fna	515	0	Parabacteroides_distasonis_str._3999B_T_B_4.fna	514	0	Bacteroides_sp._3_1_19.fna	490	0	Parabacteroides_sp._D13.fna	482	0	Parabacteroides_distasonis.fna	438	0	Bacteroides_sp._2_1_33B.fna	432	0	Parabacteroides_distasonis_CL09T03C24.fna	416
cluster.33	clusters.118	0.000396126	0.0396126	0.25308	82.9905	2.12948	o__Clostridiales	Ruminococcus_sp._JC304.fna	10	2.94399e-41	2690741	0.435306	445	7370	6046.61	0.867235	0.0365055
cluster.34	clusters.2171	0.000224063	0.0224063	0.143151	82.6692	0.606315	o__Clostridiales	Eubacterium_siraeum_CAG_80.fna	357	0	1991389	0.452595	895	2475	2225.02	0.880574	0.0364626	_Eubacterium_siraeum_DSM_15702.fna	351	0	_Eubacterium_siraeum_DSM_15702.fna	347	0
cluster.35	clusters.581	0.00129861	0.129861	0.829665	81.8765	4.14918	o__Clostridiales	Proteocatella_sphenisci_DSM_23131.fna	16	3.70637e-71	2366835	0.413865	583	4925	4059.75	0.906325	0.0395831
cluster.36	clusters.175	0.000739035	0.0739035	0.472161	81.1261	0.0772201	o__Actinomycetales	Ornithinimicrobium_pekingense_DSM_21552.fna	6	8.89498e-24	3749349	0.707772	241	18658	15557.5	0.909302	0.0487283
cluster.37	clusters.984	0.000267577	0.0267577	0.170952	80.242	2.05537	o__Clostridiales	Clostridium_sp._CAG_217.fna	516	0	1430542	0.545948	300	5531	4768.47	0.909438	0.0287319
cluster.38	clusters.1741	0.000734103	0.0734103	0.46901	80.2167	0.810918	o__Clostridiales	Ruminococcus_sp._CAG_90.fna	496	0	1968261	0.454508	200	10286	9841.31	0.889754	0.0362245	Blautia_sp._KLE_1732.fna	422	0
cluster.39	clusters.2423	0.000277657	0.0277657	0.177392	79.8635	1.0582	f__Lachnospiraceae	Dorea_formicigenerans_ATCC_27755.fna	445	0	1756071	0.414199	274	7649	6409.02	0.893125	0.0377796	Dorea_formicigenerans_CAG_28.fna	442	0	Dorea_sp._AGR2135.fna	333	0	Dorea_formicigenerans_4_6_53AFAA.fna	328	0
cluster.40	clusters.1239	0.000351904	0.0351904	0.224827	79.7975	0.914316	f__Lachnospiraceae	Firmicutes_bacterium_CAG_24.fna	516	0	2201336	0.489485	242	9821	9096.43	0.892644	0.0342994
cluster.41	clusters.664	0.000400178	0.0400178	0.255669	78.3557	0.782998	o__Clostridiales	Bacillus_sp._123MFChir2.fna	2	4.17549e-08	1792978	0.536499	141	14494	12716.2	0.890066	0.0324734
cluster.42	clusters.397	0.000658024	0.0658024	0.420404	78.2965	7.42762	f__Comamonadaceae	Comamonas_aquatica.fna	6	5.95445e-24	3366466	0.594058	1360	2762	2475.34	0.899876	0.0414687
cluster.43	clusters.320	0.000228027	0.0228027	0.145684	77.8771	7.45696	o__Lactobacillales	Bavariicoccus_seileri_DSM_19936.fna	3	1.85331e-12	1749267	0.369294	662	3161	2642.4	0.856458	0.0466293
cluster.44	clusters.55	0.000425387	0.0425387	0.271775	77.8035	0	c__Gammaproteobacteria	Tolumonas_auensis_DSM_9187.fna	383	0	2212322	0.493538	131	20336	16888	0.902632	0.0300399
cluster.45	clusters.1176	0.000686541	0.0686541	0.438623	77.5818	1.0884	o__Burkholderiales	Sphaerotilus_natans_subsp._natans_DSM_6575.fna	192	0	3296981	0.700176	356	10562	9261.18	0.924084	0.0538454
cluster.46	clusters.854	0.00106115	0.106115	0.677959	77.4699	0.344933	o__Pseudomonadales	Moraxella_boevrei_DSM_14165.fna	3	2.1096e-12	1777421	0.440282	131	16861	13568.1	0.897913	0.035232
cluster.47	clusters.145	0.000243543	0.0243543	0.155596	77.4579	6.60167	c__Betaproteobacteria	Neisseria_gonorrhoeae_FA_1090.fna	3	2.32631e-12	2087330	0.523429	922	2644	2263.92	0.854523	0.0386607
cluster.48	clusters.594	0.000219558	0.0219558	0.140273	76.8336	4.21838	o__Clostridiales	Enterococcus_faecium_NRRL_B_2354.fna	2	3.92532e-08	2316999	0.398033	1049	2389	2208.77	0.905709	0.0396204
cluster.49	clusters.310	0.000248051	0.0248051	0.158477	76.5469	7.74258	c__Betaproteobacteria	Deefgea_rivuli_DSM_18356.fna	2	5.6545e-08	2461146	0.499942	1108	2443	2221.25	0.905384	0.032743
cluster.50	clusters.1553	0.000620376	0.0620376	0.396351	76.3077	1.36054	o__Clostridiales	Subdoligranulum_variabile_DSM_15176.fna	8	7.7482e-34	1921183	0.607672	266	8307	7222.49	0.875593	0.0331915
cluster.51	clusters.1113	0.000424768	0.0424768	0.271379	76.2994	9.15362	p__Firmicutes	Dialister_invisus_CAG_218.fna	360	0	1413969	0.442829	380	7488	3720.97	0.890288	0.0390558	Dialister_invisus_DSM_15470.fna	320	0
cluster.52	clusters.479	0.00041021	0.041021	0.262078	75.4511	2.45148	k__Bacteria	Candidatus_Pelagibacter_sp._IMCC9063.fna	2	1.02933e-08	1241524	0.22686	111	16534	11184.9	0.879078	0.094335
cluster.53	clusters.1995	0	0	0	74.7784	8.01302	o__Clostridiales	Firmicutes_bacterium_CAG_83.fna	401	0	1519232	0.608234	695	2443	2185.95	0.8729	0.0377885
cluster.54	clusters.2161	0.000230396	0.0230396	0.147197	74.6307	5.91916	f__Lachnospiraceae	Clostridium_sp._CAG_91.fna	389	0	2391563	0.471419	1171	2193	2042.33	0.889623	0.0365375	Firmicutes_bacterium_CAG_65.fna	130	0
cluster.55	clusters.170	0.000343827	0.0343827	0.219667	74.5119	1.40845	c__Gammaproteobacteria	Xanthomonas_campestris_pv._cannabis.fna	4	2.12706e-15	3740351	0.630446	380	11354	9843.03	0.889765	0.0359198
cluster.56	clusters.464	0.000277545	0.0277545	0.17732	74.4818	9.66387	p__Actinobacteria	Atopobium_sp._ICM58.fna	4	3.94211e-16	3230148	0.625876	503	7225	6421.77	0.872068	0.034823
cluster.57	clusters.4473	0.00211757	0.211757	1.35289	74.2509	1.65934	k__Bacteria	Fusobacterium_perfoetens_ATCC_29250.fna	3	1.52754e-12	1639782	0.274863	174	10636	9424.03	0.896853	0.0746382
cluster.58	clusters.145	0.000257929	0.0257929	0.164788	73.7341	4.03875	k__Bacteria	Fervidobacterium_nodosum_Rt17_B1.fna	2	3.18972e-08	2586687	0.367461	1272	2248	2033.56	0.876463	0.0514289
cluster.59	clusters.315	0.000280157	0.0280157	0.178989	73.5593	0	k__Bacteria	Synergistes_sp._3_1_syn1.fna	2	3.6349e-08	1856693	0.475222	243	9119	7640.71	0.877451	0.028014
cluster.60	clusters.1099	0.000349909	0.0349909	0.223553	72.8165	1.2856	o__Clostridiales	Coprococcus_eutactus_CAG_665.fna	2	3.8682e-08	2174842	0.413792	302	8382	7201.46	0.902494	0.0377796
cluster.61	clusters.290	0.000333969	0.0333969	0.213369	72.0797	3.52064	c__Clostridia	Halorhodospira_halophila_SL1.fna	2	2.23444e-08	1425292	0.568147	366	4131	3894.24	0.909812	0.0337858
cluster.62	clusters.868	0.000863043	0.0863043	0.551388	71.9565	0.629117	k__Bacteria	Clostridium_sp._JCC.fna	2	4.98722e-08	2243094	0.379725	328	8231	6838.7	0.887088	0.0414573
cluster.63	clusters.80	0.000294768	0.0294768	0.188324	71.8836	3.57143	k__Bacteria	Akkermansia_muciniphila_CAG_154.fna	432	0	1899424	0.562546	346	6179	5489.66	0.886067	0.0348471	Akkermansia_sp._UNK.MGS_1.fna	426	0	Akkermansia_muciniphila_ATCC_BAA_835.fna	402	0	Akkermansia_muciniphila.fna	399	0
cluster.64	clusters.121	0.000190465	0.0190465	0.121686	70.2573	3.59467	o__Clostridiales	Eggerthella_lenta_DSM_2243.fna	5	2.21807e-20	2139519	0.51221	1018	2262	2101.69	0.869888	0.0380365
cluster.65	clusters.1944	0.000405076	0.0405076	0.258798	69.6169	0	f__Lachnospiraceae	Coprococcus_comes_CAG_19.fna	489	0	1482602	0.432995	94	21572	15772.4	0.886216	0.0374038	Coprococcus_comes_ATCC_27758.fna	372	0
cluster.66	clusters.611	0.00111597	0.111597	0.712979	69.5719	0.129534	o__Actinomycetales	bacterium_SIT7.fna	7	1.73679e-29	1921569	0.67768	84	33062	22875.8	0.926504	0.0434117
cluster.67	clusters.3053	0.000362531	0.0362531	0.231617	67.8929	0.647668	o__Actinomycetales	Micrococcus_luteus_NCTC_2665.fna	3	2.60698e-12	1967047	0.697828	147	14706	13381.3	0.911224	0.0476064
cluster.68	clusters.718	0.000629963	0.0629963	0.402476	67.8656	0.821485	c__Betaproteobacteria	Ralstonia_solanacearum_FQY_4.fna	3	3.25387e-12	1741051	0.5566	104	17287	16740.9	0.904028	0.027641
cluster.69	clusters.1215	0.000264854	0.0264854	0.169212	67.5328	2.48649	o__Actinomycetales	Streptomyces_sp._SirexAA_E.fna	4	1.35346e-15	2500868	0.710062	484	5813	5167.08	0.908144	0.0511622
cluster.70	clusters.4492	0.000260462	0.0260462	0.166406	67.4332	2.52688	k__Bacteria	Paludibacter_propionicigenes_WB4.fna	7	7.94816e-29	2371430	0.39081	1016	2650	2334.08	0.857465	0.0442615
cluster.71	clusters.6327	0.00026595	0.026595	0.169912	66.771	2.83019	k__Bacteria	Streptococcus_suis_D12.fna	1	0.000173546	1173740	0.356601	204	6970	5753.63	0.914212	0.0456383
cluster.72	clusters.2551	0.000327223	0.0327223	0.209059	66.6111	5.22727	k__Bacteria	Candidatus_Nitrospira_defluvii.fna	14	2.8087e-59	2969101	0.580326	1659	1810	1789.69	0.890168	0.0323067
cluster.73	clusters.147	0.000288461	0.0288461	0.184294	66.3179	7.004	k__Bacteria	Acetobacterium_dehalogenans_DSM_11527.fna	10	4.04012e-41	3330086	0.403256	1490	2393	2234.96	0.884403	0.046303
cluster.74	clusters.608	0.000393906	0.0393906	0.251662	66.0256	0.384615	p__Proteobacteria	Candidatus_Kinetoplastibacterium_crithidii_TCC036E.fna	1	0.000107568	1114816	0.424249	82	14302	13595.3	0.944903	0.043059
cluster.75	clusters.1504	0.000739989	0.0739989	0.47277	65.9967	2.1978	c__Betaproteobacteria	Conchiformibius_steedae_DSM_2580.fna	2	2.69189e-08	1947453	0.57466	426	7044	4571.49	0.87687	0.0333873
cluster.76	clusters.2347	0.000438956	0.0438956	0.280444	65.8401	1.29534	o__Actinomycetales	Actinomyces_dentalis_DSM_19115.fna	3	5.04971e-12	2245243	0.687586	194	13389	11573.4	0.894067	0.0439546
cluster.77	clusters.445	0	0	0	65.0615	9.99339	o__Clostridiales	Eubacterium_sp._CAG_76.fna	392	0	1929258	0.371962	891	2446	2165.27	0.877424	0.0499123
cluster.78	clusters.2691	0.000380549	0.0380549	0.243128	64.9235	0.681464	o__Burkholderiales	Polaromonas_sp._EUR3_1.2.1.fna	3	2.667e-12	1483256	0.583531	135	12780	10987.1	0.874138	0.0375064
cluster.79	clusters.2677	0.000526108	0.0526108	0.336124	64.7597	0.487329	f__Lachnospiraceae	Ruminococcus_torques_ATCC_27756.fna	465	0	1369281	0.419865	33	66213	41493.4	0.898296	0.0394032	Lachnospiraceae_bacterium_1_1_57FAA.fna	433	0	Lachnospiraceae_bacterium_8_1_57FAA.fna	431	0	Lachnospiraceae_bacterium_3_1_46FAA.fna	392	0
cluster.80	clusters.220	0.000279463	0.0279463	0.178545	64.5984	1.43015	o__Burkholderiales	Polaromonas_naphthalenivorans_CJ2.fna	5	2.72096e-20	2056684	0.621883	832	2687	2471.98	0.911333	0.0420039
cluster.81	clusters.9502	0.000440935	0.0440935	0.281708	64.1509	0	k__Bacteria	bacterium_LF_3.fna	282	0	953715	0.293622	66	15534	14450.2	0.916379	0.0644307
cluster.82	clusters.2182	0.000257962	0.0257962	0.164809	64.1057	0.101626	p__Proteobacteria	Methylophilaceae_bacterium_11.fna	2	1.9334e-08	1255024	0.492383	316	4481	3971.59	0.898716	0.0388677
cluster.83	clusters.1969	0.000734218	0.0734218	0.469083	63.4831	2.24719	k__Bacteria	Sebaldella_termitidis_ATCC_33386.fna	389	0	2164810	0.336142	143	17725	15138.5	0.87068	0.0594629
cluster.84	clusters.1038	0.000955793	0.0955793	0.610645	63.4613	0.998464	f__Bifidobacteriaceae	Bifidobacterium_longum_NCC2705.fna	478	0	1243740	0.604574	85	15693	14632.2	0.881052	0.0290708	Bifidobacterium_longum_CAG_69.fna	478	0	Bifidobacterium_longum.fna	470	0	Bifidobacterium_longum_subsp._longum_1_5B.fna	457	0	Bifidobacterium_longum_subsp._longum_F8.fna	449	0	Bifidobacterium_longum_subsp._longum_GT15.fna	448	0	Bifidobacterium_longum_subsp._longum_7_1B.fna	445	0	Bifidobacterium_longum_D2957.fna	443	0	Bifidobacterium_longum_subsp._longum_CECT_7347.fna	442	0	Bifidobacterium_longum_subsp._longum_ATCC_55813.fna	442	0	Bifidobacterium_longum_E18.fna	440	0	Bifidobacterium_longum_subsp._longum_EK5.fna	440
cluster.85	clusters.5095	0	0	0	62.4214	2.20126	k__Bacteria	Catenibacterium_sp._CAG_290.fna	280	0	1411866	0.336858	584	2827	2417.58	0.891138	0.0505518	Catenibacterium_mitsuokai_DSM_15897.fna	149	0
cluster.86	clusters.1	0.000320103	0.0320103	0.20451	62.3155	0.997151	k__Bacteria	Nostoc_sp._PCC_7120.fna	1	0.000140974	686413	0.38174	64	13123	10725.2	0.908457	0.0419382
cluster.87	clusters.1086	0.000321384	0.0321384	0.205328	62.1854	0.134228	o__Clostridiales	Eubacterium_eligens_CAG_72.fna	379	0	1533139	0.37547	349	10897	4392.95	0.901931	0.047113	_Eubacterium_eligens_ATCC_27750.fna	184	0
cluster.88	clusters.2493	0.00050619	0.050619	0.323399	61.2903	0	k__Bacteria	Buchnera_aphidicola_str._APS_Acyrthosiphon_pisum_.fna	1	9.89194e-05	1355706	0.382746	81	18821	16737.1	0.916046	0.0446084
cluster.89	clusters.114	0.00444025	0.444025	2.83682	61.0502	3.83892	c__Betaproteobacteria	Neisseria_sp._oral_taxon_020_str._F0370.fna	6	2.12858e-25	1793914	0.540977	469	4295	3824.98	0.843947	0.0397553
cluster.90	clusters.52	0.000655749	0.0655749	0.41895	60.6264	1.566	o__Clostridiales	Ruminococcus_sp._CAG_108.fna	332	0	1139603	0.406749	291	4126	3916.16	0.889275	0.0427857	Ruminococcus_sp._A254.MGS_108.fna	314	0
cluster.91	clusters.1040	0.000358956	0.0358956	0.229333	60.6015	4.5872	f__Comamonadaceae	Comamonas_granuli_NBRC_101663.fna	11	7.14954e-47	2288959	0.667986	959	2678	2386.82	0.909712	0.0525392
cluster.92	clusters.1292	0.000558284	0.0558284	0.356681	60.2248	1.24705	o__Pseudomonadales	Pseudomonas_sp._EGD_AK9.fna	24	3.74764e-108	2039252	0.688245	139	16480	14670.9	0.897094	0.0472957
cluster.93	clusters.2503	0.000354395	0.0354395	0.226419	60.2068	0.406504	k__Bacteria	Arcobacter_nitrofigilis_DSM_7299.fna	3	1.97649e-12	1464655	0.312572	154	13883	9510.75	0.92439	0.0601085
cluster.94	clusters.2116	0.00083211	0.083211	0.531625	59.8252	1.26171	p__Firmicutes	Alteromonas_macleodii_AltDE1.fna	1	0.000158833	822319	0.348951	39	24161	21085.1	0.922855	0.0525863
cluster.95	clusters.126	0.000818365	0.0818365	0.522844	59.2859	2.2956	o__Lactobacillales	Lactococcus_raffinolactis_4877.fna	46	1.37018e-230	1269208	0.40196	143	10210	8875.58	0.886064	0.0369311
cluster.96	clusters.240	0	0	0	58.3821	4.39137	k__Bacteria	Corynebacterium_glutamicum_K051.fna	1	0.0002881	2053660	0.49307	1033	2169	1988.05	0.911794	0.0332075
cluster.97	clusters.1146	0.00055361	0.055361	0.353695	57.9793	6.99482	o__Actinomycetales	Tomitella_biformata_AHU_1821.fna	3	7.55837e-12	2355334	0.694988	168	15842	14019.9	0.912667	0.0470482
cluster.98	clusters.36	0.000865023	0.0865023	0.552653	57.798	1.87329	c__Betaproteobacteria	Thauera_phenylacetica_B4P.fna	5	3.13011e-20	2023655	0.623746	214	10804	9456.33	0.904951	0.0390715
cluster.99	clusters.72	0.000366656	0.0366656	0.234252	57.7586	0	k__Bacteria	Bacteroides_sp._CAG_98.fna	557	0	2291746	0.423534	113	21415	20280.9	0.906037	0.0310906	Bacteroides_massiliensis_B84634_Timone_84634_DSM_17679_JCM.fna	439	0	Bacteroides_massiliensis_B84634_Timone_84634_DSM_17679_JCM.fna	435	0	Bacteroides_massiliensis_B84634_Timone_84634_DSM_17679_JCM.fna	431	0
cluster.100	clusters.875	0.000296161	0.0296161	0.189214	57.1714	3.02934	f__Xanthomonadaceae	Stenotrophomonas_maltophilia_Ab55555.fna	12	2.50363e-51	1996004	0.680907	873	2432	2286.37	0.901468	0.0511248
cluster.101	clusters.208	0.000764749	0.0764749	0.488589	57.1488	0.749064	o__Lactobacillales	Streptococcus_minor_DSM_17118.fna	16	1.62797e-74	1192381	0.447304	112	11041	10646.3	0.90387	0.0315311
cluster.102	clusters.80	0.000483233	0.0483233	0.308732	56.8652	4.31034	k__Bacteria	Paracoccus_halophilus.fna	24	9.2801e-106	3376476	0.647039	545	7868	6195.37	0.908272	0.0440189
cluster.103	clusters.2021	0.000570205	0.0570205	0.364297	56.6661	0.584795	f__Lachnospiraceae	Dorea_longicatena_CAG_42.fna	435	0	1369505	0.418506	105	14965	13042.9	0.896536	0.0383936	Dorea_longicatena_DSM_13814.fna	364	0
cluster.104	clusters.3389	0.000313202	0.0313202	0.200101	56.4884	0.294464	f__Flavobacteriaceae	Flavobacterium_sp._AED.fna	7	1.57143e-29	1615925	0.344798	136	12971	11881.8	0.880326	0.0560185
cluster.105	clusters.1843	0.000357421	0.0357421	0.228352	56.3068	0.757576	k__Bacteria	Candidatus_Nitrospira_defluvii.fna	65	1.1403035106016e-320	1988445	0.590902	193	11080	10302.8	0.890594	0.0271582
cluster.106	clusters.838	0	0	0	56.2897	3.74762	o__Clostridiales	_Clostridium_sticklandii.fna	4	8.93742e-17	1456360	0.348646	899	1652	1619.98	0.874189	0.055377
cluster.107	clusters.2279	0.000662504	0.0662504	0.423266	55.9176	6.04136	k__Bacteria	Cryptosporidium_parvum_Iowa_II.fna	2	1.016e-07	2536696	0.282801	766	4161	3311.61	0.86667	0.0714442
cluster.108	clusters.580	0	0	0	55.6174	6.1019	c__Betaproteobacteria	Laribacter_hongkongensis_DSM_14985.fna	47	7.80138e-226	2362653	0.584566	1036	2534	2280.55	0.898537	0.0359627
cluster.109	clusters.670	0.000569412	0.0569412	0.363791	55.5089	8.62335	c__Betaproteobacteria	Dechlorosoma_suillum_PS.fna	4	7.64878e-16	2824310	0.619779	887	4401	3184.11	0.897775	0.0399657
cluster.110	clusters.3754	0	0	0	54.8336	1.94048	o__Burkholderiales	Acidovorax_ebreus_TPSY.fna	5	4.91339e-21	1350216	0.605091	715	1983	1888.41	0.871749	0.0448441
cluster.111	clusters.986	0.000410751	0.0410751	0.262424	53.8122	6.37879	o__Actinomycetales	Mycobacterium_sp._JLS.fna	5	5.58489e-20	2211795	0.635547	262	9322	8441.97	0.908096	0.0376441
cluster.112	clusters.1719	0.000954089	0.0954089	0.609556	53.7237	2.43902	k__Bacteria	Arcobacter_butzleri_JV22.fna	299	0	1373305	0.266132	240	6967	5722.1	0.936359	0.0780859	Arcobacter_butzleri_7h1h.fna	274	0	Arcobacter_butzleri_RM4018.fna	255	0	Arcobacter_butzleri_ED_1.fna	244	0
cluster.113	clusters.921	0.000287065	0.0287065	0.183402	53.4345	2.02396	o__Bacteroidales	Bacteroides_eggerthii_CAG_109.fna	435	0	1787443	0.451855	326	7458	5482.95	0.913612	0.0301409	Bacteroides_eggerthii_DSM_20697.fna	353	0	Bacteroides_eggerthii_1_2_48FAA.fna	340	0	Bacteroides_eggerthii_1_2_48FAA.fna	339	0
cluster.114	clusters.2584	0.000401695	0.0401695	0.256638	52.9679	6.60316	k__Bacteria	Entamoeba_dispar_SAW760.fna	2	4.7054e-08	1412240	0.295461	315	6002	4483.3	0.86722	0.0667823
cluster.115	clusters.1065	0	0	0	52.9272	9.45378	p__Actinobacteria	Eggerthella_lenta_DSM_2243.fna	2	4.27415e-08	1992414	0.57374	1042	1992	1912.11	0.900257	0.0358198
cluster.116	clusters.4440	0.000280177	0.0280177	0.179002	52.8788	1.75047	f__Lachnospiraceae	Roseburia_sp._CAG_303.fna	2	2.74688e-08	1666876	0.388867	395	5787	4219.94	0.908396	0.0444816
cluster.117	clusters.3865	0	0	0	52.8309	2.59022	c__Betaproteobacteria	Burkholderia_sp._YI23.fna	1	0.000213842	1100477	0.526909	666	1561	1652.37	0.887457	0.0407187
cluster.118	clusters.3248	0.000386194	0.0386194	0.246735	52.8223	7.79727	f__Lachnospiraceae	Ruminococcus_gnavus_CAG_126.fna	231	0	1254141	0.438804	232	6655	5405.78	0.910819	0.0392869	Ruminococcus_gnavus_CC55_001C.fna	224	0	Lachnospiraceae_bacterium_2_1_58FAA.fna	208	0	Ruminococcus_gnavus_ATCC_29149.fna	207	0	Ruminococcus_gnavus_AGR2154.fna	147	0
cluster.119	clusters.2012	0.000747636	0.0747636	0.477656	52.657	1.44928	f__Lachnospiraceae	Roseburia_sp._CAG_18.fna	364	0	1279606	0.440455	165	12659	7755.19	0.916245	0.037574
cluster.120	clusters.208	0.000281965	0.0281965	0.180144	52.5915	1.81803	f__Comamonadaceae	Acidovorax_sp._JHL_3.fna	6	6.04839e-25	1745146	0.61141	771	2544	2263.48	0.903585	0.0443931
cluster.121	clusters.49	0	0	0	52.5093	9.51677	c__Deltaproteobacteria	Bilophila_wadsworthia_3_1_6.fna	88	0	1801614	0.581522	955	1992	1886.51	0.853224	0.0385567
cluster.122	clusters.33	0.000620774	0.0620774	0.396605	52.4285	9.76415	k__Bacteria	Rhodomicrobium_vannielii_ATCC_17100.fna	2	3.85538e-08	1756723	0.444527	1008	1676	1742.78	0.887201	0.0527222
cluster.123	clusters.1826	0.00027536	0.027536	0.175924	52.321	1.00671	o__Clostridiales	Intestinimonas_butyriciproducens.fna	6	2.16256e-25	1433503	0.58695	424	4061	3380.9	0.89095	0.0358931
cluster.124	clusters.178	0.00128056	0.128056	0.818135	52.2674	7.41151	f__Flavobacteriaceae	Flavobacterium_succinicans_LMG_10402.fna	34	2.14084e-154	3664649	0.341553	1549	2650	2365.82	0.878523	0.0604233
cluster.125	clusters.657	0.00216404	0.216404	1.38258	51.7094	0.522317	k__Bacteria	Gordonia_amarae_NBRC_15530.fna	3	1.30105e-11	2915670	0.71338	280	17141	10413.1	0.926164	0.0510194
cluster.126	clusters.648	0.000293928	0.0293928	0.187787	51.6645	0.0551146	c__Deltaproteobacteria	Chlamydomonas_leiostraca.fna	1	3.16111e-06	1544645	0.485379	244	9440	6330.51	0.889507	0.0297682
cluster.127	clusters.437	0.000536058	0.0536058	0.342481	51.6038	2.0614	o__Bacteroidales	Bacteroides_graminisolvens_DSM_19988_JCM_15093.fna	266	0	2516482	0.407187	983	2924	2560	0.911567	0.0376075	Bacteroides_graminisolvens_DSM_19988_JCM_15093.fna	264	0
cluster.128	clusters.106	0.000255325	0.0255325	0.163124	51.3509	5.66038	o__Lactobacillales	Lactococcus_raffinolactis_4877.fna	54	3.12116e-266	2309417	0.381714	916	3239	2521.2	0.872029	0.0462476
cluster.129	clusters.648	0.000272851	0.0272851	0.174321	51.0345	0	k__Bacteria	Azonexus_hydrophilus_DSM_23864.fna	4	3.4141e-16	2196558	0.607558	635	4435	3459.15	0.902587	0.0351527
cluster.130	clusters.4228	0.000373939	0.0373939	0.238905	51.0292	3.61635	k__Bacteria	Clostridium_sp._CAG_1000.fna	2	7.35801e-09	1018336	0.344294	331	4169	3076.54	0.922569	0.047664
cluster.131	clusters.2073	0.000328804	0.0328804	0.210069	50.7386	5.76805	f__Bifidobacteriaceae	Bifidobacterium_bifidum_NCIMB_41171.fna	303	0	1639648	0.607027	599	3595	2737.31	0.86059	0.0381847	Bifidobacterium_bifidum_NCIMB_41171.fna	302	0	Bifidobacterium_bifidum_PRL2010.fna	294	0	Bifidobacterium_bifidum_IPLA_20015.fna	290	0	Bifidobacterium_bifidum_ATCC_29521_JCM_1255_DSM_20456.fna	289	0	Bifidobacterium_bifidum.fna	287	0	Bifidobacterium_bifidum_ATCC_29521_JCM_1255_DSM_20456.fna	287	0	Bifidobacterium_bifidum_S17.fna	285	0	Bifidobacterium_bifidum_BGN4.fna	283	0	Bifidobacterium_bifidum_LMG_13195.fna	277	0	Bifidobacterium_bifidum_CAG_234.fna	275	0
cluster.132	clusters.108	0	0	0	50.6604	4.78437	k__Bacteria	Holdemanella_biformis_DSM_3989.fna	99	0	1267769	0.339962	601	2374	2109.43	0.903421	0.0517185
cluster.133	clusters.440	0.000727209	0.0727209	0.464605	50.5969	2.63321	o__Bacteroidales	Bacteroides_stercoris_CAG_120.fna	281	0	1900355	0.457102	252	10696	7541.09	0.917005	0.0293653	Bacteroides_stercoris_ATCC_43183.fna	249	0	Bacteroides_stercoris_CC31F.fna	237	0
cluster.134	clusters.897	0	0	0	50.5228	9.67813	c__Deltaproteobacteria	Desulfomicrobium_escambiense_DSM_10707.fna	13	1.00096e-56	1833582	0.599517	1083	1738	1693.06	0.902927	0.0381081
cluster.135	clusters.2712	0.000270066	0.0270066	0.172542	49.986	0.102881	k__Bacteria	Cupriavidus_necator_N_1.fna	1	0.000108011	695439	0.429714	71	9881	9794.92	0.913252	0.028781
cluster.136	clusters.553	0.000330496	0.0330496	0.21115	49.9843	3.44828	k__Bacteria	Bacteroides_caccae_CAG_21.fna	248	0	3412601	0.415596	874	9027	3904.58	0.908206	0.0363697	Bacteroides_caccae_ATCC_43185.fna	245	0	Bacteroides_caccae_CL03T12C61.fna	214	0
cluster.137	clusters.5121	0	0	0	49.8825	4.03846	p__Bacteroidetes	Alistipes_sp._CAG_53.fna	319	0	1294097	0.605987	362	3935	3574.85	0.90484	0.0348413	Alistipes_shahii_WAL_8301.fna	241	0
cluster.138	clusters.2153	0	0	0	49.6979	5.91618	o__Actinomycetales	Streptomyces_sp._CNH099.fna	5	5.3319e-20	1998645	0.633052	1126	1879	1775	0.90144	0.0479134
cluster.139	clusters.415	0.000300877	0.0300877	0.192227	49.5591	2.67857	c__Deltaproteobacteria	Methylomicrobium_alcaliphilum_20Z.fna	2	4.76754e-08	1916868	0.49181	330	26273	5808.69	0.888631	0.0341061
cluster.140	clusters.204	0	0	0	49.4156	1.21071	o__Burkholderiales	Acidovorax_ebreus_TPSY.fna	9	2.72148e-38	1812971	0.650835	1034	1793	1753.36	0.908289	0.0448786
cluster.141	clusters.5514	0.000251832	0.0251832	0.160892	49.3807	3.25385	k__Bacteria	Proteiniphilum_acetatigenes_DSM_18083.fna	2	3.89413e-08	1653142	0.401047	529	3734	3125.03	0.910564	0.039162
cluster.142	clusters.699	0.000239535	0.0239535	0.153036	49.1379	6.89655	k__Bacteria	Dysgonomonas_mossii_DSM_22836.fna	26	1.52795e-118	2134505	0.383632	992	2314	2151.72	0.904555	0.0441518
cluster.143	clusters.2063	0	0	0	48.919	1.15027	g__Prevotella	Prevotella_sp._CAG_592.fna	3	7.98566e-13	1019917	0.549379	662	1533	1540.66	0.867455	0.0334467
cluster.144	clusters.1349	0	0	0	48.8856	4.00456	k__Bacteria	Flavobacterium_columnare_ATCC_49512.fna	1	0.000257503	1764699	0.409534	717	2613	2461.23	0.875302	0.0434635
cluster.145	clusters.115	0.00082041	0.082041	0.52415	48.8767	1.72414	k__Bacteria	Aquaspirillum_serpens_DSM_68.fna	188	0	2245049	0.490106	806	3932	2785.42	0.909195	0.0341303
cluster.146	clusters.615	0	0	0	48.8211	3.2401	c__Betaproteobacteria	Azoarcus_sp._BH72.fna	3	3.26346e-12	1628213	0.597334	1019	1601	1597.85	0.901184	0.0367124
cluster.147	clusters.179	0.000541173	0.0541173	0.345749	48.768	6.38415	f__Comamonadaceae	Comamonas_aquatica_NBRC_14918.fna	14	4.78454e-60	2651687	0.651831	1544	1733	1717.41	0.867848	0.0470563
cluster.148	clusters.73	0.000292716	0.0292716	0.187013	48.5915	2.94506	o__Bacteroidales	Bacteroides_cellulosilyticus_CAG_158.fna	325	0	2736976	0.433797	579	6782	4727.07	0.91203	0.0313349	Bacteroides_cellulosilyticus_DSM_14838.fna	300	0	Bacteroides_cellulosilyticus_WH2.fna	288	0	Bacteroides_sp._14_A_.fna	274	0	Bacteroides_cellulosilyticus_CL02T12C19.fna	233	0	Candidatus_Bacteroides_timonensis_AP1.fna	120	0
cluster.149	clusters.2343	0.000274168	0.0274168	0.175163	48.4685	5.4955	o__Actinomycetales	Tetrasphaera_elongata_Lp2.fna	5	1.31069e-20	1960310	0.684002	667	4147	2939	0.910987	0.0471427
cluster.150	clusters.25	0.000536599	0.0536599	0.342827	48.3826	9.78355	f__Rhodobacteraceae	Paracoccus_halophilus.fna	15	1.64132e-64	2637195	0.646951	583	5381	4523.49	0.90236	0.0432122
cluster.151	clusters.101	0.000517157	0.0517157	0.330406	48.3025	9.16691	c__Gammaproteobacteria	Phytophthora_ramorum.fna	4	2.40881e-22	1665762	0.449426	999	1622	1667.43	0.89457	0.0404738
cluster.152	clusters.262	0.000462302	0.0462302	0.295359	47.9906	8.17214	c__Betaproteobacteria	Pseudomonas_pseudoalcaligenes.fna	4	1.1771e-15	2934062	0.583596	1558	1838	1883.22	0.898983	0.0386812
cluster.153	clusters.253	0	0	0	47.837	8.96552	k__Bacteria	Acinetobacter_bohemicus_ANC_3994.fna	138	0	2807375	0.408813	1475	1981	1903.31	0.845868	0.0462345
cluster.154	clusters.1343	0	0	0	47.7798	5.90029	p__Firmicutes	Clostridium_sp._A254.MGS_251.fna	3	1.39969e-12	1630294	0.474212	908	1810	1795.48	0.895783	0.0384051
cluster.155	clusters.1808	0.00032364	0.032364	0.20677	47.7221	0	o__Clostridiales	Brachyspira_pilosicoli_P43_6_78.fna	1	0.000171589	1071019	0.497109	84	15816	12750.2	0.870859	0.0467468
cluster.156	clusters.176	0.00157849	0.157849	1.00848	47.5123	9.49629	k__Bacteria	Arcobacter_sp._L.fna	19	3.3979e-86	1799314	0.270117	609	4084	2954.54	0.91247	0.0773265
cluster.157	clusters.1883	0	0	0	47.4619	4.11765	o__Flavobacteriales	Chryseobacterium_caeni_DSM_17710.fna	5	6.67166e-21	1425277	0.359511	770	1949	1851.01	0.888721	0.0558469
cluster.158	clusters.1178	0.00084224	0.084224	0.538097	47.4138	0	k__Bacteria	Aquaspirillum_serpens_DSM_68.fna	142	0	981016	0.499296	201	6392	4880.68	0.925515	0.0297166
cluster.159	clusters.7619	0.000374724	0.0374724	0.239407	47.2734	0.230415	f__Bifidobacteriaceae	Bifidobacterium_bifidum_BGN4.fna	427	0	1062300	0.633098	51	22847	20829.4	0.863434	0.0353211	Bifidobacterium_bifidum_CAG_234.fna	421	0	Bifidobacterium_bifidum_IPLA_20015.fna	418	0	Bifidobacterium_bifidum_ATCC_29521_JCM_1255_DSM_20456.fna	414	0	Bifidobacterium_bifidum.fna	413	0	Bifidobacterium_bifidum_ATCC_29521_JCM_1255_DSM_20456.fna	413	0	Bifidobacterium_bifidum_NCIMB_41171.fna	411	0	Bifidobacterium_bifidum_NCIMB_41171.fna	410	0	Bifidobacterium_bifidum_PRL2010.fna	396	0	Bifidobacterium_bifidum_S17.fna	394	0	Bifidobacterium_bifidum_LMG_13195.fna	386	0
cluster.160	clusters.457	0.000368481	0.0368481	0.235418	47.163	6.89655	k__Bacteria	_Clostridium_sticklandii.fna	117	0	1880157	0.362063	772	2713	2435.44	0.877353	0.051117
cluster.161	clusters.695	0	0	0	46.9177	8.38408	p__Bacteroidetes	Bacteroides_sp._N54.MGS_20.fna	151	0	2374497	0.462619	1247	2025	1904.17	0.904365	0.0373746	Bacteroides_sp._CAG_20.fna	150	0	Barnesiella_intestinihominis_YIT_11860.fna	138	0	Bacteroides_sp._UNK.MGS_13.fna	136	0	Odoribacter_splanchnicus_DSM_20712.fna	104	0
cluster.162	clusters.1370	0.000298649	0.0298649	0.190803	46.9088	9.01611	o__Flavobacteriales	Epilithonimonas_tenax_DSM_16811.fna	8	2.4189e-33	2257723	0.334969	1128	2047	2001.53	0.8893	0.0636222
cluster.163	clusters.594	0	0	0	46.8174	8.4366	o__Bacteroidales	Bacteroides_coprocola_CAG_162.fna	119	0	1788807	0.435527	1203	1490	1486.96	0.906082	0.0374108	Bacteroides_plebeius_CAG_211.fna	103	0	Bacteroides_coprocola_DSM_17136.fna	100	0
cluster.164	clusters.2910	0	0	0	46.8009	7.20642	c__Gammaproteobacteria	Pseudomonas_caeni_DSM_24390.fna	5	4.24254e-21	1422347	0.482273	772	1962	1842.42	0.890474	0.0324287
cluster.165	clusters.164	0.000255927	0.0255927	0.163509	46.5652	3.09363	p__Firmicutes	Chlamydia_trachomatis_RC_L2_55.fna	1	0.000144081	1624970	0.544515	741	2441	2192.94	0.914884	0.0343551
cluster.166	clusters.4	0.000956964	0.0956964	0.611393	46.5217	4.66533	c__Betaproteobacteria	Dechlorosoma_suillum_PS.fna	4	4.95911e-16	2354942	0.599997	915	2744	2573.71	0.903528	0.0355634
cluster.167	clusters.3932	0.000304913	0.0304913	0.194805	46.443	2.53072	f__Lachnospiraceae	Dorea_longicatena_AGR2136.fna	173	0	1219158	0.418284	278	4924	4385.46	0.890597	0.040356
cluster.168	clusters.7022	0.000346311	0.0346311	0.221254	46.4387	0.522317	k__Bacteria	Candidatus_Saccharibacteria_oral_taxon_TM7x.fna	4	1.33087e-18	624317	0.507401	126	5586	4954.9	0.923359	0.0268038
cluster.169	clusters.2072	0.000335195	0.0335195	0.214152	46.4196	6.73963	f__Bifidobacteriaceae	Bifidobacterium_longum_subsp._longum_F8.fna	164	0	1364313	0.604525	160	11026	8526.96	0.85279	0.0316502	Bifidobacterium_longum_subsp._longum_35B.fna	163	0	Bifidobacterium_longum_DJO10A.fna	161	0	Bifidobacterium_longum.fna	161	0	Bifidobacterium_thermacidophilum_subsp._thermacidophilum_DSM_15837.fna	160	0	Bifidobacterium_thermacidophilum_subsp._thermacidophilum_DSM_15837.fna	160	0	Bifidobacterium_longum_E18.fna	160	0	Bifidobacterium_sp._12_1_47BFAA.fna	160	0	Bifidobacterium_longum_subsp._longum_BBMN68.fna	159	0	Bifidobacterium_longum_subsp._longum_CECT_7347.fna	158	0	Bifidobacterium_thermacidophilum_subsp._thermacidophilum.fna	158	0	Bifidobacterium_longum_subsp._longum_EK13.fna	157
cluster.170	clusters.1209	0.000587586	0.0587586	0.375402	46.049	1.46919	f__Actinomycetaceae	Corynebacterium_ciconiae_DSM_44920.fna	2	1.37006e-08	1020426	0.59064	33	38194	30922	0.911079	0.0261333
cluster.171	clusters.269	0.00149299	0.149299	0.953855	45.9935	3.33111	o__Burkholderiales	Acidovorax_sp._JHL_3.fna	242	0	2164981	0.628691	684	3884	3165.18	0.892346	0.0430247
cluster.172	clusters.2123	0.00041758	0.041758	0.266787	45.6897	0	k__Bacteria	Alistipes_sp._CAG_29.fna	355	0	1573471	0.597288	96	18210	16390.3	0.903801	0.0298748	Alistipes_sp._AL_1.fna	237	0	Alistipes_sp._AL_1.fna	237	0	Alistipes_onderdonkii_WAL_8169_DSM_19147.fna	227	0
cluster.173	clusters.378	0.000214208	0.0214208	0.136855	45.4822	1.82073	p__Actinobacteria	Cellulomonas_massiliensis_JC225.fna	2	1.87993e-08	1137994	0.600167	307	4138	3706.82	0.906869	0.0318153
cluster.174	clusters.466	0.000358025	0.0358025	0.228738	45.4501	4.17108	g__Prevotella	Prevotella_paludivivens_DSM_17968_JCM_13650.fna	38	3.73494e-182	1684695	0.375984	472	4609	3569.27	0.880929	0.0407907
cluster.175	clusters.419	0.000674049	0.0674049	0.430642	45.4315	9.41217	f__Rhodocyclaceae	Thauera_sp._28.fna	7	1.60782e-28	2530578	0.665559	826	3830	3063.65	0.890904	0.0450492
cluster.176	clusters.70	0.000444777	0.0444777	0.284162	45.3351	2.68817	p__Actinobacteria	Collinsella_aerofaciens_ATCC_25986.fna	184	0	1149527	0.591989	325	4109	3537.01	0.864261	0.0331417	Collinsella_sp._4_8_47FAA.fna	184	0	Collinsella_sp._CAG_166.fna	175	0
cluster.177	clusters.505	0	0	0	45.2831	4.59459	o__Actinomycetales	Tetrasphaera_elongata_Lp2.fna	5	1.56159e-20	2075901	0.675758	819	3230	2534.68	0.903111	0.0463751
cluster.178	clusters.3264	0	0	0	45.158	2.09224	c__Betaproteobacteria	Aquaspirillum_serpens_DSM_68.fna	155	0	1213721	0.497819	581	2206	2089.02	0.917203	0.0331631
cluster.179	clusters.6818	0.000314556	0.0314556	0.200966	45.0257	0	k__Bacteria	Arcobacter_butzleri_7h1h.fna	1	0.00013351	794204	0.350377	56	16142	14182.2	0.939048	0.0420861
cluster.180	clusters.247	0.000337072	0.0337072	0.215351	44.8673	9.04925	k__Bacteria	Microbacterium_sp._UCD_TDU.fna	3	9.7313e-12	3139512	0.344845	1566	2137	2004.8	0.857889	0.0668428
cluster.181	clusters.40	0.00109609	0.109609	0.700281	44.8276	0	k__Bacteria	Laribacter_hongkongensis_HLHK9.fna	260	0	1546598	0.625872	140	14298	11047.1	0.882792	0.0358719	Laribacter_hongkongensis_DSM_14985.fna	253	0
cluster.182	clusters.109	0.000339048	0.0339048	0.216614	44.8276	8.46395	k__Bacteria	Megamonas_funiformis_CAG_377.fna	255	0	1194117	0.332177	117	12387	10206.1	0.898592	0.0530279	Megamonas_funiformis_YIT_11815.fna	213	0	Megamonas_rupellensis_DSM_19944.fna	195	0
cluster.183	clusters.1237	0.00034739	0.034739	0.221943	44.6653	6.69473	o__Actinomycetales	Microbacterium_ginsengisoli.fna	14	8.03179e-62	1867081	0.680876	741	3119	2519.68	0.880573	0.0554303
cluster.184	clusters.496	0.000588122	0.0588122	0.375744	44.4123	0	o__Actinomycetales	Cellulomonas_massiliensis_JC225.fna	7	9.88749e-30	1562071	0.708737	357	10214	4375.55	0.901869	0.0586448
cluster.185	clusters.60	0.0014192	0.14192	0.906709	44.3153	0.827068	o__Bacteroidales	Bacteroides_vulgatus_str._3975_RP4.fna	306	0	2312747	0.415062	525	6097	4405.23	0.916744	0.0351227	Bacteroides_vulgatus_PC510.fna	297	0	Bacteroides_vulgatus_CAG_6.fna	295	0	Bacteroides_vulgatus_ATCC_8482.fna	284	0	Bacteroides_vulgatus_dnLKV7.fna	278	0	Bacteroides_vulgatus_str._3775_SL_B_10_iv_.fna	277	0	Bacteroides_vulgatus_str._3775_SR_B_19.fna	277	0	Bacteroides_sp._3_1_40A.fna	270	0	Bacteroides_sp._4_3_47FAA.fna	264	0	Bacteroides_vulgatus_CL09T03C04.fna	261	0	Bacteroides_dorei_5_1_36_D4.fna	147	0	Bacteroides_sp._3_1_33FAA.fna	142
cluster.186	clusters.1207	0	0	0	44.0439	5.28736	k__Bacteria	Burkholderiales_bacterium_1_1_47.fna	135	0	1041423	0.461521	604	1787	1724.21	0.890145	0.0448747	Parasutterella_excrementihominis_YIT_11859.fna	125	0	Parasutterella_excrementihominis_CAG_233.fna	114	0
cluster.187	clusters.1308	0.000557363	0.0557363	0.356092	44.03	8.59079	k__Bacteria	Arcobacter_butzleri_RM4018.fna	9	1.94855e-39	1503136	0.272442	563	3072	2669.87	0.909739	0.0769847
cluster.188	clusters.6076	0	0	0	43.8121	1.34252	g__Prevotella	Prevotella_bryantii_C21a.fna	3	1.24489e-12	1170689	0.395753	445	2891	2630.76	0.907286	0.0389967
cluster.189	clusters.97	0.000433143	0.0433143	0.27673	43.7338	8.23415	f__Flavobacteriaceae	Flavobacterium_sasangense_DSM_21067.fna	26	1.29266e-117	2859343	0.322018	1296	2460	2206.28	0.886559	0.0658069
cluster.190	clusters.1097	0	0	0	43.7307	3.02013	o__Clostridiales	_Clostridium_leptum_DSM_753.fna	159	0	1490965	0.51353	742	2160	2009.39	0.848587	0.037394	Clostridium_leptum_CAG_27.fna	156	0
cluster.191	clusters.1082	0.00124755	0.124755	0.797048	43.7161	3.41578	f__Flavobacteriaceae	Flavobacterium_succinicans_LMG_10402.fna	24	4.67495e-110	1818415	0.343637	654	3503	2780.45	0.885759	0.0584605
cluster.192	clusters.19	0.000386584	0.0386584	0.246984	43.6508	1.08844	o__Clostridiales	Desulfitobacterium_hafniense_PCP_1.fna	3	3.6052e-12	1573768	0.493953	144	38292	10928.9	0.873133	0.0441831
cluster.193	clusters.773	0.00194663	0.194663	1.24368	43.5666	9.95935	k__Bacteria	Arcobacter_sp._L.fna	15	2.10153e-65	2623318	0.26783	836	3978	3137.94	0.910673	0.0779679
cluster.194	clusters.133	0	0	0	43.4547	4.60265	o__Actinomycetales	Propionibacterium_freudenreichii_subsp._shermanii_CIRM_BIA1.fna	3	1.94052e-12	1613101	0.661937	605	3067	2666.28	0.902314	0.0420174
cluster.195	clusters.4719	0.000376593	0.0376593	0.2406	43.1661	2.34742	o__Clostridiales	Acetobacterium_dehalogenans_DSM_11527.fna	38	4.7142e-184	1343477	0.451094	226	6784	5944.59	0.876016	0.0364452
cluster.196	clusters.2145	0.000376817	0.0376817	0.240744	43.1472	5.69926	o__Actinomycetales	Mycobacterium_chelonae_1518.fna	6	4.23016e-24	2437288	0.63789	1239	2120	1967.14	0.900123	0.0454581
cluster.197	clusters.190	0.000545755	0.0545755	0.348677	43.1034	8.4953	k__Bacteria	Enhydrobacter_aerosaccus_SK60.fna	14	1.47497e-61	2188050	0.420349	715	3881	3060.21	0.863339	0.039048
cluster.198	clusters.1009	0.00073459	0.073459	0.469321	43.1034	0	k__Bacteria	Alicycliphilus_denitrificans_BC.fna	28	1.21318e-130	1536914	0.662431	133	12704	11555.7	0.915179	0.0462493
cluster.199	clusters.1543	0.000431636	0.0431636	0.275767	43.1034	1.72414	k__Bacteria	Parabacteroides_johnsonii_CAG_246.fna	2	3.93912e-08	1869066	0.405703	223	13391	8381.46	0.912374	0.0361686
cluster.200	clusters.290	0.000691403	0.0691403	0.441729	43.1034	0	k__Bacteria	Promicromonosporaceae_bacterium_W15.fna	2	3.98694e-08	1716647	0.589809	104	18239	16506.2	0.885202	0.0257612
cluster.201	clusters.681	0	0	0	43.1034	2.58621	k__Bacteria	Bacteroides_barnesiae_DSM_18169_JCM_13652.fna	2	5.32812e-08	2378062	0.413277	1110	2294	2142.4	0.871576	0.0427073
cluster.202	clusters.930	0.000629805	0.0629805	0.402375	43.0589	4.24777	c__Betaproteobacteria	Microvirgula_aerodenitrificans_DSM_15089.fna	4	1.5059e-16	1474201	0.593523	418	7769	3526.8	0.87057	0.0389089
cluster.203	clusters.368	0	0	0	42.9624	3.76176	k__Bacteria	Prevotella_sp._CAG_386.fna	153	0	1925790	0.461907	1081	1836	1781.49	0.885138	0.0344213
cluster.204	clusters.612	0.000294621	0.0294621	0.18823	42.9523	8.95924	f__Comamonadaceae	Comamonas_testosteroni_KF_1.fna	36	2.42325e-166	2186131	0.623437	1237	1733	1767.28	0.888787	0.0453971
cluster.205	clusters.4581	0	0	0	42.9263	5.40611	o__Lactobacillales	Streptococcus_thermophilus_ND03.fna	161	0	990078	0.411163	595	1665	1664	0.873053	0.0400601	Streptococcus_thermophilus_MN_ZLW_002.fna	152	0	Streptococcus_thermophilus_DGCC7710.fna	152	0	Streptococcus_thermophilus_ASCC_1275.fna	152	0	Streptococcus_thermophilus_LMD_9.fna	150	0	Streptococcus_thermophilus_JIM_8232.fna	149	0	Streptococcus_thermophilus.fna	149	0	Streptococcus_thermophilus_CAG_236.fna	138	0	Streptococcus_thermophilus_LMG_18311.fna	135	0	Streptococcus_thermophilus_CNRZ1066.fna	131	0	Streptococcus_thermophilus_MTCC_5460.fna	128	0	Streptococcus_thermophilus_MTCC_5461.fna	127
cluster.206	clusters.550	0.000820461	0.0820461	0.524183	42.9165	0.748194	f__Comamonadaceae	Comamonas_granuli_NBRC_101663.fna	15	1.64801e-66	1758232	0.668257	239	9059	7356.62	0.910049	0.0481212
cluster.207	clusters.54	0.000430908	0.0430908	0.275302	42.8573	7.46819	o__Clostridiales	Hydrogenobaculum_sp._3684.fna	2	2.14688e-08	2209180	0.353489	933	2728	2367.82	0.900957	0.053768
cluster.208	clusters.1136	0	0	0	42.8456	5.42342	c__Gammaproteobacteria	Aeromonas_veronii_B565.fna	3	6.61566e-12	2241494	0.564821	886	2856	2529.9	0.881071	0.0313467
cluster.209	clusters.3381	0.000339196	0.0339196	0.216708	42.5664	4.11985	k__Bacteria	Sebaldella_termitidis_ATCC_33386.fna	46	4.09453e-222	1735978	0.293863	553	3795	3139.2	0.890531	0.068638
cluster.210	clusters.656	0	0	0	42.5534	4.02174	f__Lachnospiraceae	Roseburia_inulinivorans_CAG_15.fna	187	0	2202259	0.415886	1062	2204	2073.69	0.886426	0.0428763	Roseburia_inulinivorans_DSM_16841.fna	142	0
cluster.211	clusters.2285	0.000544568	0.0544568	0.347918	42.4242	6.03448	k__Bacteria	Propionibacterium_propionicum_F0230a.fna	3	2.45914e-12	1571980	0.688575	328	5155	4792.62	0.913656	0.0485236
cluster.212	clusters.5035	0.000441002	0.0441002	0.281751	42.371	3.40314	o__Actinomycetales	Tessaracoccus_sp._SIT6.fna	4	1.69279e-16	1701239	0.68892	168	10464	10126.4	0.904059	0.0453277
cluster.213	clusters.423	0.000280234	0.0280234	0.179038	42.2059	6.3964	c__Gammaproteobacteria	Tolumonas_auensis_DSM_9187.fna	86	0	2453845	0.465458	1221	2007	2009.7	0.887234	0.0357496
cluster.214	clusters.207	0.00041022	0.041022	0.262084	42.1279	8.71921	o__Lactobacillales	Streptococcus_suis_89_3576_3.fna	16	3.04543e-72	1966722	0.409218	640	3748	3073	0.880534	0.0401106
cluster.215	clusters.162	0.000469602	0.0469602	0.300023	42.1053	6.14035	k__Bacteria	Firmicutes_bacterium_CAG_270.fna	423	0	1577375	0.371248	124	13294	12720.8	0.907771	0.0445136
cluster.216	clusters.136	0	0	0	42.0132	5.37273	o__Actinomycetales	Tessaracoccus_sp._SIT6.fna	4	2.04455e-16	1830335	0.680962	1072	1741	1707.4	0.900831	0.0486834
cluster.217	clusters.831	0.000257482	0.0257482	0.164502	41.8917	1.8315	o__Actinomycetales	Kineosphaera_limosa_NBRC_100340.fna	10	4.02429e-42	2070998	0.715939	717	3147	2888.42	0.885815	0.0569509
cluster.218	clusters.1117	0.000223866	0.0223866	0.143025	41.873	0.238095	p__Bacteroidetes	Campylobacter_jejuni_subsp._jejuni_NCTC_11168_BN148.fna	1	0.00016089	1243922	0.449322	403	3788	3086.66	0.854176	0.0324594
cluster.219	clusters.362	0.000787996	0.0787996	0.503441	41.5385	0.506757	g__Prevotella	Prevotella_copri_CAG_164.fna	173	0	1566458	0.446136	332	5606	4718.25	0.894165	0.0317545	Prevotella_copri_DSM_18205.fna	139	0
cluster.220	clusters.949	0.00113191	0.113191	0.723164	41.5041	8.46883	k__Bacteria	Arcobacter_butzleri_JV22.fna	128	0	1808821	0.266863	610	4259	2965.28	0.923919	0.0807095	Arcobacter_butzleri_7h1h.fna	120	0	Arcobacter_butzleri_ED_1.fna	120	0	Arcobacter_butzleri_RM4018.fna	116	0
cluster.221	clusters.2259	0.000246292	0.0246292	0.157353	41.4946	5.78035	o__Actinomycetales	Cellulosimicrobium_cellulans_J36.fna	7	1.58807e-29	1569561	0.656865	419	4077	3745.97	0.880325	0.0472217
cluster.222	clusters.87	0.000392576	0.0392576	0.250812	41.4353	6.41577	k__Bacteria	Odoribacter_sp._N54.MGS_14.fna	122	0	1717727	0.449168	1095	1548	1568.7	0.893561	0.0411526	Odoribacter_sp._N15.MGS_14.fna	117	0	Odoribacter_splanchnicus_DSM_20712.fna	107	0	Odoribacter_splanchnicus_CAG_14.fna	106	0
cluster.223	clusters.1667	0.000600134	0.0600134	0.383418	41.3874	6.12239	p__Proteobacteria	Sulfurospirillum_deleyianum_DSM_6946.fna	3	9.79785e-13	1212224	0.383504	472	2868	2568.27	0.926833	0.0458062
cluster.224	clusters.1340	0.000283233	0.0283233	0.180954	41.3793	0.862069	k__Bacteria	Mycobacterium_hassiacum_DSM_44199.fna	2	1.77881e-08	992023	0.657817	201	5596	4935.44	0.91528	0.0392047
cluster.225	clusters.2909	0.000251859	0.0251859	0.16091	41.3793	5.17241	k__Bacteria	Pseudomonas_caeni_DSM_24390.fna	11	5.70486e-48	1730590	0.489079	547	4157	3163.78	0.895844	0.0319953
cluster.226	clusters.1300	0.00138431	0.138431	0.884421	41.3176	1.04712	o__Actinomycetales	Tessaracoccus_sp._SIT6.fna	7	7.03582e-30	1495945	0.699572	211	11167	7089.79	0.913554	0.0500123
cluster.227	clusters.69	0.000322826	0.0322826	0.20625	41.2842	5.98942	o__Clostridiales	Firmicutes_bacterium_CAG_270.fna	126	0	2780485	0.364081	1324	2263	2100.06	0.870976	0.0518622	Anaerostipes_hadrus.fna	104	0	Clostridium_sp._SS2_1.fna	100	0
cluster.228	clusters.709	0.000476071	0.0476071	0.304156	41.1972	0	o__Clostridiales	Acetobacterium_dehalogenans_DSM_11527.fna	26	6.16357e-125	973308	0.446247	70	15174	13904.4	0.881984	0.035978
cluster.229	clusters.1037	0	0	0	41.1442	3.44828	k__Bacteria	Klebsiella_michiganensis.fna	106	0	3154787	0.559875	1915	1613	1647.41	0.879192	0.0363452	Klebsiella_oxytoca_SA2.fna	106	0
cluster.230	clusters.66	0.000283002	0.0283002	0.180807	40.9718	2.19436	k__Bacteria	Bacteroides_cellulosilyticus_DSM_14838.fna	297	0	3732481	0.427676	1587	2778	2351.91	0.91247	0.0351522	Bacteroides_cellulosilyticus_CAG_158.fna	295	0	Bacteroides_cellulosilyticus_WH2.fna	277	0	Bacteroides_sp._14_A_.fna	259	0	Bacteroides_cellulosilyticus_CL02T12C19.fna	246	0	Candidatus_Bacteroides_timonensis_AP1.fna	107	0	Bacteroides_intestinalis.fna	102	0
cluster.231	clusters.1839	0	0	0	40.9173	6.50697	f__Rhodocyclaceae	Methyloversatilis_sp._RZ18_153.fna	6	1.69293e-24	2180203	0.673208	1125	2086	1937.96	0.890783	0.0464136
cluster.232	clusters.708	0.000251719	0.0251719	0.16082	40.8934	1.88088	k__Bacteria	Collinsella_aerofaciens_ATCC_25986.fna	149	0	1699704	0.598124	986	1756	1723.84	0.869772	0.0363592	Collinsella_sp._4_8_47FAA.fna	139	0	Collinsella_sp._CAG_166.fna	117	0
cluster.233	clusters.545	0	0	0	40.5434	3.44828	k__Bacteria	Lactococcus_lactis.fna	15	4.66865e-68	1501469	0.638129	843	1830	1781.1	0.897466	0.0448621
cluster.234	clusters.1881	0	0	0	40.4972	4.31373	o__Actinomycetales	Microlunatus_phosphovorus_NM_1.fna	4	2.60832e-16	1584466	0.657932	718	2403	2206.78	0.924041	0.0455156
cluster.235	clusters.717	0.00101647	0.101647	0.649412	40.3225	4.87682	c__Betaproteobacteria	Laribacter_hongkongensis_HLHK9.fna	89	0	1615923	0.588941	204	8935	7921.19	0.897552	0.0323723
cluster.236	clusters.701	0.000272503	0.0272503	0.174099	40.2821	5.32915	k__Bacteria	Prevotella_paludivivens_DSM_17968_JCM_13650.fna	65	0	1471098	0.377976	386	4015	3811.13	0.897561	0.0392189
cluster.237	clusters.3239	0	0	0	40.2663	0.989608	o__Bacteroidales	Bacteroides_sp._CAG_20.fna	260	0	1117520	0.442506	585	1973	1910.29	0.899228	0.0360694	Bacteroides_sp._N54.MGS_20.fna	258	0	Barnesiella_intestinihominis_YIT_11860.fna	234	0	Bacteroides_sp._UNK.MGS_13.fna	222	0
cluster.238	clusters.150	0	0	0	40.2483	5.52995	c__Deltaproteobacteria	Tetrasphaera_elongata_Lp2.fna	146	0	1550313	0.602832	856	1874	1811.11	0.895469	0.052117
cluster.239	clusters.1446	0	0	0	40.0222	1.82511	c__Betaproteobacteria	Dechlorosoma_suillum_PS.fna	3	2.081e-12	1395914	0.595024	471	3189	2963.72	0.917866	0.0346012
cluster.240	clusters.163	0.000580919	0.0580919	0.371142	39.9513	2.23714	o__Clostridiales	Lachnospiraceae_bacterium_CAG_25.fna	247	0	1158127	0.365036	230	6291	5035.33	0.893657	0.0473292	Lachnospiraceae_bacterium_5_1_63FAA.fna	241	0	Anaerostipes_hadrus_DSM_3319.fna	234	0	Clostridium_sp._SS2_1.fna	225	0	Anaerostipes_hadrus.fna	208	0
cluster.241	clusters.1828	0	0	0	39.7497	0.782998	o__Clostridiales	Ethanoligenens_harbinense_YUAN_3.fna	2	1.23796e-08	899415	0.582176	206	4791	4366.09	0.892572	0.0328838
cluster.242	clusters.35	0.00066028	0.066028	0.421845	39.5678	0	p__Actinobacteria	Bifidobacterium_longum_subsp._longum_KACC_91563.fna	2	1.809e-08	1289537	0.591439	137	10265	9412.68	0.87896	0.027769
cluster.243	clusters.3186	0.000297767	0.0297767	0.19024	39.553	0	f__Bifidobacteriaceae	Bifidobacterium_thermacidophilum_subsp._thermacidophilum_DSM_15837.fna	243	0	793229	0.604972	83	10198	9556.98	0.846791	0.0320675	Bifidobacterium_thermacidophilum_subsp._thermacidophilum_DSM_15837.fna	242	0	Bifidobacterium_thermacidophilum_subsp._thermacidophilum.fna	240	0	Bifidobacterium_thermacidophilum_subsp._porcinum.fna	169	0	Bifidobacterium_thermacidophilum_subsp._porcinum_DSM_17755.fna	150	0	Bifidobacterium_thermophilum_RBL67.fna	141	0	Bifidobacterium_thermophilum_DSM_20212.fna	141	0	Bifidobacterium_thermophilum_DSM_20210.fna	141	0
cluster.244	clusters.84	0.000651142	0.0651142	0.416007	39.2982	6.61882	k__Bacteria	Nitrosomonas_sp._Is79A3.fna	9	2.86086e-38	1830977	0.452287	1071	1662	1709.6	0.856081	0.0398742
cluster.245	clusters.166	0.00038849	0.038849	0.248201	39.2594	1.73286	f__Rhodocyclaceae	Thauera_phenylacetica_B4P.fna	148	0	1657417	0.69049	539	3424	3074.99	0.894392	0.053832
cluster.246	clusters.1118	0	0	0	39.2245	9.02726	o__Bacteroidales	Prevotella_paludivivens_DSM_17968_JCM_13650.fna	22	1.05883e-102	1277325	0.400125	448	3083	2851.17	0.91253	0.0359361
cluster.247	clusters.698	0.000239962	0.0239962	0.153309	39.2163	4.31034	k__Bacteria	Alistipes_finegoldii_CAG_68.fna	219	0	1792826	0.555213	887	2167	2021.22	0.873544	0.0372195	Alistipes_sp._HGB5.fna	201	0	Alistipes_finegoldii_DSM_17242.fna	184	0
cluster.248	clusters.2526	0.000237503	0.0237503	0.151738	39.1921	0.929586	f__Lachnospiraceae	Roseburia_inulinivorans_CAG_15.fna	238	0	1333389	0.417184	625	2540	2133.42	0.883391	0.0433799	Roseburia_inulinivorans_DSM_16841.fna	195	0
cluster.249	clusters.158	0.000524754	0.0524754	0.335259	39.1894	1.57287	o__Pseudomonadales	Pseudomonas_alcaligenes_NBRC_14159.fna	179	0	1687177	0.654937	484	3638	3485.9	0.908126	0.0427195
cluster.250	clusters.309	0.000618371	0.0618371	0.39507	39.1734	2.45008	f__Comamonadaceae	Comamonas_granuli_NBRC_101663.fna	6	2.91614e-25	1550258	0.615848	578	3016	2682.11	0.901323	0.0447939
cluster.251	clusters.132	0.000346942	0.0346942	0.221657	39.0726	6.23086	f__Flavobacteriaceae	Flavobacterium_sasangense_DSM_21067.fna	24	2.12311e-109	2189254	0.328822	1020	2334	2146.33	0.880459	0.0636656
cluster.252	clusters.541	0.000473408	0.0473408	0.302455	39.0021	5.90387	k__Bacteria	Candidatus_Accumulibacter_phosphatis_clade_IIA_str._UW_1.fna	6	6.61237e-24	2814884	0.585734	1694	1553	1661.68	0.889418	0.0390491
cluster.253	clusters.1374	0	0	0	38.8209	2.10183	f__Veillonellaceae	Selenomonas_bovis_DSM_23594.fna	17	1.86304e-78	1246889	0.514105	783	1604	1592.45	0.884424	0.0358357
cluster.254	clusters.37	0.00044289	0.044289	0.282957	38.7931	6.89655	k__Bacteria	Paracoccus_denitrificans_PD1222.fna	4	6.84786e-16	2404940	0.49665	1229	1695	1956.83	0.895753	0.0577304
cluster.255	clusters.2239	0.000287428	0.0287428	0.183635	38.7548	0.454545	k__Bacteria	Alkalilimnicola_ehrlichii_MLHE_1.fna	2	3.52369e-08	1815745	0.61068	593	5087	3061.96	0.916575	0.0353482
cluster.256	clusters.668	0.000421374	0.0421374	0.269211	38.7147	0	k__Bacteria	Fusobacterium_nucleatum_subsp._nucleatum_ATCC_25586.fna	2	8.25763e-09	764265	0.300914	63	13017	12131.2	0.873272	0.0639432
cluster.257	clusters.1587	0.00126086	0.126086	0.805549	38.6503	0.227273	f__Bifidobacteriaceae	Bifidobacterium_adolescentis_CAG_119.fna	249	0	754483	0.599246	95	10500	7941.93	0.892998	0.0337276	Bifidobacterium_adolescentis.fna	231	0	Bifidobacterium_adolescentis_ATCC_15703.fna	228	0	Bifidobacterium_adolescentis.fna	226	0	Bifidobacterium_adolescentis.fna	224	0	Bifidobacterium_adolescentis_DSM_20087.fna	217	0	Bifidobacterium_stercoris_JCM_15918.fna	213	0	Bifidobacterium_stercoris_JCM_15918.fna	213	0	Bifidobacterium_adolescentis_L2_32.fna	200	0
cluster.258	clusters.67	0.00168745	0.168745	1.07809	38.6369	1.79678	o__Bacteroidales	Bacteroides_sp._4_1_36.fna	299	0	2206280	0.454049	356	8971	6197.42	0.921248	0.0292002	Bacteroides_uniformis_ATCC_8492.fna	294	0	Bacteroides_uniformis_CAG_3.fna	291	0	Bacteroides_uniformis_str._3978_T3_ii.fna	281	0	Bacteroides_uniformis_CL03T12C37.fna	281	0	Bacteroides_sp._D20.fna	280	0	Bacteroides_uniformis.fna	280	0	Bacteroides_uniformis_CL03T00C23.fna	279	0	Bacteroides_uniformis_str._3978_T3_i.fna	278	0	Bacteroides_uniformis_dnLKV2.fna	269	0
cluster.259	clusters.186	0.000264375	0.0264375	0.168906	38.6305	9.11633	o__Clostridiales	Eubacterium_sp._CAG_76.fna	175	0	1747864	0.411979	734	2441	2381.29	0.8834	0.0424008	Coprococcus_sp._CAG_131.fna	163	0
cluster.260	clusters.2001	0.00071983	0.071983	0.459891	38.5965	0	k__Bacteria	Roseburia_sp._CAG_18.fna	308	0	1244891	0.439386	149	9545	8354.97	0.904869	0.0374623
cluster.261	clusters.401	0.000307393	0.0307393	0.19639	38.4587	2.58621	k__Bacteria	Acinetobacter_bohemicus_ANC_3994.fna	148	0	1232294	0.405594	407	3550	3027.75	0.85882	0.0424384
cluster.262	clusters.1115	0	0	0	38.3675	7.34767	k__Bacteria	Burkholderia_sp._KJ006.fna	2	4.4465e-08	1638995	0.457178	1021	1605	1605.28	0.877197	0.0387292
cluster.263	clusters.2136	0.000498829	0.0498829	0.318696	38.2267	5.8651	k__Bacteria	Empedobacter_falsenii.fna	130	0	2318871	0.310473	1169	2039	1983.64	0.893721	0.0684134
cluster.264	clusters.1438	0.00216139	0.216139	1.38088	38.1766	0	k__Bacteria	Thermomonospora_curvata_DSM_43183.fna	3	3.97998e-12	1635598	0.715088	131	13234	12485.5	0.924547	0.050911
cluster.265	clusters.971	0	0	0	38.1661	8.62069	k__Bacteria	Flavobacterium_sasangense_DSM_21067.fna	56	9.87569e-277	1826215	0.339714	1136	1590	1607.58	0.899609	0.0652287
cluster.266	clusters.1343	0.000394584	0.0394584	0.252095	38.0947	3.17688	c__Gammaproteobacteria	Candidatus_Contendobacter_odensis_Run_B_J11.fna	21	5.38038e-95	1715951	0.563424	1068	1587	1606.7	0.862901	0.0377955
cluster.267	clusters.391	0.000766937	0.0766937	0.489987	38.092	2.22279	o__Flavobacteriales	Chryseobacterium_haifense_DSM_19056.fna	9	5.30158e-39	1594951	0.31839	643	2942	2480.48	0.898019	0.0663623
cluster.268	clusters.2757	0.000629522	0.0629522	0.402194	38.0899	2.71429	p__Bacteroidetes	Sphingomonas_sp._JGI_0001002_C18.fna	2	4.74394e-09	1251542	0.399278	665	1961	1882.02	0.890373	0.0588757
cluster.269	clusters.1411	0.000426951	0.0426951	0.272774	38.0878	2.93103	k__Bacteria	Bartonella_quintana_RM_11.fna	1	0.000204459	2074262	0.373224	1221	1644	1698.82	0.872864	0.0510425
cluster.270	clusters.1573	0.00021781	0.021781	0.139156	38.0624	0.492611	p__Bacteroidetes	Algoriphagus_machipongonensis.fna	2	2.80446e-08	1332193	0.479604	414	3490	3217.86	0.916525	0.0335013
cluster.271	clusters.7499	0	0	0	38.0536	0.608974	p__Proteobacteria	Lebetimonas_sp._JS085.fna	2	1.01053e-08	976661	0.415465	648	1529	1507.19	0.911933	0.0504803
cluster.272	clusters.291	0.000456406	0.0456406	0.291592	38	2.66667	p__Actinobacteria	Cellulomonas_massiliensis_JC225.fna	7	3.14097e-30	1240194	0.664248	289	6462	4291.33	0.882321	0.0474646
cluster.273	clusters.1692	0.000971807	0.0971807	0.620876	37.9937	1.72414	k__Bacteria	Empedobacter_falsenii.fna	16	6.15323e-73	1230917	0.357386	657	1882	1873.54	0.870647	0.061488
cluster.274	clusters.1240	0.00115571	0.115571	0.738371	37.931	0	k__Bacteria	Bacillus_sp._BS_01.fna	8	7.89582e-49	735945	0.451941	101	7754	7286.58	0.859907	0.0336477
cluster.275	clusters.697	0.000520644	0.0520644	0.332633	37.931	0	k__Bacteria	Prevotella_paludivivens_DSM_17968_JCM_13650.fna	17	5.27729e-82	621801	0.366614	51	12839	12192.2	0.908049	0.0397664
cluster.276	clusters.1925	0	0	0	37.889	5.31305	c__Deltaproteobacteria	Desulfomicrobium_escambiense_DSM_10707.fna	5	4.17015e-21	1293500	0.606	792	1628	1633.21	0.907872	0.0393223
cluster.277	clusters.200	0.00163458	0.163458	1.04431	37.8739	0.0535045	o__Lactobacillales	Streptococcus_suis_86_5192.fna	132	0	807875	0.39799	161	5406	5017.86	0.878662	0.036446	Streptococcus_suis_89_4109_1.fna	126	0	Streptococcus_suis_88_1861.fna	111	0
cluster.278	clusters.9	0.000683262	0.0683262	0.436528	37.837	8.54232	k__Bacteria	Aeromonas_veronii_Hm21.fna	23	5.42725e-95	11662476	0.564497	5535	2229	2107.04	0.874926	0.0369417
cluster.279	clusters.3802	0	0	0	37.7626	1.17371	o__Clostridiales	Selenomonas_ruminantium_subsp._ruminantium_ATCC_12561.fna	2	1.80449e-08	1109931	0.519685	652	1771	1702.35	0.880175	0.0389274
cluster.280	clusters.3632	0.000379137	0.0379137	0.242226	37.7193	0	k__Bacteria	Candidatus_Nitrospira_defluvii.fna	79	0	2106959	0.591511	490	4706	4299.92	0.888626	0.0300803
cluster.281	clusters.711	0	0	0	37.6503	3.82514	k__Bacteria	Empedobacter_brevis_NBRC_14943_ATCC_43319.fna	2	2.2356e-08	1233042	0.381927	720	1749	1712.56	0.910272	0.0437482
cluster.282	clusters.101	0.000818447	0.0818447	0.522896	37.5149	8.02274	c__Betaproteobacteria	Vitreoscilla_stercoraria_DSM_513.fna	3	1.4223e-12	1381061	0.475571	508	2928	2718.62	0.873049	0.0404475
cluster.283	clusters.148	0.000365111	0.0365111	0.233265	37.5006	4.93827	k__Bacteria	Phascolarctobacterium_sp._CAG_207.fna	70	0	1242820	0.452283	618	2086	2011.04	0.891888	0.0403337
cluster.284	clusters.527	0	0	0	37.4765	9.48276	k__Bacteria	Acidovorax_sp._KKS102.fna	100	0	1910001	0.64638	1028	1869	1857.98	0.882209	0.0458257
cluster.285	clusters.1999	0	0	0	37.4608	3.76176	k__Bacteria	Oscillibacter_sp._CAG_241.fna	168	0	1019155	0.616676	505	2187	2018.13	0.89433	0.0393116
cluster.286	clusters.33	0	0	0	37.4287	4.46108	o__Selenomonadales	Phascolarctobacterium_succinatutens_YIT_12067.fna	118	0	688299	0.49073	447	1522	1539.82	0.88888	0.0396949	Phascolarctobacterium_succinatutens_CAG_287.fna	102	0
cluster.287	clusters.170	0.000419419	0.0419419	0.267962	37.3041	0	k__Bacteria	Mycobacterium_abscessus_subsp._bolletii_str._GO_06.fna	2	2.39043e-08	1210687	0.665307	131	10545	9241.89	0.926055	0.0394031
cluster.288	clusters.1095	0.000646833	0.0646833	0.413254	37.2257	1.72414	k__Bacteria	Oscillibacter_sp._CAG_241.fna	36	5.34531e-177	1379469	0.524341	838	1549	1646.14	0.870316	0.0405643
cluster.289	clusters.7155	0	0	0	37.1682	2.41379	k__Bacteria	Streptococcus_infantarius_subsp._infantarius_ATCC_BAA_102.fna	206	0	754934	0.379004	449	1731	1681.37	0.884891	0.0465903	Streptococcus_infantarius_subsp._infantarius_CJ18.fna	196	0	Streptococcus_equinus_JB1.fna	102	0
cluster.290	clusters.271	0.000482346	0.0482346	0.308165	37.151	5.93866	o__Bacteroidales	Parabacteroides_distasonis_CL09T03C24.fna	127	0	4335076	0.430488	2226	1971	1947.47	0.904958	0.0372975	Parabacteroides_sp._20_3.fna	122	0	Bacteroides_sp._3_1_19.fna	112	0	Parabacteroides_sp._2_1_7.fna	106	0	Parabacteroides_sp._D25.fna	106	0	Parabacteroides_distasonis_str._3999B_T_B_4.fna	103	0	Parabacteroides_sp._D13.fna	103	0	Parabacteroides_distasonis_CL03T12C09.fna	103	0	Parabacteroides_distasonis_ATCC_8503.fna	102	0	Parabacteroides_distasonis_str._3999B_T_B_6.fna	101	0
cluster.291	clusters.467	0.000251683	0.0251683	0.160798	37.0869	3.7988	g__Prevotella	Prevotella_paludivivens_DSM_17968_JCM_13650.fna	33	6.04437e-158	1433443	0.385297	478	3898	2998.83	0.890808	0.0405205
cluster.292	clusters.1211	0	0	0	37.084	1.65116	o__Clostridiales	Oscillibacter_sp._ER4.fna	91	0	801344	0.5832	352	2786	2276.55	0.872283	0.0379742
cluster.293	clusters.1209	0.000262656	0.0262656	0.167808	37.0485	5.57307	f__Rhodocyclaceae	Thauera_sp._27.fna	4	6.38536e-16	2310276	0.634659	1542	1484	1498.23	0.897052	0.0450091
cluster.294	clusters.299	0	0	0	36.9122	4.23197	k__Bacteria	Prevotella_sp._CAG_386.fna	106	0	2153881	0.458434	1075	2156	2003.61	0.891511	0.0344581
cluster.295	clusters.480	0.000605763	0.0605763	0.387014	36.8885	7.05808	o__Burkholderiales	Acidovorax_sp._KKS102.fna	94	0	3020068	0.640932	1710	1778	1766.12	0.87932	0.0461757
cluster.296	clusters.116	0	0	0	36.8471	5.4213	f__Lachnospiraceae	Methanococcus_maripaludis_X1.fna	1	0.000166425	1260077	0.382247	697	1840	1807.86	0.906615	0.0468784
cluster.297	clusters.28	0.00165917	0.165917	1.06002	36.8246	8.12747	k__Bacteria	Arcobacter_septicus.fna	20	2.02988e-90	2340517	0.265987	852	3502	2747.09	0.912052	0.078868
cluster.298	clusters.1338	0.002084	0.2084	1.33144	36.6498	2.73224	o__Lactobacillales	beta_proteobacterium_JGI_0001003_N18.fna	3	4.57103e-15	1114147	0.451239	308	5457	3617.36	0.851322	0.0365169
cluster.299	clusters.164	0.000939257	0.0939257	0.60008	36.5956	2.68456	o__Clostridiales	Anaerostipes_hadrus_DSM_3319.fna	253	0	1133853	0.370934	196	9418	5784.96	0.905675	0.0459912	Lachnospiraceae_bacterium_CAG_25.fna	252	0	Clostridium_sp._SS2_1.fna	241	0	Lachnospiraceae_bacterium_5_1_63FAA.fna	229	0	Anaerostipes_hadrus.fna	216	0
cluster.300	clusters.10	0.000338579	0.0338579	0.216314	36.395	6.30094	k__Bacteria	Bacteroides_thetaiotaomicron_VPI_5482.fna	214	0	3377918	0.425793	1051	5377	3214	0.909178	0.0357567	Bacteroides_sp._1_1_6.fna	198	0	Bacteroides_thetaiotaomicron_CAG_40.fna	186	0	Bacteroides_thetaiotaomicron_dnLKV9.fna	170	0	Bacteroides_sp._1_1_14.fna	160	0	Bacteroides_faecis_CAG_32.fna	108	0	Bacteroides_faecis_MAJ27.fna	105	0
cluster.301	clusters.679	0.000350705	0.0350705	0.224061	36.3881	2.2043	k__Bacteria	Thelazia_callipaeda.fna	1	3.06848e-06	1068353	0.415624	332	4391	3217.93	0.882615	0.0416186
cluster.302	clusters.2262	0.000286196	0.0286196	0.182847	36.3687	0	o__Actinomycetales	Corynebacterium_maris_DSM_45190.fna	2	1.31152e-08	957496	0.659003	72	14255	13298.6	0.917218	0.0381572
cluster.303	clusters.11335	0	0	0	36.3636	5.17241	k__Bacteria	Megamonas_funiformis_CAG_377.fna	156	0	434444	0.320147	133	3568	3266.5	0.902195	0.0604367	Megamonas_funiformis_YIT_11815.fna	114	0	Megamonas_rupellensis_DSM_19944.fna	109	0
cluster.304	clusters.2111	0.000426316	0.0426316	0.272368	36.242	0.373932	p__Bacteroidetes	Alistipes_sp._CAG_29.fna	211	0	981670	0.592503	133	10683	7380.98	0.898562	0.0314932	Alistipes_onderdonkii_WAL_8169_DSM_19147.fna	151	0	Alistipes_sp._AL_1.fna	137	0	Alistipes_sp._AL_1.fna	137	0
cluster.305	clusters.786	0.00067515	0.067515	0.431345	36.2324	5.97767	c__Betaproteobacteria	Tepidimonas_taiwanensis.fna	3	2.03785e-12	1552093	0.615466	526	3421	2950.75	0.876606	0.0423739
cluster.306	clusters.184	0.000455485	0.0455485	0.291004	36.1865	0.384615	o__Bacteroidales	Bacteroidaceae_bacterium_MS4.fna	2	1.81162e-08	1005177	0.416841	308	3392	3263.56	0.913667	0.0356514
cluster.307	clusters.10642	0.000351931	0.0351931	0.224845	36.1404	0	k__Bacteria	Eubacterium_hallii_CAG_12.fna	296	0	1016346	0.384287	115	9632	8837.79	0.835342	0.0409711	_Eubacterium_hallii_DSM_3353.fna	251	0
cluster.308	clusters.3385	0.000213634	0.0213634	0.136488	36.0585	3.79487	p__Proteobacteria	Nitratiruptor_sp._SB155_2.fna	2	1.48248e-08	1270264	0.401305	572	2452	2220.74	0.901951	0.0490346
cluster.309	clusters.402	0	0	0	35.9718	6.19122	k__Bacteria	Acinetobacter_towneri_DSM_14962_CIP_107472.fna	205	0	1359731	0.407434	672	2188	2023.41	0.848075	0.0443061	Acinetobacter_towneri_DSM_14962_CIP_107472.fna	205	0	Acinetobacter_towneri.fna	204	0	Acinetobacter_sp._MDS7A.fna	112	0
cluster.310	clusters.1486	0	0	0	35.8852	0	k__Bacteria	Blautia_sp._CAG_257.fna	202	0	1180432	0.434565	723	1668	1632.69	0.883948	0.0455189
cluster.311	clusters.7766	0	0	0	35.7874	3.20768	o__Lactobacillales	Streptococcus_thermophilus_DGCC7710.fna	135	0	572125	0.399804	182	3448	3143.54	0.875288	0.0355439	Streptococcus_thermophilus_ASCC_1275.fna	135	0	Streptococcus_thermophilus_LMD_9.fna	134	0	Streptococcus_thermophilus_MTCC_5460.fna	133	0	Streptococcus_thermophilus.fna	133	0	Streptococcus_thermophilus_ND03.fna	132	0	Streptococcus_thermophilus_MTCC_5461.fna	132	0	Streptococcus_thermophilus_MN_ZLW_002.fna	131	0	Streptococcus_thermophilus_CAG_236.fna	130	0	Streptococcus_thermophilus_JIM_8232.fna	127	0	Streptococcus_thermophilus_LMG_18311.fna	119	0	Streptococcus_thermophilus_CNRZ1066.fna	118
cluster.312	clusters.711	0.000779836	0.0779836	0.498228	35.7576	5.90112	k__Bacteria	Pseudomonas_pseudoalcaligenes.fna	85	0	1657477	0.583206	971	1614	1706.98	0.873764	0.0407155
cluster.313	clusters.439	0.00032115	0.032115	0.205179	35.63	4.02337	c__Deltaproteobacteria	Desulfomicrobium_escambiense_DSM_10707.fna	8	5.72129e-34	1677156	0.567643	803	1991	2088.61	0.890661	0.0395787
cluster.314	clusters.345	0	0	0	35.5799	0.862069	k__Bacteria	Aeromonas_bestiarum.fna	2	2.01356e-08	1087891	0.56426	313	3742	3475.69	0.884611	0.0289035
cluster.315	clusters.849	0.0020642	0.20642	1.31879	35.4839	6.98925	k__Bacteria	Campylobacter_ureolyticus.fna	2	2.31948e-08	2199138	0.383373	1073	2119	2049.52	0.8682	0.0477563
cluster.316	clusters.340	0.000561276	0.0561276	0.358592	35.4075	1.88088	k__Bacteria	Bacteroides_ovatus_CAG_22.fna	228	0	4499528	0.415224	1406	3945	3200.23	0.911273	0.0356364	Bacteroides_ovatus_CL03T12C18.fna	214	0	Bacteroides_ovatus_SD_CMC_3f.fna	193	0	Bacteroides_ovatus_str._3725_D9_iii.fna	189	0	Bacteroides_sp._3_1_23.fna	189	0	Bacteroides_ovatus_str._3725_D1_iv.fna	188	0	Bacteroides_fragilis_str._3725_D9_ii.fna	187	0	Bacteroides_ovatus_CL02T12C04.fna	183	0	Bacteroides_ovatus_3_8_47FAA.fna	177	0	Bacteroides_sp._2_2_4.fna	173	0	Bacteroides_xylanisolvens_CL03T12C04.fna	169	0	Bacteroides_sp._2_1_22.fna	164
cluster.317	clusters.1566	0.000435253	0.0435253	0.278078	35.4005	4.64664	f__Flavobacteriaceae	Flavobacterium_sasangense_DSM_21067.fna	68	0	1487930	0.322012	491	3616	3030.41	0.906177	0.0627877
cluster.318	clusters.4323	0.000310428	0.0310428	0.198329	35.2508	8.62069	k__Bacteria	Sulfurospirillum_deleyianum_DSM_6946.fna	4	5.39332e-17	1310091	0.376585	592	2639	2212.99	0.925827	0.0492278
cluster.319	clusters.9105	0.00022712	0.022712	0.145104	35.2142	1.72414	k__Bacteria	Streptococcus_infantarius_subsp._infantarius_ATCC_BAA_102.fna	239	0	652995	0.375848	182	3828	3587.88	0.876239	0.04282	Streptococcus_infantarius_subsp._infantarius_CJ18.fna	220	0	Streptococcus_equinus_JB1.fna	132	0	Streptococcus_lutetiensis_033.fna	127	0
cluster.320	clusters.932	0.000456332	0.0456332	0.291545	35.2114	5.08212	c__Betaproteobacteria	Pseudogulbenkiania_sp._NH8B.fna	2	4.08206e-08	1771462	0.616997	586	3366	3022.97	0.881703	0.0407108
cluster.321	clusters.5	0	0	0	35.1963	9.30042	c__Betaproteobacteria	Aeromonas_fluvialis.fna	3	3.54564e-12	1774379	0.600351	1124	1606	1578.63	0.908796	0.037729
cluster.322	clusters.687	0.000651412	0.0651412	0.416179	35.1652	0.309789	o__Bacteroidales	Bacteroides_stercoris_CAG_120.fna	216	0	1156922	0.461339	203	6517	5699.12	0.903303	0.028998	Bacteroides_stercoris_ATCC_43183.fna	184	0	Bacteroides_stercoris_CC31F.fna	158	0
cluster.323	clusters.1770	0.00102739	0.102739	0.656389	35.148	1.1583	o__Actinomycetales	Xanthomonas_citri_subsp._citri_Aw12879.fna	2	4.41241e-08	1733035	0.664713	198	10126	8752.7	0.913244	0.0412088
cluster.324	clusters.448	0.000310237	0.0310237	0.198207	35.0877	1.75439	k__Bacteria	Eubacterium_eligens_CAG_72.fna	265	0	1208829	0.381235	227	5791	5325.24	0.904995	0.0440287	_Eubacterium_eligens_ATCC_27750.fna	155	0
cluster.325	clusters.761	0.000280861	0.0280861	0.179439	35.0753	1.81347	o__Actinomycetales	Microlunatus_phosphovorus_NM_1.fna	196	0	2387936	0.67197	688	5439	3470.84	0.892516	0.0453561
cluster.326	clusters.142	0	0	0	35.0293	1.16638	o__Lactobacillales	Lactococcus_raffinolactis_4877.fna	63	0	785918	0.388322	381	2249	2062.78	0.857018	0.0434728
cluster.327	clusters.531	0.00278222	0.278222	1.77753	34.987	7.18147	c__Gammaproteobacteria	Aeromonas_media_WS.fna	4	1.90998e-16	1507955	0.546617	1066	1358	1414.59	0.882506	0.0415138
cluster.328	clusters.182	0	0	0	34.9155	7.4081	o__Clostridiales	Lactococcus_lactis_subsp._lactis_IO_1.fna	3	1.52383e-12	1485326	0.4189	913	1585	1626.86	0.87498	0.0440826
cluster.329	clusters.9203	0.000305186	0.0305186	0.19498	34.9057	0	k__Bacteria	Catenibacterium_sp._CAG_290.fna	177	0	661653	0.344424	78	9228	8482.73	0.914469	0.0458303	Catenibacterium_mitsuokai_DSM_15897.fna	112	0
cluster.330	clusters.62	0.00113118	0.113118	0.722695	34.8701	0.234962	o__Bacteroidales	Bacteroides_vulgatus_CAG_6.fna	280	0	2048748	0.413037	484	4891	4232.95	0.909245	0.0355242	Bacteroides_vulgatus_str._3975_RP4.fna	278	0	Bacteroides_vulgatus_PC510.fna	276	0	Bacteroides_vulgatus_ATCC_8482.fna	272	0	Bacteroides_vulgatus_str._3775_SR_B_19.fna	256	0	Bacteroides_vulgatus_CL09T03C04.fna	256	0	Bacteroides_vulgatus_str._3775_SL_B_10_iv_.fna	252	0	Bacteroides_vulgatus_dnLKV7.fna	239	0	Bacteroides_sp._4_3_47FAA.fna	228	0	Bacteroides_sp._3_1_40A.fna	219	0	Bacteroides_dorei_CL03T12C01.fna	133	0	Bacteroides_dorei.fna	129
cluster.331	clusters.416	0.000287638	0.0287638	0.183769	34.8119	1.72414	k__Bacteria	Microlunatus_phosphovorus_NM_1.fna	117	0	2059511	0.665367	675	3848	3051.13	0.888166	0.0470253
cluster.332	clusters.860	0.000246378	0.0246378	0.157408	34.8076	9.11428	o__Clostridiales	Clostridium_sp._CAG_43.fna	196	0	1494597	0.489287	601	3007	2486.85	0.883373	0.0359129
cluster.333	clusters.384	0.000302763	0.0302763	0.193432	34.744	2.19436	k__Bacteria	Tetrasphaera_elongata_Lp2.fna	55	1.52112e-267	2375338	0.635981	1047	2643	2268.71	0.891642	0.0520986
cluster.334	clusters.2107	0	0	0	34.7382	0.480769	p__Bacteroidetes	Alistipes_finegoldii_CAG_68.fna	223	0	934048	0.592464	460	2163	2030.54	0.900396	0.0360365	Alistipes_sp._HGB5.fna	206	0	Alistipes_finegoldii_DSM_17242.fna	190	0
cluster.335	clusters.47	0.00065248	0.065248	0.416862	34.4771	6.33754	k__Bacteria	Microlunatus_phosphovorus_NM_1.fna	5	2.53731e-20	1828028	0.471674	1092	1524	1674.02	0.887795	0.0573123
cluster.336	clusters.1666	0.000290937	0.0290937	0.185876	34.2476	3.44828	k__Bacteria	Arcobacter_butzleri_ED_1.fna	6	1.80598e-25	1771504	0.335435	692	3060	2559.98	0.908218	0.0725676
cluster.337	clusters.540	0.000408156	0.0408156	0.260766	34.1379	1.72414	k__Bacteria	Burkholderia_cenocepacia_J2315.fna	2	4.16135e-08	1510346	0.595912	561	3041	2692.24	0.905986	0.0352922
cluster.338	clusters.2293	0.000471806	0.0471806	0.301431	34.1223	4.36782	k__Bacteria	Arcobacter_sp._L.fna	10	6.96395e-44	1439902	0.290927	736	2004	1956.39	0.897196	0.0774114
cluster.339	clusters.858	0	0	0	34.0422	3.57143	k__Bacteria	Faecalibacterium_prausnitzii_M21_2.fna	3	2.73744e-12	1742827	0.55536	732	2620	2380.91	0.841048	0.0353713
cluster.340	clusters.288	0	0	0	34.0333	0	k__Bacteria	Shewanella_oneidensis_MR_1.fna	1	9.11273e-05	435959	0.392507	179	2601	2435.53	0.890717	0.042736
cluster.341	clusters.35	0.000355453	0.0355453	0.227095	34.0125	5.22466	k__Bacteria	Escherichia_coli_O55_H7_str._RM12579.fna	3	4.96801e-16	1539691	0.421933	745	2051	2066.7	0.89797	0.0584993
cluster.342	clusters.186	0.000610995	0.0610995	0.390358	34.0029	3.55263	o__Bacteroidales	Bacteroides_graminisolvens_DSM_19988_JCM_15093.fna	147	0	1860461	0.392523	657	3104	2831.75	0.903965	0.0403523	Bacteroides_graminisolvens_DSM_19988_JCM_15093.fna	141	0
cluster.343	clusters.1227	0.0012898	0.12898	0.824035	33.8998	2.4077	k__Bacteria	Eubacterium_acidaminophilum_DSM_3953.fna	5	5.35723e-23	491738	0.317986	97	6057	5069.46	0.909877	0.0594849
cluster.344	clusters.880	0	0	0	33.861	4.31034	k__Bacteria	Citrobacter_sp._KTE30.fna	175	0	2326534	0.520956	1502	1552	1548.96	0.88782	0.0334321	Escherichia_coli_5_172_05_S1_C1.fna	173	0	Citrobacter_freundii.fna	171	0	Citrobacter_freundii_GTC_09479.fna	159	0	Citrobacter_freundii_NBRC_12681.fna	157	0	Citrobacter_freundii_RLS1.fna	156	0	Citrobacter_freundii_ATCC_8090_MTCC_1658.fna	155	0	Citrobacter_freundii_ATCC_8090_MTCC_1658.fna	154	0	Citrobacter_sp._KTE32.fna	154	0	Citrobacter_freundii_UCI_31.fna	154	0	Citrobacter_freundii.fna	154	0	Citrobacter_sp._KTE151.fna	149
cluster.345	clusters.1596	0.000752407	0.0752407	0.480704	33.7774	1.72414	k__Bacteria	Pseudomonas_caeni_DSM_24390.fna	52	3.75877e-254	2049874	0.481315	496	7411	4132.81	0.88647	0.0327292
cluster.346	clusters.458	0.000760675	0.0760675	0.485986	33.6946	3.82139	o__Clostridiales	_Clostridium_sticklandii.fna	143	0	2733198	0.334915	1219	2421	2242.16	0.881234	0.055665
cluster.347	clusters.1597	0.000910929	0.0910929	0.581982	33.6829	1.98994	c__Gammaproteobacteria	Pseudomonas_caeni_DSM_24390.fna	47	2.1988e-233	1338283	0.481416	359	5352	3727.81	0.87645	0.0313432
cluster.348	clusters.2241	0.000303771	0.0303771	0.194076	33.3929	3.57143	k__Bacteria	Faecalibacterium_sp._CAG_82.fna	64	0	923632	0.606241	335	3651	2757.11	0.877426	0.0368734
cluster.349	clusters.2936	0	0	0	33.379	2.43189	o__Lactobacillales	Lactococcus_lactis_subsp._lactis_bv._diacetylactis_str._LD61.fna	135	0	904481	0.413689	450	2139	2009.96	0.864427	0.051511	Lactococcus_lactis_subsp._lactis_CNCM_I_1631.fna	134	0	Lactococcus_lactis_subsp._lactis_YF11.fna	132	0	Lactococcus_lactis_subsp._lactis_bv._diacetylactis_str._TIFN2.fna	131	0	Lactococcus_lactis_subsp._lactis_bv._diacetylactis_str._TIFN4.fna	131	0	Lactococcus_lactis_subsp._lactis.fna	130	0	Lactococcus_lactis_subsp._lactis_Il1403.fna	128	0	Lactococcus_lactis.fna	128	0	Lactococcus_lactis_subsp._lactis_Dephy_1.fna	128	0	Lactococcus_lactis_subsp._lactis_bv._diacetylactis.fna	126	0	Lactococcus_lactis_subsp._lactis_CV56.fna	125	0	Lactococcus_lactis_subsp._lactis_KLDS_4.0325.fna	124
cluster.350	clusters.3599	0.000215913	0.0215913	0.137944	33.2497	0.704225	o__Clostridiales	Anaeromusa_acidaminophila_DSM_3853.fna	5	1.16966e-21	952241	0.510916	284	3687	3352.96	0.885024	0.0363117
cluster.351	clusters.6255	0	0	0	33.2229	5.6962	o__Clostridiales	Roseburia_sp._CAG_50.fna	130	0	916956	0.444804	547	1702	1676.34	0.881535	0.0429933	Eubacterium_ramulus_ATCC_29099.fna	115	0
cluster.352	clusters.233	0.000224861	0.0224861	0.143661	32.9937	3.60502	k__Bacteria	Bacteroides_fragilis.fna	220	0	1748643	0.43155	815	2309	2145.57	0.89589	0.0351272	Bacteroides_fragilis_CAG_47.fna	218	0	Bacteroides_fragilis_str._DS_71.fna	218	0	Bacteroides_fragilis_str._S38L3.fna	217	0	Bacteroides_fragilis_str._S38L5.fna	217	0	Bacteroides_fragilis.fna	217	0	Bacteroides_fragilis_str._J38_1.fna	216	0	Bacteroides_fragilis_str._1009_4_F_7.fna	216	0	Bacteroides_fragilis_str._1009_4_F_10.fna	216	0	Bacteroides_fragilis_str._3986_T_B_13.fna	215	0	Bacteroides_fragilis_str._3986_N3.fna	215	0	Bacteroides_fragilis_str._3986_N_B_22.fna	215
cluster.353	clusters.1582	0	0	0	32.9792	8.22141	c__Deltaproteobacteria	Desulfovibrio_desulfuricans_subsp._desulfuricans_DSM_642.fna	9	3.43874e-39	1368470	0.579384	762	1852	1795.89	0.862113	0.0383223
cluster.354	clusters.47	0.000982004	0.0982004	0.627391	32.9733	5.23297	k__Bacteria	Bacteroides_sp._N54.MGS_20.fna	3	1.45919e-12	1304746	0.479604	788	1586	1655.77	0.890376	0.0460655
cluster.355	clusters.168	0.000470725	0.0470725	0.300741	32.837	5.17241	k__Bacteria	Magnusiomyces_capitatus.fna	20	1.60451e-119	1640351	0.529627	1103	1365	1487.17	0.869001	0.0492407
cluster.356	clusters.66	0	0	0	32.7751	1.75439	k__Bacteria	Dorea_longicatena_AGR2136.fna	124	0	1782539	0.405494	900	2111	1980.6	0.885891	0.0443908
cluster.357	clusters.1156	0.000366185	0.0366185	0.233951	32.7586	0	k__Bacteria	Dechloromonas_agitata_is5.fna	23	1.50176e-106	1479354	0.621056	601	2669	2461.49	0.922132	0.0376951
cluster.358	clusters.757	0.000558524	0.0558524	0.356834	32.7429	0.862069	k__Bacteria	Azoarcus_sp._BH72.fna	5	1.30537e-20	1674287	0.672413	579	3370	2891.69	0.893818	0.0451733
cluster.359	clusters.9	0.000321379	0.0321379	0.205325	32.6803	6.89655	k__Bacteria	Bacteroides_thetaiotaomicron_VPI_5482.fna	386	0	3932519	0.426187	1111	4938	3539.62	0.904042	0.0351221	Bacteroides_thetaiotaomicron_dnLKV9.fna	350	0	Bacteroides_sp._1_1_6.fna	349	0	Bacteroides_thetaiotaomicron_CAG_40.fna	345	0	Bacteroides_sp._1_1_14.fna	319	0
cluster.360	clusters.1137	0.000459782	0.0459782	0.293749	32.6803	0.574713	k__Bacteria	Aeromonas_allosaccharophila.fna	114	0	1165715	0.591718	498	2618	2340.79	0.865287	0.0344935	Aeromonas_allosaccharophila.fna	100	0
cluster.361	clusters.4569	0	0	0	32.6803	1.72414	k__Bacteria	Rhizobium_giardinii_bv._giardinii_H152.fna	2	2.64323e-08	1188351	0.468968	748	1622	1588.7	0.897127	0.0380804
cluster.362	clusters.256	0.000546204	0.0546204	0.348963	32.6533	6.90784	o__Burkholderiales	Acidovorax_sp._JHL_3.fna	155	0	2770127	0.621379	1333	2201	2078.11	0.887044	0.0435106
cluster.363	clusters.474	0	0	0	32.6315	3.07181	o__Clostridiales	Clostridium_sp._A254.MGS_251.fna	3	8.47168e-13	1224017	0.426293	754	1623	1623.36	0.885965	0.0414878
cluster.364	clusters.1437	0.00053751	0.053751	0.343409	32.6165	1.6129	k__Bacteria	Paludibacter_propionicigenes_WB4.fna	3	4.46994e-12	2051462	0.387383	621	5540	3303.48	0.904003	0.0491486
cluster.365	clusters.144	0.000424652	0.0424652	0.271305	32.6019	9.40439	k__Bacteria	Comamonas_testosteroni_CNB_2.fna	20	1.35734e-90	1518633	0.587907	1089	1324	1394.52	0.880225	0.0448623
cluster.366	clusters.13226	0	0	0	32.5758	1.43939	f__Bifidobacteriaceae	Bifidobacterium_thermacidophilum_subsp._thermacidophilum_DSM_15837.fna	138	0	764208	0.598035	240	3849	3184.2	0.839951	0.0348014	Bifidobacterium_thermacidophilum_subsp._thermacidophilum_DSM_15837.fna	138	0	Bifidobacterium_thermacidophilum_subsp._thermacidophilum.fna	137	0	Bifidobacterium_thermacidophilum_subsp._porcinum_DSM_17755.fna	102	0	Bifidobacterium_thermophilum_DSM_20210.fna	102	0
cluster.367	clusters.1001	0.00027664	0.027664	0.176742	32.5549	7.13166	k__Bacteria	Nocardioides_sp._JS614.fna	3	5.92987e-12	2040825	0.646608	914	2439	2232.85	0.887402	0.0492937
cluster.368	clusters.79	0.000625005	0.0625005	0.399309	32.5244	1.66667	f__Lachnospiraceae	Dorea_longicatena_CAG_42.fna	204	0	862298	0.42149	69	14680	12497.1	0.896639	0.0382125	Dorea_longicatena_DSM_13814.fna	162	0
cluster.369	clusters.193	0	0	0	32.4944	5.59072	o__Clostridiales	Clostridium_sp._CAG_7.fna	145	0	1321724	0.461377	914	1416	1446.09	0.879209	0.041016
cluster.370	clusters.863	0	0	0	32.3257	2.10878	k__Bacteria	Fusobacterium_nucleatum_subsp._vincentii_3_1_36A2.fna	2	1.33762e-08	1054292	0.339244	580	1873	1817.74	0.873535	0.0661655
cluster.371	clusters.1199	0	0	0	32.2833	3.02013	o__Clostridiales	Oscillibacter_sp._ER4.fna	75	0	962700	0.558926	615	1582	1565.37	0.877244	0.0432853
cluster.372	clusters.10318	0.000387385	0.0387385	0.247496	32.2595	0.671141	o__Clostridiales	Eubacterium_sp._CAG_202.fna	203	0	541409	0.399218	24	23287	22558.7	0.894808	0.0420723
cluster.373	clusters.285	0.000385005	0.0385005	0.245975	32.1787	2.06897	k__Bacteria	Dechlorosoma_suillum_PS.fna	60	8.07486e-301	1444992	0.615734	1022	1371	1413.89	0.881572	0.0437942
cluster.374	clusters.1030	0.00032789	0.032789	0.209485	32.1383	1.36054	o__Clostridiales	Faecalibacterium_cf._prausnitzii_KLE1255.fna	151	0	1528104	0.542074	465	4548	3286.25	0.871348	0.0351581
cluster.375	clusters.167	0	0	0	32.1317	1.72414	k__Bacteria	Variovorax_sp._JGI_0001016_M12.fna	5	4.85007e-22	867937	0.578033	309	3438	2808.86	0.878587	0.0395662
cluster.376	clusters.2003	0.000498679	0.0498679	0.3186	32.0715	6.03535	f__Rhodobacteraceae	Paracoccus_halophilus.fna	9	2.54705e-39	1232794	0.643169	436	3953	2827.51	0.893998	0.0445213
cluster.377	clusters.724	0	0	0	32.0533	5.40752	k__Bacteria	Firmicutes_bacterium_CAG_124.fna	97	0	1522523	0.557702	976	1563	1559.96	0.863008	0.0410385
cluster.378	clusters.88	0.000451898	0.0451898	0.288712	32.0359	8.10518	c__Betaproteobacteria	Acinetobacter_sp._CIP_102082.fna	2	3.69622e-08	1985773	0.451047	1054	1762	1884.04	0.868016	0.0435939
cluster.379	clusters.27	0.000411881	0.0411881	0.263146	32.0344	5.49922	f__Rhodobacteraceae	Paracoccus_halophilus.fna	9	3.5715e-38	1846616	0.642786	713	2705	2589.92	0.902592	0.0445244
cluster.380	clusters.13592	0	0	0	32.0197	1.17251	k__Bacteria	Streptococcus_agalactiae_2603V_R.fna	2	3.36465e-09	433390	0.414117	216	2050	2006.44	0.909682	0.0376198
cluster.381	clusters.363	0.00169941	0.169941	1.08573	31.9127	0	g__Prevotella	Prevotella_copri_CAG_164.fna	135	0	1201575	0.442151	232	6217	5179.2	0.894775	0.031976	Prevotella_copri_DSM_18205.fna	115	0
cluster.382	clusters.1898	0.00029345	0.029345	0.187482	31.8966	0	k__Bacteria	Candidatus_Accumulibacter_sp._BA_91.fna	219	0	1429765	0.613395	251	6441	5696.27	0.897547	0.0344361
cluster.383	clusters.963	0	0	0	31.8966	0.862069	k__Bacteria	Geobacter_lovleyi_SZ.fna	2	1.47627e-08	936974	0.601121	388	2587	2414.88	0.902215	0.037504
cluster.384	clusters.225	0.000541217	0.0541217	0.345777	31.8798	4.08022	f__Rhodocyclaceae	Thauera_phenylacetica_B4P.fna	61	1.22972e-302	1577941	0.684374	573	3494	2753.82	0.892656	0.053206
cluster.385	clusters.2059	0	0	0	31.8515	4.86891	k__Bacteria	Sebaldella_termitidis_ATCC_33386.fna	138	0	2651983	0.334156	1400	1927	1894.27	0.864156	0.0631986
cluster.386	clusters.1169	0	0	0	31.8443	0.501567	k__Bacteria	Burkholderiales_bacterium_1_1_47.fna	50	2.3366e-260	715734	0.579088	453	1525	1579.99	0.884224	0.0433327
cluster.387	clusters.167	0.000411557	0.0411557	0.262939	31.7584	8.03827	f__Rhodocyclaceae	Thauera_phenylacetica_B4P.fna	118	0	2014700	0.678929	886	2599	2273.93	0.897137	0.0522722
cluster.388	clusters.85	0	0	0	31.5831	1.72414	k__Bacteria	Vitreoscilla_stercoraria_DSM_513.fna	4	2.84582e-16	2485758	0.462066	1221	2158	2035.84	0.867272	0.0423368
cluster.389	clusters.316	0.000556218	0.0556218	0.355361	31.5606	2.38095	p__Actinobacteria	Arcobacter_sp._L.fna	4	2.92717e-17	947878	0.516426	553	1743	1714.07	0.883808	0.0543538
cluster.390	clusters.292	0.000544202	0.0544202	0.347685	31.5047	0.862069	k__Bacteria	Bifidobacterium_longum_subsp._longum_KACC_91563.fna	2	2.12655e-08	1464855	0.600085	754	1905	1942.78	0.871585	0.034437
cluster.391	clusters.12078	0	0	0	31.3244	1.45798	k__Bacteria	Biston_panterinaria.fna	1	3.44253e-06	623874	0.351714	300	2257	2079.58	0.904848	0.0495433
cluster.392	clusters.5622	0.000257685	0.0257685	0.164632	31.3166	1.88088	k__Bacteria	Arthrobacter_phenanthrenivorans_Sphe3.fna	3	2.46179e-12	1448340	0.665592	363	4584	3989.92	0.921409	0.0419631
cluster.393	clusters.2817	0	0	0	31.2331	4.702	f__Xanthomonadaceae	Stenotrophomonas_maltophilia_M30.fna	12	3.36248e-53	1242733	0.650886	838	1428	1482.97	0.884165	0.0498749
cluster.394	clusters.1519	0	0	0	31.1643	3.50877	k__Bacteria	Roseburia_sp._CAG_50.fna	129	0	876520	0.443054	474	1906	1849.2	0.891357	0.042667	Eubacterium_ramulus_ATCC_29099.fna	103	0
cluster.395	clusters.5364	0	0	0	31.1612	1.81818	k__Bacteria	Kineosphaera_limosa_NBRC_100340.fna	4	2.61561e-16	1666053	0.611392	1048	1602	1589.75	0.884032	0.0451255
cluster.396	clusters.544	0	0	0	31.1285	1.72414	k__Bacteria	Marinimicrobium_agarilyticum_DSM_16975.fna	3	1.67143e-12	1203152	0.542824	424	3373	2837.62	0.866942	0.0303926
cluster.397	clusters.5675	0	0	0	31.1129	1.2069	k__Bacteria	Alistipes_sp._CAG_53.fna	246	0	896467	0.600085	556	1669	1612.35	0.89414	0.0382044	Alistipes_shahii_WAL_8301.fna	189	0
cluster.398	clusters.3811	0.000457382	0.0457382	0.292216	31.0897	2.4359	p__Proteobacteria	Sulfurospirillum_cavolei_NBRC_109482.fna	6	1.0518e-26	790207	0.383316	293	3001	2696.95	0.925976	0.0453581
cluster.399	clusters.188	0.000348657	0.0348657	0.222753	31.0345	3.44828	k__Bacteria	Dysgonomonas_mossii_DSM_22836.fna	86	0	3990618	0.378349	1817	2398	2196.27	0.891156	0.0447141
cluster.400	clusters.4282	0.000784136	0.0784136	0.500975	31.0345	0	k__Bacteria	Borrelia_burgdorferi_CA382.fna	2	7.05221e-09	1226264	0.341665	275	5596	4459.14	0.889907	0.0560729
cluster.401	clusters.128	0.000844702	0.0844702	0.53967	31.0345	5.17241	k__Bacteria	Streptococcus_suis_86_5192.fna	32	1.07457e-160	786014	0.394703	124	24526	6338.82	0.879394	0.0403408
cluster.402	clusters.26	0	0	0	31.0012	0.898204	o__Selenomonadales	Phascolarctobacterium_succinatutens_YIT_12067.fna	115	0	573677	0.474248	248	2470	2313.21	0.876127	0.0369091	Phascolarctobacterium_succinatutens_CAG_287.fna	101	0
cluster.403	clusters.442	0	0	0	30.8772	5.03987	k__Bacteria	Clostridium_sp._CAG_7.fna	8	4.94461e-36	795164	0.460169	547	1390	1453.68	0.881162	0.0454241
cluster.404	clusters.295	0.000564696	0.0564696	0.360777	30.7994	3.44828	k__Bacteria	Aeromonas_allosaccharophila.fna	175	0	2251483	0.587195	779	3238	2890.22	0.872769	0.0333431	Aeromonas_allosaccharophila.fna	158	0	Aeromonas_veronii_B565.fna	121	0	Aeromonas_veronii_AER397.fna	119	0	Aeromonas_veronii_bv._veronii.fna	119	0	Aeromonas_veronii_AER39.fna	118	0	Aeromonas_veronii_AMC35.fna	114	0	Aeromonas_veronii_bv._sobria.fna	114	0	Aeromonas_veronii.fna	112	0	Aeromonas_veronii_Hm21.fna	111	0	Aeromonas_veronii.fna	106	0	Aeromonas_veronii.fna	102
cluster.405	clusters.31	0.000499549	0.0499549	0.319156	30.7955	4.60859	f__Rhodobacteraceae	Paracoccus_pantotrophus_J46.fna	9	2.65198e-38	1659262	0.64693	576	2945	2880.66	0.89913	0.0443357
cluster.406	clusters.1036	0	0	0	30.787	0.748503	o__Selenomonadales	Veillonella_magna_DSM_19857.fna	4	1.55014e-17	846877	0.476945	354	2641	2392.31	0.842434	0.0291026
cluster.407	clusters.723	0	0	0	30.6583	6.03448	k__Bacteria	Oscillospiraceae_bacterium_VE202_24.fna	102	0	1179557	0.57988	850	1336	1387.71	0.861728	0.0425028
cluster.408	clusters.2436	0.000404166	0.0404166	0.258217	30.5311	0.0592417	c__Betaproteobacteria	Azonexus_hydrophilus_DSM_23864.fna	4	1.76471e-17	779276	0.616513	137	6079	5688.15	0.939146	0.0353029
cluster.409	clusters.837	0.000229395	0.0229395	0.146558	30.3292	0	k__Bacteria	Bacteroides_fragilis_str._Korea_419.fna	404	0	2332020	0.436641	892	3175	2614.37	0.894553	0.0337295	Bacteroides_fragilis_str._S38L3.fna	403	0	Bacteroides_fragilis_str._S38L5.fna	403	0	Bacteroides_fragilis_CAG_47.fna	396	0	Bacteroides_fragilis_str._A7_UDC12_2_.fna	394	0	Bacteroides_fragilis_str._1009_4_F_7.fna	392	0	Bacteroides_fragilis_str._1009_4_F_10.fna	392	0	Bacteroides_fragilis_NCTC_9343.fna	389	0	Bacteroides_fragilis_str._Ds_233.fna	388	0	Bacteroides_fragilis_str._3986_T_B_9.fna	388	0	Bacteroides_fragilis.fna	388	0	Bacteroides_fragilis_str._3986T_B_10.fna	387
cluster.410	clusters.2178	0.000365122	0.0365122	0.233272	30.3292	3.44828	k__Bacteria	Stenotrophomonas_maltophilia_D457.fna	2	1.30535e-08	835590	0.595246	273	3160	3060.77	0.915224	0.0353437
cluster.411	clusters.779	0.000309644	0.0309644	0.197828	30.2948	0.259067	o__Actinomycetales	Isoptericola_variabilis_225.fna	2	1.85937e-08	1141436	0.655484	171	7529	6675.06	0.921051	0.0404082
cluster.412	clusters.148	0.000335572	0.0335572	0.214393	30.2194	3.40125	k__Bacteria	Ruminococcus_gnavus_CC55_001C.fna	105	0	2578267	0.406965	1323	1988	1948.8	0.888538	0.04532	Lachnospiraceae_bacterium_2_1_58FAA.fna	103	0
cluster.413	clusters.1620	0.000588799	0.0588799	0.376177	30.1724	0.862069	k__Bacteria	Pseudogulbenkiania_sp._MAI_1.fna	4	4.47147e-17	976668	0.61505	352	3543	2774.62	0.862687	0.0428257
cluster.414	clusters.1082	0.000790085	0.0790085	0.504776	30.1724	0	k__Bacteria	Alistipes_putredinis_CAG_67.fna	236	0	773655	0.537899	133	7285	5816.95	0.858707	0.0291	Alistipes_putredinis_DSM_17216.fna	234	0
cluster.415	clusters.83	0.000278052	0.0278052	0.177644	30.0566	9.80654	o__Clostridiales	Paraprevotella_clara_CAG_116.fna	7	3.31675e-29	1955513	0.398922	1168	1620	1674.24	0.881581	0.0466077
cluster.416	clusters.6161	0	0	0	30.04	0.220588	o__Flavobacteriales	Chryseobacterium_haifense_DSM_19056.fna	4	6.80763e-18	603275	0.370392	180	3805	3351.53	0.902186	0.05698
cluster.417	clusters.1220	0.000409153	0.0409153	0.261403	30.0157	2.03762	k__Bacteria	Mycobacterium_rufum.fna	3	5.07873e-12	1769085	0.65301	779	2582	2270.97	0.873378	0.0481326
cluster.418	clusters.78	0.000633429	0.0633429	0.40469	30.0089	0	f__Lachnospiraceae	Ruminococcus_lactaris_CC59_002D.fna	10	6.35601e-46	751972	0.410515	117	6656	6427.11	0.899334	0.0395921
cluster.419	clusters.3586	0.0013014	0.13014	0.831446	29.9738	0.95986	o__Actinomycetales	Tessaracoccus_sp._SIT6.fna	5	1.52551e-21	1044677	0.696709	78	13030	13393.3	0.925858	0.0488949
cluster.420	clusters.2141	0	0	0	29.9373	7.05329	k__Bacteria	Thauera_terpenica_58Eu.fna	125	0	802985	0.640195	511	1547	1571.4	0.905262	0.0470515
cluster.421	clusters.447	0.000420506	0.0420506	0.268656	29.9283	0.537634	k__Bacteria	Ruegeria_pomeroyi_DSS_3.fna	1	0.000201214	1127963	0.417037	237	5037	4759.34	0.874747	0.0391819
cluster.422	clusters.34	0	0	0	29.91	6.67311	c__Betaproteobacteria	Pusillimonas_sp._T7_7.fna	2	2.36125e-08	1268707	0.629221	583	2422	2176.17	0.89357	0.0406853
cluster.423	clusters.850	0.000514542	0.0514542	0.328735	29.8746	6.89655	k__Bacteria	Tolumonas_auensis_DSM_9187.fna	18	6.9852e-79	2718238	0.452935	1502	1751	1809.75	0.888295	0.0370528
cluster.424	clusters.2415	0	0	0	29.8246	1.16959	k__Bacteria	Clostridium_sp._CAG_43.fna	202	0	802541	0.491381	469	1786	1711.17	0.862833	0.0355954
cluster.425	clusters.2770	0	0	0	29.8059	0.216853	o__Bacteroidales	Bacteroides_plebeius_CAG_211.fna	95	0	728265	0.447587	298	2592	2443.84	0.916743	0.0323642
cluster.426	clusters.7784	0	0	0	29.7386	1.1236	k__Bacteria	Clostridium_sp._CAG_594.fna	2	2.80139e-09	462487	0.254003	248	1998	1864.87	0.906172	0.083231
cluster.427	clusters.1230	0	0	0	29.6813	6.89655	k__Bacteria	Acinetobacter_junii_CIP_64.5.fna	118	0	1229741	0.407686	771	1614	1594.99	0.875845	0.0439569	Acinetobacter_junii_TG19608.fna	118	0	Acinetobacter_junii.fna	118	0	Acinetobacter_junii_SH205.fna	118	0	Acinetobacter_junii.fna	110	0	Acinetobacter_junii_NIPH_182.fna	109	0	Acinetobacter_junii.fna	106	0	Acinetobacter_junii_CIP_107470.fna	101	0	Acinetobacter_junii_MTCC_11364.fna	101	0	Acinetobacter_junii.fna	101	0
cluster.428	clusters.2982	0	0	0	29.6266	1.78571	k__Bacteria	Faecalibacterium_sp._CAG_82.fna	15	3.86037e-72	648043	0.597422	364	1850	1780.34	0.860151	0.0362581
cluster.429	clusters.171	0.000580521	0.0580521	0.370888	29.608	6.62305	c__Betaproteobacteria	Dechlorosoma_suillum_PS.fna	3	4.03869e-12	1914912	0.607753	815	2468	2349.59	0.896181	0.0401517
cluster.430	clusters.2345	0.000297067	0.0297067	0.189793	29.4991	2.59067	o__Actinomycetales	Actinoplanes_sp._SE50_110.fna	4	3.25861e-16	1526318	0.680825	495	4086	3083.47	0.876237	0.0461618
cluster.431	clusters.1353	0.000353153	0.0353153	0.225625	29.4982	1.63082	k__Bacteria	Paludibacter_propionicigenes_WB4.fna	3	1.10414e-12	1066053	0.407901	233	4997	4575.33	0.896487	0.0416068
cluster.432	clusters.6706	0.000223571	0.0223571	0.142837	29.4828	0.15674	k__Bacteria	Peptoclostridium_difficile_M120.fna	2	7.82061e-09	636939	0.264757	188	3764	3387.97	0.922675	0.0778025
cluster.433	clusters.1391	0	0	0	29.4093	3.4799	f__Rhodocyclaceae	Thauera_aminoaromatica_S2.fna	5	2.10405e-20	1934310	0.65222	1255	1520	1541.28	0.877539	0.0464089
cluster.434	clusters.257	0	0	0	29.3818	2.38095	p__Actinobacteria	Lactobacillus_delbrueckii_subsp._jakobsenii_ZN7a_9_DSM_26046.fna	50	6.8607e-259	925902	0.569574	460	2126	2012.83	0.88397	0.0397111
cluster.435	clusters.36	0.000410814	0.0410814	0.262464	29.35	4.54973	f__Rhodobacteraceae	Paracoccus_versutus.fna	13	9.79853e-56	2009427	0.63919	708	3130	2838.17	0.889485	0.0426387
cluster.436	clusters.252	0.00044927	0.044927	0.287033	29.3103	0	k__Bacteria	Psychrobacter_arcticus_273_4.fna	2	5.88123e-09	582039	0.443036	196	3268	2969.59	0.870596	0.0340515
cluster.437	clusters.2422	0.000619789	0.0619789	0.395976	29.3103	0	k__Bacteria	Ruminococcus_gnavus_CC55_001C.fna	4	1.31196e-17	719421	0.412654	88	9199	8175.24	0.894161	0.0389679
cluster.438	clusters.10319	0.0003434	0.03434	0.219394	29.3103	1.72414	k__Bacteria	Eubacterium_sp._CAG_202.fna	142	0	375417	0.388688	54	7221	6952.17	0.874593	0.0450496
cluster.439	clusters.2170	0.000208677	0.0208677	0.133321	29.2556	0.838926	o__Clostridiales	Ruminococcus_sp._CAG_177.fna	217	0	728514	0.521059	387	1985	1882.47	0.886997	0.0365955
cluster.440	clusters.1793	0	0	0	29.1066	0.31348	k__Bacteria	Acanthamoeba_polyphaga_moumouvirus.fna	1	0.00013462	1408869	0.406439	872	1627	1615.68	0.90939	0.0383735
cluster.441	clusters.6285	0	0	0	29.0116	0	k__Bacteria	Fusobacterium_periodonticum_1_1_41FAA.fna	2	5.1568e-09	545140	0.265258	282	2019	1933.12	0.907576	0.0778525
cluster.442	clusters.545	0.000469631	0.0469631	0.300042	28.9435	0.27027	c__Gammaproteobacteria	Aeromonas_diversa_2478_85.fna	4	4.60268e-17	1003090	0.570053	238	4855	4214.66	0.878267	0.0301187
cluster.443	clusters.1671	0	0	0	28.9185	3.44828	k__Bacteria	Arcobacter_sp._L.fna	9	1.01502e-38	1754741	0.274312	863	2188	2033.3	0.913622	0.0781042
cluster.444	clusters.44	0.000429352	0.0429352	0.274308	28.904	8.5755	k__Bacteria	Eggerthella_lenta_DSM_2243.fna	4	4.43096e-16	2316801	0.512319	882	3157	2626.76	0.916359	0.04907
cluster.445	clusters.903	0.000641978	0.0641978	0.410152	28.8871	3.44828	k__Bacteria	Arcobacter_butzleri_ED_1.fna	5	9.06718e-21	2246731	0.341432	981	2388	2290.25	0.899757	0.0735899
cluster.446	clusters.2110	0.000352671	0.0352671	0.225318	28.7769	1.32789	k__Bacteria	Acinetobacter_tjernbergiae_DSM_14971_CIP_107465.fna	4	5.4967e-18	542131	0.251404	200	3409	2710.66	0.896617	0.0877147
cluster.447	clusters.292	0	0	0	28.7328	7.27273	k__Bacteria	Pseudomonas_phage_OBP.fna	1	4.07148e-05	482469	0.381457	315	1509	1531.65	0.883066	0.0490974
cluster.448	clusters.1347	0.000297238	0.0297238	0.189902	28.6207	3.44828	k__Bacteria	Pseudomonas_sp._EGD_AK9.fna	12	2.00774e-52	1485162	0.636401	540	3213	2750.3	0.90869	0.0401374
cluster.449	clusters.2092	0.000414071	0.0414071	0.264545	28.5486	2.63158	k__Bacteria	Eubacterium_rectale_CAG_36.fna	135	0	1166882	0.391459	424	3085	2752.08	0.885819	0.0435248	Eubacterium_rectale_ATCC_33656.fna	119	0
cluster.450	clusters.93	0.000694168	0.0694168	0.443496	28.5266	3.44828	k__Bacteria	Acinetobacter_johnsonii_SH046.fna	95	0	2178700	0.394096	985	2330	2211.88	0.877735	0.0427535
cluster.451	clusters.1148	0.000748996	0.0748996	0.478525	28.4483	1.72414	k__Bacteria	Dechloromonas_agitata_is5.fna	8	2.09756e-36	685245	0.620409	155	4754	4420.94	0.929615	0.0359237
cluster.452	clusters.3377	0.00031161	0.031161	0.199084	28.4483	6.89655	k__Bacteria	Leptotrichia_shahii_DSM_19757.fna	2	9.6977e-09	858028	0.295861	405	2326	2118.59	0.916955	0.0655306
cluster.453	clusters.124	0.000346597	0.0346597	0.221437	28.446	8.13208	o__Lactobacillales	Lactococcus_raffinolactis_4877.fna	31	1.48325e-147	1836522	0.380606	896	2210	2049.69	0.859451	0.0471828
cluster.454	clusters.3227	0.00160044	0.160044	1.0225	28.2988	0.111857	o__Clostridiales	Ruminococcus_sp._CAG_108.fna	204	0	1401643	0.384408	597	2409	2347.81	0.873106	0.0480109	Ruminococcus_sp._A254.MGS_108.fna	165	0
cluster.455	clusters.6600	0	0	0	28.2745	0.557621	o__Bacteroidales	Bacteroides_coprocola_CAG_162.fna	184	0	829390	0.410505	290	3277	2859.97	0.90271	0.0371744	Bacteroides_coprocola_DSM_17136.fna	167	0
cluster.456	clusters.2297	0	0	0	28.2132	1.72414	k__Bacteria	Acinetobacter_bouvetii_DSM_14964_CIP_107468.fna	5	6.35392e-22	822074	0.518082	387	2152	2124.22	0.864562	0.0449681
cluster.457	clusters.214	0.000444251	0.0444251	0.283827	28.2009	0	o__Actinomycetales	Brachybacterium_paraconglomeratum_LC44.fna	2	9.79144e-09	735466	0.66755	44	15954	16715.1	0.927885	0.0389676
cluster.458	clusters.685	0.000264738	0.0264738	0.169138	28.1818	0	k__Bacteria	Firmicutes_bacterium_CAG_56.fna	235	0	904647	0.441049	342	4476	2645.17	0.897773	0.0445567
cluster.459	clusters.2705	0	0	0	28.1348	5.66876	k__Bacteria	Burkholderia_phenoliruptrix_BR3459a.fna	2	2.20955e-08	1069120	0.583768	698	1566	1531.69	0.9095	0.0368116
cluster.460	clusters.2633	0.000335973	0.0335973	0.214649	28.0702	0	k__Bacteria	Actinobacillus_succinogenes_130Z.fna	2	2.2232e-09	335911	0.418733	14	25755	23993.6	0.905296	0.0356416
cluster.461	clusters.168	0.000536181	0.0536181	0.34256	28.0408	3.73563	k__Bacteria	Thauera_phenylacetica_B4P.fna	57	8.00395e-278	1893382	0.645933	1152	1558	1643.56	0.877326	0.050992
cluster.462	clusters.131	0.000476941	0.0476941	0.304712	28.0068	8.16227	k__Bacteria	Chryseobacterium_haifense_DSM_19056.fna	4	4.10523e-16	2701783	0.31695	1123	2875	2405.86	0.896009	0.0655017
cluster.463	clusters.60	0	0	0	27.9766	5.25422	c__Deltaproteobacteria	Bilophila_wadsworthia_ATCC_49260.fna	95	0	1511688	0.574895	955	1539	1582.92	0.858718	0.040147
cluster.464	clusters.3570	0	0	0	27.9762	1.78571	k__Bacteria	Faecalibacterium_prausnitzii_A2_165.fna	139	0	657895	0.592455	139	4829	4733.06	0.882436	0.0327749
cluster.465	clusters.2344	0.000391748	0.0391748	0.250283	27.9537	0	o__Actinomycetales	Mycobacterium_tuberculosis_TKK_01_0051.fna	12	1.28413e-52	1357489	0.67879	73	20353	18595.7	0.924981	0.041535
cluster.466	clusters.1092	0.000805182	0.0805182	0.514421	27.8846	0	p__Bacteroidetes	Alistipes_putredinis_CAG_67.fna	226	0	677902	0.550942	75	8893	9038.69	0.877209	0.0273987	Alistipes_putredinis_DSM_17216.fna	222	0
cluster.467	clusters.213	0.00841967	0.841967	5.37923	27.8839	0	o__Lactobacillales	Streptococcus_suis_89_4109_1.fna	97	0	401383	0.398814	41	10462	9789.83	0.891794	0.0353892
cluster.468	clusters.684	0.000513325	0.0513325	0.327957	27.8689	1.96225	k__Bacteria	Dysgonomonas_mossii_DSM_22836.fna	81	0	1152013	0.376322	225	5799	5120.06	0.895365	0.0408183
cluster.469	clusters.2134	0.000292259	0.0292259	0.186721	27.8238	0.238095	c__Betaproteobacteria	Candidatus_Accumulibacter_sp._BA_91.fna	239	0	1300981	0.618034	184	8023	7070.55	0.902369	0.0346828
cluster.470	clusters.982	0	0	0	27.8044	8.77193	k__Bacteria	Desulfovibrio_desulfuricans_subsp._desulfuricans_DSM_642.fna	9	3.48133e-39	1371100	0.551103	779	1765	1760.08	0.871991	0.0382615
cluster.471	clusters.1750	0.000631085	0.0631085	0.403193	27.6959	1.72414	k__Bacteria	Candidatus_Accumulibacter_phosphatis_clade_IIA_str._UW_1.fna	2	2.21476e-08	1133734	0.560636	754	1448	1503.63	0.893815	0.0381479
cluster.472	clusters.744	0.000616321	0.0616321	0.39376	27.5862	3.44828	k__Bacteria	Thauera_linaloolentis_47Lol_DSM_12138.fna	4	1.01786e-16	1277038	0.668076	284	4871	4496.61	0.901581	0.042782
cluster.473	clusters.1834	0.000499826	0.0499826	0.319333	27.5862	0	k__Bacteria	Isoptericola_variabilis_225.fna	5	2.14433e-21	1132763	0.685754	60	20565	18879.4	0.920733	0.0441384
cluster.474	clusters.3902	0.000254669	0.0254669	0.162705	27.5862	1.72414	k__Bacteria	Dysgonomonas_mossii_DSM_22836.fna	117	0	1373897	0.376346	561	2676	2449.01	0.894389	0.0429985	Dysgonomonas_mossii_DSM_22836.fna	117	0
cluster.475	clusters.699	0.000339504	0.0339504	0.216905	27.5862	0	k__Bacteria	Prevotella_paludivivens_DSM_17968_JCM_13650.fna	47	1.22715e-233	1247460	0.376754	430	2985	2901.07	0.889657	0.0408983
cluster.476	clusters.3424	0.000308818	0.0308818	0.1973	27.5862	0	k__Bacteria	Segniliparus_rotundus_DSM_44985.fna	2	8.42024e-09	697126	0.6537	31	22449	22487.9	0.925827	0.0382272
cluster.477	clusters.9653	0.000372536	0.0372536	0.238009	27.5862	0	k__Bacteria	Eubacterium_sp._CAG_202.fna	220	0	487438	0.389756	40	12625	12186	0.861742	0.0450088
cluster.478	clusters.710	0	0	0	27.5078	0	k__Bacteria	Collinsella_sp._4_8_47FAA.fna	62	4.58472998613836e-316	1461704	0.58561	989	1435	1477.96	0.860877	0.0404248
cluster.479	clusters.1204	0.000223367	0.0223367	0.142706	27.4947	2.61326	o__Clostridiales	Oscillibacter_sp._ER4.fna	35	2.99621e-176	771057	0.563108	317	2543	2432.36	0.848531	0.0360334
cluster.480	clusters.2905	0.000272055	0.0272055	0.173813	27.3441	4.78816	c__Gammaproteobacteria	Pseudomonas_caeni_DSM_24390.fna	25	1.54605e-121	854840	0.491614	122	13727	7006.89	0.8965	0.0293292
cluster.481	clusters.596	0	0	0	27.3034	1.15152	c__Alphaproteobacteria	Azospirillum_brasilense_Sp245.fna	3	9.27206e-13	1051392	0.64655	761	1355	1381.59	0.871538	0.0462539
cluster.482	clusters.760	0.00048199	0.048199	0.307938	27.2391	2.28843	o__Actinomycetales	Microlunatus_phosphovorus_NM_1.fna	157	0	1711024	0.654934	659	3058	2596.39	0.890376	0.0446923
cluster.483	clusters.843	0	0	0	27.2257	2.74295	k__Bacteria	Acinetobacter_guillouiae.fna	2	3.90951e-08	1649724	0.40971	1062	1558	1553.41	0.871491	0.0467262
cluster.484	clusters.966	0.0005137	0.05137	0.328197	27.2257	5.17241	k__Bacteria	Flavobacterium_sasangense_DSM_21067.fna	77	0	1547158	0.32332	676	2467	2288.7	0.906874	0.0632356
cluster.485	clusters.1588	0	0	0	27.1944	1.72414	k__Bacteria	Bifidobacterium_catenulatum_DSM_16992_JCM_1194_LMG_11043.fna	97	0	1587526	0.563703	939	1686	1690.66	0.872331	0.0368616
cluster.486	clusters.129	0.000612345	0.0612345	0.39122	27.0376	6.89655	k__Bacteria	Campylobacter_jejuni_RM1221.fna	3	2.30887e-12	2609353	0.315034	1212	2267	2152.93	0.890743	0.067493
cluster.487	clusters.1116	0	0	0	27.0159	1.20635	p__Bacteroidetes	Metallosphaera_sedula_DSM_5348.fna	1	0.00012539	736966	0.465367	395	2014	1865.74	0.85368	0.0329456
cluster.488	clusters.126	0.000648173	0.0648173	0.41411	26.8688	4.08879	o__Burkholderiales	Acidovorax_sp._KKS102.fna	7	2.04887e-28	2421833	0.582121	1397	1684	1733.6	0.88458	0.0450793
cluster.489	clusters.75	0	0	0	26.8652	2.99272	c__Deltaproteobacteria	Desulfobulbus_elongatus_DSM_2908.fna	4	7.71587e-17	1187668	0.560094	782	1491	1518.76	0.861841	0.0390411
cluster.490	clusters.341	0	0	0	26.7241	1.72414	k__Bacteria	Aeromonas_hydrophila_ML09_119.fna	2	1.95245e-08	1051576	0.581365	614	1795	1712.66	0.884878	0.0340077
cluster.491	clusters.346	0.000441874	0.0441874	0.282308	26.6771	6.03448	k__Bacteria	Aeromonas_hydrophila_subsp._hydrophila_ATCC_7966.fna	2	3.95834e-08	1675451	0.567035	522	5768	3209.68	0.893388	0.0317248
cluster.492	clusters.85	0.000846939	0.0846939	0.541099	26.6138	5.54482	o__Burkholderiales	Acidovorax_sp._JS42.fna	12	1.06228e-49	3441327	0.612156	1865	1870	1845.22	0.871971	0.0455245
cluster.493	clusters.85	0.000493038	0.0493038	0.314996	26.5548	3.22061	f__Lachnospiraceae	Lachnospiraceae_bacterium_3_1_46FAA.fna	98	0	2691891	0.396624	1267	2219	2124.62	0.879487	0.0457983
cluster.494	clusters.2986	0.000502798	0.0502798	0.321232	26.5422	3.57143	k__Bacteria	Faecalibacterium_sp._CAG_82.fna	223	0	1242327	0.572166	730	1676	1701.82	0.8747	0.0378099
cluster.495	clusters.63	0.000391496	0.0391496	0.250122	26.5152	5.32915	k__Bacteria	Aeromonas_bivalvium.fna	3	9.20975e-13	950267	0.560486	308	7326	3085.28	0.885226	0.0321833
cluster.496	clusters.13204	0	0	0	26.5091	0	f__Veillonellaceae	Mitsuokella_multacida_DSM_20544.fna	4	6.25517e-18	601337	0.505776	233	2681	2580.85	0.893617	0.0306317
cluster.497	clusters.1150	0.000944696	0.0944696	0.603555	26.489	2.58621	k__Bacteria	Dechloromonas_agitata_is5.fna	11	9.23165e-48	1683188	0.588596	1017	1545	1655.05	0.90358	0.0376998
cluster.498	clusters.661	0.000246694	0.0246694	0.15761	26.4283	1.5245	c__Betaproteobacteria	beta_proteobacterium_JGI_0001003_N18.fna	2	4.43989e-10	1008216	0.404577	457	2401	2206.16	0.881673	0.0436687
cluster.499	clusters.5508	0.000370384	0.0370384	0.236634	26.3955	1.75439	k__Bacteria	Pseudomonas_putida_H8234.fna	21	4.54282e-97	1165248	0.576018	784	1423	1486.29	0.885524	0.0417196
cluster.500	clusters.26	0.000623846	0.0623846	0.398568	26.348	5.51724	k__Bacteria	Acinetobacter_pittii.fna	7	3.80331e-29	1920081	0.455665	1241	1420	1547.2	0.889819	0.0556642
cluster.501	clusters.1580	0	0	0	26.3361	3.09007	c__Deltaproteobacteria	Desulfovibrio_desulfuricans_subsp._desulfuricans_DSM_642.fna	13	7.1983e-59	1125068	0.552635	417	3146	2698	0.855655	0.0365233
cluster.502	clusters.310	0.000932489	0.0932489	0.595757	26.3271	1.41841	f__Comamonadaceae	Alicycliphilus_sp._CRZ1.fna	5	1.00234e-21	954802	0.616288	309	3408	3089.97	0.902245	0.0437059
cluster.503	clusters.13212	0.000239741	0.0239741	0.153168	26.3158	0	k__Bacteria	Arcobacter_butzleri_7h1h.fna	1	8.15128e-05	426348	0.38428	64	7016	6661.69	0.926576	0.0442138
cluster.504	clusters.152	0.000387121	0.0387121	0.247327	26.2036	4.58478	c__Betaproteobacteria	Eggerthella_sp._1_3_56FAA.fna	6	3.74091e-24	3140408	0.568667	1658	1938	1894.09	0.881482	0.0370384
cluster.505	clusters.1003	0.000510492	0.0510492	0.326147	26.1854	7.61393	c__Deltaproteobacteria	Ochrobactrum_rhizosphaerae_SJY1.fna	7	4.48547e-29	1781228	0.579094	1139	1527	1563.85	0.893233	0.0474806
cluster.506	clusters.3020	0.000648461	0.0648461	0.414294	26.0658	0.31348	k__Bacteria	Pseudoxanthomonas_sp._GW2.fna	8	1.72379e-35	966340	0.655246	690	1357	1400.49	0.882226	0.0501486
cluster.507	clusters.432	0.00153897	0.153897	0.983231	25.9965	4.06504	k__Bacteria	Arcobacter_cibarius_LMG_21996.fna	38	4.22677e-179	3571532	0.299762	1927	1886	1853.42	0.893826	0.0800313
cluster.508	clusters.2369	0	0	0	25.9659	1.83674	o__Clostridiales	Eggerthella_lenta_DSM_2243.fna	3	6.83743e-12	2609358	0.567846	1761	1449	1481.75	0.876705	0.0415224
cluster.509	clusters.597	0	0	0	25.9596	6.45933	k__Bacteria	Desulfovibrio_desulfuricans_subsp._desulfuricans_DSM_642.fna	8	5.01551e-35	1146907	0.516781	753	1441	1523.12	0.867792	0.0406317
cluster.510	clusters.1169	0	0	0	25.9404	2.58621	k__Bacteria	Paracoccus_denitrificans_PD1222.fna	10	2.61996e-44	1084677	0.648897	364	3249	2979.88	0.917531	0.04513
cluster.511	clusters.0	0	0	0	25.8678	9.09091	k__Bacteria	Candidatus_Saccharibacteria_oral_taxon_TM7x.fna	2	1.93808e-09	448028	0.477749	264	1737	1697.08	0.897118	0.0343598
cluster.512	clusters.9	0.000674432	0.0674432	0.430887	25.8621	1.72414	k__Bacteria	Alkaliflexus_imshenetskii_DSM_15055.fna	3	7.56808e-12	2537774	0.373738	1204	2288	2107.79	0.866194	0.0473953
cluster.513	clusters.1744	0.000381244	0.0381244	0.243572	25.8621	1.72414	k__Bacteria	Alicycliphilus_denitrificans_BC.fna	8	1.4709e-35	873788	0.689355	221	4854	3953.79	0.880389	0.0542235
cluster.514	clusters.5483	0.000373738	0.0373738	0.238777	25.8621	0	k__Bacteria	Bifidobacterium_pseudocatenulatum_CAG_263.fna	216	0	624825	0.566376	69	9479	9055.43	0.881218	0.0301429	Bifidobacterium_pseudocatenulatum_IPLA36007.fna	196	0	Bifidobacterium_pseudocatenulatum_DSM_20438_JCM_1200_LMG_10505.fna	186	0	Bifidobacterium_pseudocatenulatum_DSM_20438_JCM_1200_LMG_10505.fna	186	0	Bifidobacterium_pseudocatenulatum_DSM_20438_JCM_1200_LMG_10505.fna	184	0
cluster.515	clusters.592	0	0	0	25.8621	0	k__Bacteria	Fusobacterium_necrophorum_subsp._funduliforme_B35.fna	2	3.02581e-09	410739	0.367226	138	3474	2976.37	0.907382	0.0414134
cluster.516	clusters.107	0.000764653	0.0764653	0.488528	25.8409	5.01634	o__Flavobacteriales	Chryseobacterium_haifense_DSM_19056.fna	16	4.5247e-71	2098869	0.324834	682	3804	3077.52	0.893857	0.0636881
cluster.517	clusters.347	0.00034929	0.034929	0.223158	25.8406	1.47666	o__Bacteroidales	Bacteroides_sp._CAG_98.fna	136	0	3562077	0.398296	1554	2534	2292.2	0.870814	0.0422745	Bacteroides_massiliensis_B84634_Timone_84634_DSM_17679_JCM.fna	135	0	Bacteroides_massiliensis_B84634_Timone_84634_DSM_17679_JCM.fna	135	0	Bacteroides_massiliensis_B84634_Timone_84634_DSM_17679_JCM.fna	133	0
cluster.518	clusters.258	0.000651987	0.0651987	0.416546	25.8197	2.64913	g__Lactobacillus	Lactobacillus_delbrueckii_subsp._jakobsenii_ZN7a_9_DSM_26046.fna	40	1.89258e-203	929482	0.557046	497	1908	1870.19	0.88672	0.0404736
cluster.519	clusters.1540	0.000280675	0.0280675	0.17932	25.6583	2.29885	k__Bacteria	Pseudomonas_pseudoalcaligenes_CECT_5344.fna	100	0	1031371	0.590082	635	1626	1624.21	0.861959	0.0416007	Pseudomonas_pseudoalcaligenes.fna	100	0
cluster.520	clusters.5486	0	0	0	25.627	0	k__Bacteria	Bifidobacterium_pseudocatenulatum_CAG_263.fna	171	0	458071	0.565539	96	5212	4771.57	0.872697	0.0312484	Bifidobacterium_pseudocatenulatum_IPLA36007.fna	170	0	Bifidobacterium_pseudocatenulatum_DSM_20438_JCM_1200_LMG_10505.fna	153	0	Bifidobacterium_pseudocatenulatum_DSM_20438_JCM_1200_LMG_10505.fna	153	0	Bifidobacterium_pseudocatenulatum_DSM_20438_JCM_1200_LMG_10505.fna	152	0
cluster.521	clusters.406	0	0	0	25.5799	1.33229	k__Bacteria	Acinetobacter_bouvetii_DSM_14964_CIP_107468.fna	92	0	1487669	0.436276	661	2818	2250.63	0.854535	0.0460755
cluster.522	clusters.13271	0.000426347	0.0426347	0.272388	25.5183	0	k__Bacteria	Eubacterium_hallii_CAG_12.fna	186	0	604835	0.387236	25	24041	24193.4	0.857993	0.0399057	_Eubacterium_hallii_DSM_3353.fna	159	0
cluster.523	clusters.101	0.000247134	0.0247134	0.157891	25.4386	0.877193	k__Bacteria	Blautia_sp._CAG_37.fna	102	0	3302169	0.4388	1533	2374	2154.06	0.870461	0.0421165
cluster.524	clusters.2260	0.00030901	0.030901	0.197423	25.3918	0	k__Bacteria	Propionibacterium_acnes_6609.fna	2	1.67621e-08	1175713	0.59487	260	4808	4521.97	0.873214	0.029878
cluster.525	clusters.1467	0.000573484	0.0573484	0.366392	25.3918	1.88088	k__Bacteria	Pseudomonas_pseudoalcaligenes_CECT_5344.fna	11	6.58923e-49	1120656	0.658562	412	3261	2720.04	0.882403	0.0456421
cluster.526	clusters.346	0.000521276	0.0521276	0.333037	25.3788	0.965909	f__Bifidobacteriaceae	Bifidobacterium_adolescentis.fna	221	0	822636	0.586787	207	5859	3974.09	0.87598	0.0346254	Bifidobacterium_adolescentis.fna	219	0	Bifidobacterium_adolescentis_CAG_119.fna	217	0	Bifidobacterium_adolescentis.fna	202	0	Bifidobacterium_adolescentis_L2_32.fna	202	0	Bifidobacterium_stercoris_JCM_15918.fna	197	0	Bifidobacterium_stercoris_JCM_15918.fna	197	0	Bifidobacterium_adolescentis_DSM_20087.fna	176	0	Bifidobacterium_adolescentis_ATCC_15703.fna	167	0
cluster.527	clusters.111	0.000290168	0.0290168	0.185385	25.3135	6.89655	k__Bacteria	Acinetobacter_sp._CIP_64.7.fna	42	1.32329e-201	1836357	0.394775	899	2014	2042.67	0.842473	0.0469615
cluster.528	clusters.1879	0	0	0	25.3014	0.529691	c__Betaproteobacteria	Dechloromonas_agitata_is5.fna	6	1.40392e-26	789447	0.625667	293	2909	2694.36	0.922315	0.037967
cluster.529	clusters.1393	0.00037176	0.037176	0.237513	25.2119	2.65955	f__Lachnospiraceae	Coprococcus_comes_CAG_19.fna	89	0	942566	0.412295	229	4521	4116.01	0.877486	0.0405768
cluster.530	clusters.302	0.000425819	0.0425819	0.272051	25.1539	0.384615	o__Bacteroidales	Porphyromonas_gingivalis_TDC60.fna	1	0.000142713	857823	0.407183	167	7007	5136.66	0.900267	0.0362648
cluster.531	clusters.5551	0	0	0	25.094	1.72414	k__Bacteria	Bacteroides_coprocola_CAG_162.fna	239	0	924380	0.408345	341	3084	2710.79	0.904874	0.0381592	Bacteroides_coprocola_DSM_17136.fna	193	0
cluster.532	clusters.245	0.000464381	0.0464381	0.296687	25	0.783699	k__Bacteria	Dysgonomonas_capnocytophagoides_DSM_22835.fna	2	3.15522e-08	1478886	0.408716	339	12786	4362.5	0.912321	0.0385342
cluster.533	clusters.72	0	0	0	24.8164	3.98456	o__Clostridiales	Clostridium_sp._CAG_354.fna	89	0	886342	0.532674	478	1947	1854.27	0.9052	0.0624715
cluster.534	clusters.446	0	0	0	24.791	3.44828	k__Bacteria	Lactobacillus_delbrueckii_subsp._bulgaricus_ND02.fna	2	2.43754e-08	1789617	0.410553	1243	1405	1439.76	0.871914	0.0471194
cluster.535	clusters.3592	0	0	0	24.789	3.57143	k__Bacteria	Faecalibacterium_cf._prausnitzii_KLE1255.fna	93	0	696484	0.582796	404	1720	1723.97	0.852858	0.0373029
cluster.536	clusters.75	0.000494643	0.0494643	0.316022	24.7649	3.44828	k__Bacteria	Vitreoscilla_stercoraria_DSM_513.fna	5	4.34685e-21	1558793	0.460383	513	3993	3038.58	0.878595	0.0400804
cluster.537	clusters.662	0	0	0	24.7649	1.72414	k__Bacteria	Enhydrobacter_aerosaccus_SK60.fna	73	0	923974	0.421732	582	1534	1587.58	0.855371	0.0425642
cluster.538	clusters.3400	0	0	0	24.7565	0.892857	k__Bacteria	Faecalibacterium_prausnitzii_A2_165.fna	87	0	459239	0.571948	261	1804	1759.54	0.871531	0.0366263
cluster.539	clusters.52	0.000326949	0.0326949	0.208884	24.7126	8.62069	k__Bacteria	Chryseobacterium_haifense_DSM_19056.fna	4	8.31271e-16	3943187	0.312526	2281	1719	1728.71	0.88357	0.0708718
cluster.540	clusters.4582	0	0	0	24.5611	0.15674	k__Bacteria	Streptococcus_thermophilus_ND03.fna	107	0	392051	0.39726	158	2773	2481.34	0.870093	0.0367901	Streptococcus_thermophilus.fna	107	0	Streptococcus_thermophilus_MN_ZLW_002.fna	106	0	Streptococcus_thermophilus_LMD_9.fna	106	0	Streptococcus_thermophilus_DGCC7710.fna	105	0	Streptococcus_thermophilus_ASCC_1275.fna	105	0	Streptococcus_thermophilus_MTCC_5460.fna	103	0	Streptococcus_thermophilus_MTCC_5461.fna	103	0	Streptococcus_thermophilus_JIM_8232.fna	101	0
cluster.541	clusters.3657	0.000302052	0.0302052	0.192977	24.5298	3.44828	k__Bacteria	Pimelobacter_simplex.fna	2	2.66277e-08	1238667	0.633777	476	2879	2602.24	0.909969	0.0471325
cluster.542	clusters.1149	0.0004243	0.04243	0.27108	24.4454	1.71917	c__Betaproteobacteria	Dechloromonas_agitata_is5.fna	23	2.36249e-108	1157064	0.619294	259	4857	4467.43	0.930273	0.0351282
cluster.543	clusters.495	0.000347804	0.0347804	0.222208	24.4357	3.60502	k__Bacteria	Azonexus_hydrophilus_DSM_23864.fna	6	2.18817e-26	882507	0.60989	377	2544	2340.87	0.920555	0.0379433
cluster.544	clusters.1168	0.000341361	0.0341361	0.218091	24.359	4.73166	k__Bacteria	Peptoclostridium_difficile_70_100_2010.fna	3	5.73397e-13	796743	0.511067	430	1914	1852.89	0.896184	0.0550757
cluster.545	clusters.2286	0	0	0	24.3386	1.51014	c__Deltaproteobacteria	Desulfomicrobium_baculatum_DSM_4028.fna	4	1.84256e-17	762245	0.607307	368	2308	2071.32	0.904937	0.0377343
cluster.546	clusters.22	0	0	0	24.2947	0	k__Bacteria	Pseudoxanthomonas_spadix_BD_a59.fna	2	2.72101e-08	1460982	0.620779	763	2049	1914.79	0.874975	0.0433751
cluster.547	clusters.24	0	0	0	24.2947	2.58621	k__Bacteria	Klebsiella_pneumoniae_subsp._ozaenae.fna	47	2.66397e-232	1220503	0.554763	812	1491	1503.08	0.876755	0.0367925
cluster.548	clusters.844	0.000464588	0.0464588	0.29682	24.1379	1.72414	k__Bacteria	Clostridium_sp._CAG_354.fna	3	7.56666e-13	1295462	0.39722	550	2589	2355.39	0.888409	0.0455421
cluster.549	clusters.1220	0.000778269	0.0778269	0.497227	24.1379	1.72414	k__Bacteria	Burkholderia_glumae_LMG_2196_ATCC_33617.fna	2	6.9942e-09	572035	0.581583	124	4961	4613.19	0.882257	0.0344594
cluster.550	clusters.1339	0.000514184	0.0514184	0.328506	24.1379	2.58621	k__Bacteria	Sporosarcina_newyorkensis_2681.fna	2	2.8332e-08	1456998	0.449554	334	4550	4362.27	0.839484	0.035214
cluster.551	clusters.1249	0.000338522	0.0338522	0.216278	24.1379	0	k__Bacteria	Bacteroides_caccae_CAG_21.fna	202	0	1167964	0.426058	39	29518	29947.8	0.91377	0.0290366	Bacteroides_caccae_ATCC_43185.fna	196	0	Bacteroides_caccae_CL03T12C61.fna	173	0
cluster.552	clusters.2685	0.000404903	0.0404903	0.258688	24.1379	0	k__Bacteria	Dechloromonas_agitata_is5.fna	4	1.51274e-17	730465	0.614606	160	5216	4565.41	0.927129	0.0357057
cluster.553	clusters.692	0.000263148	0.0263148	0.168122	24.1379	2.58621	k__Bacteria	_Clostridium_sticklandii.fna	69	0	521073	0.333485	207	2927	2517.26	0.905988	0.0547194
cluster.554	clusters.3876	0.000621292	0.0621292	0.396936	24.1379	0	k__Bacteria	Hydrogenophaga_intermedia.fna	5	2.61216e-22	618616	0.668356	69	9417	8965.45	0.90101	0.0506674
cluster.555	clusters.1551	0.000302923	0.0302923	0.193534	24.1379	3.7931	k__Bacteria	Candidatus_Sulfuricurvum_sp._RIFRC_1.fna	1	0.000172334	1116908	0.585218	470	2605	2376.4	0.909714	0.0355082
cluster.556	clusters.2317	0.00134821	0.134821	0.861356	24.1379	0	k__Bacteria	Bifidobacterium_adolescentis_CAG_119.fna	168	0	336064	0.592542	13	26720	25851.1	0.898778	0.0310002	Bifidobacterium_adolescentis.fna	147	0	Bifidobacterium_stercoris_JCM_15918.fna	140	0	Bifidobacterium_stercoris_JCM_15918.fna	140	0	Bifidobacterium_adolescentis.fna	139	0	Bifidobacterium_adolescentis_ATCC_15703.fna	138	0	Bifidobacterium_adolescentis.fna	134	0	Bifidobacterium_adolescentis_DSM_20087.fna	127	0	Bifidobacterium_adolescentis_L2_32.fna	123	0
cluster.557	clusters.2237	0	0	0	23.9655	1.72414	k__Bacteria	Brevundimonas_aveniformis_DSM_17977.fna	2	3.04382e-08	1874957	0.612513	1050	1842	1785.67	0.896766	0.0377234
cluster.558	clusters.1373	0.000735534	0.0735534	0.469924	23.9655	2.58621	k__Bacteria	Streptococcus_intermedius_B196.fna	2	6.14868e-09	645857	0.297317	222	3142	2909.27	0.931824	0.0635066
cluster.559	clusters.2180	0.000259588	0.0259588	0.165848	23.9289	1.72414	k__Bacteria	Pseudoxanthomonas_suwonensis_J42.fna	3	4.90054e-13	767904	0.589036	333	2578	2306.02	0.915687	0.036523
cluster.560	clusters.10944	0	0	0	23.9234	2.71132	k__Bacteria	Selenomonas_bovis_DSM_23594.fna	46	7.09764e-237	764596	0.551561	511	1457	1496.27	0.86838	0.0444243
cluster.561	clusters.825	0.000484613	0.0484613	0.309613	23.9028	3.44828	k__Bacteria	Fusobacterium_nucleatum_CTI_5.fna	3	5.59727e-12	3497937	0.289497	1900	1868	1841.02	0.858033	0.0742592
cluster.562	clusters.2276	0	0	0	23.8558	0	k__Bacteria	Flavobacterium_sasangense_DSM_21067.fna	28	3.87185e-140	634932	0.32125	291	2327	2181.9	0.917624	0.0647844
cluster.563	clusters.838	0.000439742	0.0439742	0.280946	23.8437	0.877193	k__Bacteria	_Eubacterium_eligens_ATCC_27750.fna	3	5.51817e-13	945551	0.430213	624	1439	1515.31	0.882074	0.0453703
cluster.564	clusters.3655	0.000353452	0.0353452	0.225816	23.7774	1.72414	k__Bacteria	Nocardiopsis_potens_DSM_45234.fna	2	2.60538e-08	1175397	0.663035	482	2754	2438.58	0.924386	0.045094
cluster.565	clusters.702	0	0	0	23.6677	3.60502	k__Bacteria	Prevotella_paludivivens_DSM_17968_JCM_13650.fna	23	1.22681e-108	1132547	0.378169	783	1421	1446.42	0.881026	0.0441463
cluster.566	clusters.1136	0	0	0	23.6545	0.42735	c__Betaproteobacteria	Methylotenera_mobilis_JLW8.fna	2	5.68709e-09	575277	0.530305	244	2488	2357.69	0.887093	0.0391745
cluster.567	clusters.65	0.000549915	0.0549915	0.351334	23.6045	0.877193	k__Bacteria	Leishmania_infantum_JPCM5.fna	3	9.77655e-15	1290041	0.419684	770	1586	1675.38	0.897785	0.0629731
cluster.568	clusters.66	0.000426786	0.0426786	0.272668	23.5893	5.17241	k__Bacteria	Acinetobacter_johnsonii_SH046.fna	44	3.24267e-198	7940419	0.375587	4252	1897	1867.46	0.866802	0.0477814
cluster.569	clusters.1958	0	0	0	23.5893	3.44828	k__Bacteria	Akkermansia_muciniphila_CAG_154.fna	136	0	707554	0.554486	379	1959	1866.9	0.871647	0.0388925	Akkermansia_sp._UNK.MGS_1.fna	135	0	Akkermansia_muciniphila_ATCC_BAA_835.fna	127	0	Akkermansia_muciniphila.fna	123	0
cluster.570	clusters.939	0.000239935	0.0239935	0.153291	23.5513	0.877193	k__Bacteria	Blautia_sp._CAG_257.fna	177	0	1647233	0.419713	721	2704	2284.65	0.881544	0.0462727
cluster.571	clusters.58	0	0	0	23.5088	5.96491	k__Bacteria	Nitrosomonas_europaea_ATCC_19718.fna	4	2.22694e-17	879111	0.530209	504	1809	1744.27	0.840967	0.0412611
cluster.572	clusters.673	0.000511102	0.0511102	0.326537	23.4326	0	k__Bacteria	Aeromonas_media.fna	157	0	1547384	0.605238	708	2320	2185.57	0.872493	0.0369246	Aeromonas_media_WS.fna	140	0	Aeromonas_media.fna	135	0	Aeromonas_media.fna	135	0
cluster.573	clusters.881	0.000456553	0.0456553	0.291687	23.3542	5.17241	k__Bacteria	Citrobacter_freundii_UCI_31.fna	119	0	2544443	0.541758	1166	2322	2182.2	0.883803	0.0343056	Citrobacter_freundii_ATCC_8090_MTCC_1658.fna	118	0	Citrobacter_freundii_NBRC_12681.fna	118	0	Citrobacter_freundii_RLS1.fna	118	0	Citrobacter_freundii_ATCC_8090_MTCC_1658.fna	116	0	Escherichia_coli_5_172_05_S1_C1.fna	116	0	Citrobacter_freundii_GTC_09479.fna	114	0	Citrobacter_freundii.fna	114	0	Klebsiella_pneumoniae_MGH_18.fna	113	0	Citrobacter_freundii.fna	112	0	Klebsiella_pneumoniae_subsp._pneumoniae_Kp13.fna	111	0	Citrobacter_sp._KTE30.fna	111
cluster.574	clusters.161	0.000894959	0.0894959	0.571779	23.2759	6.03448	k__Bacteria	Arcobacter_septicus.fna	11	1.11766e-47	2201105	0.264653	839	3360	2623.49	0.915593	0.0796082
cluster.575	clusters.64	0.000474063	0.0474063	0.302873	23.2759	0	k__Bacteria	Bacteroides_uniformis_ATCC_8492.fna	201	0	2111691	0.451522	578	4677	3653.44	0.91275	0.0318919	Bacteroides_uniformis_CL03T00C23.fna	198	0	Bacteroides_uniformis_CL03T12C37.fna	198	0	Bacteroides_sp._D20.fna	189	0	Bacteroides_uniformis_CAG_3.fna	181	0	Bacteroides_sp._4_1_36.fna	180	0	Bacteroides_uniformis_dnLKV2.fna	179	0	Bacteroides_uniformis.fna	175	0	Bacteroides_uniformis_str._3978_T3_ii.fna	174	0	Bacteroides_uniformis_str._3978_T3_i.fna	173	0
cluster.576	clusters.1817	0.000286218	0.0286218	0.182861	23.2759	0	k__Bacteria	Sphaerotilus_natans_subsp._natans_DSM_6575.fna	74	0	1504041	0.680217	593	2912	2536.33	0.900153	0.0529058
cluster.577	clusters.774	0.000888554	0.0888554	0.567686	23.2236	2.58621	k__Bacteria	Arcobacter_sp._L.fna	12	1.89722e-53	1391854	0.270837	534	3127	2606.47	0.904971	0.0785944
cluster.578	clusters.5883	0	0	0	23.2057	0	k__Bacteria	Acidaminococcus_intestini_CAG_325.fna	201	0	515327	0.509599	355	1407	1451.63	0.890363	0.0373911	Acidaminococcus_sp._D21.fna	199	0	Acidaminococcus_intestini_DSM_21505.fna	196	0	Acidaminococcus_sp._HPA0509.fna	196	0	Acidaminococcus_intestini_RyC_MR95.fna	187	0	Acidaminococcus_sp._BV3L6.fna	176	0
cluster.579	clusters.2177	0	0	0	23.1758	3.26797	c__Betaproteobacteria	Thioalkalivibrio_sp._ALMg11.fna	2	1.51427e-08	1023935	0.587722	682	1492	1501.37	0.90179	0.0376126
cluster.580	clusters.181	0.000383123	0.0383123	0.244773	23.167	3.97436	o__Bacteroidales	Bacteroides_paurosaccharolyticus_JCM_15092.fna	9	1.05066e-36	3975526	0.3663	2336	1640	1701.85	0.88874	0.0502833
cluster.581	clusters.1039	0.000507892	0.0507892	0.324486	23.1331	0	k__Bacteria	Faecalibacterium_sp._CAG_82.fna	13	9.00671e-62	668607	0.603019	183	3784	3653.59	0.874309	0.033634
cluster.582	clusters.791	0.000397458	0.0397458	0.253931	23.0094	5.51724	k__Bacteria	Tessaracoccus_sp._SIT6.fna	8	1.76976e-34	1459414	0.677052	459	3946	3179.55	0.883291	0.045871
cluster.583	clusters.1342	0.000214764	0.0214764	0.13721	22.9781	0.15674	k__Bacteria	Enterococcus_faecalis.fna	15	1.44075e-85	872903	0.373528	219	4507	3985.86	0.860152	0.0458372
cluster.584	clusters.892	0.000461974	0.0461974	0.29515	22.9624	1.72414	k__Bacteria	Bacteroides_caccae_CAG_21.fna	153	0	1117485	0.419703	210	5991	5321.36	0.909076	0.0327294	Bacteroides_caccae_ATCC_43185.fna	140	0	Bacteroides_caccae_CL03T12C61.fna	123	0
cluster.585	clusters.13355	0	0	0	22.807	0.877193	k__Bacteria	Clostridium_sp._CAG_7.fna	2	3.30509e-09	400949	0.381308	162	2837	2474.99	0.920232	0.0467326
cluster.586	clusters.93	0.000293903	0.0293903	0.187771	22.6803	5.48589	k__Bacteria	Paracoccus_halophilus.fna	13	9.13383e-57	1765825	0.632339	814	2410	2169.32	0.895737	0.0465695
cluster.587	clusters.1279	0	0	0	22.6803	1.88088	k__Bacteria	Candidatus_Accumulibacter_sp._BA_91.fna	87	0	1488910	0.61455	910	1634	1636.16	0.878011	0.039802
cluster.588	clusters.1670	0	0	0	22.6786	1.78571	k__Bacteria	Faecalibacterium_prausnitzii_M21_2.fna	109	0	643689	0.584851	357	1845	1803.05	0.868505	0.0384498
cluster.589	clusters.300	0	0	0	22.6156	6.14035	k__Bacteria	Pseudomonas_fluorescens_NZ011.fna	19	8.82345e-91	707287	0.585241	426	1686	1660.3	0.889719	0.0392556
cluster.590	clusters.662	0	0	0	22.5287	8.10345	k__Bacteria	Rickettsia_typhi_str._TH1527.fna	1	0.000111948	883408	0.411996	499	1847	1770.36	0.877194	0.044084
cluster.591	clusters.90	0.000464086	0.0464086	0.296499	22.4138	3.44828	k__Bacteria	Acinetobacter_johnsonii_CIP_64.6.fna	73	0	2146432	0.378875	972	2356	2208.26	0.835534	0.046247
cluster.592	clusters.191	0.000851753	0.0851753	0.544175	22.4138	8.5162	k__Bacteria	Enhydrobacter_aerosaccus_SK60.fna	65	0	2057965	0.388697	900	2546	2286.63	0.868668	0.0467384
cluster.593	clusters.344	0	0	0	22.4138	2.58621	k__Bacteria	Aeromonas_rivuli.fna	4	1.85754e-17	745248	0.558862	380	2130	1961.18	0.880583	0.0316559
cluster.594	clusters.249	0.000623498	0.0623498	0.398346	22.4138	1.72414	k__Bacteria	Enhydrobacter_aerosaccus_SK60.fna	6	1.38061e-25	1462540	0.423157	637	2660	2295.98	0.861303	0.0391317
cluster.595	clusters.89	0.00029339	0.029339	0.187444	22.4138	6.89655	k__Bacteria	Bacteroides_eggerthii_CAG_109.fna	234	0	2253560	0.437853	603	5132	3737.25	0.905724	0.0351828	Bacteroides_eggerthii_DSM_20697.fna	186	0	Bacteroides_eggerthii_1_2_48FAA.fna	184	0	Bacteroides_eggerthii_1_2_48FAA.fna	183	0
cluster.596	clusters.2032	0	0	0	22.4138	1.72414	k__Bacteria	Comamonas_aquatica_DA1877.fna	4	8.0874e-18	598574	0.581208	232	2884	2580.06	0.87886	0.0360059
cluster.597	clusters.1105	0.000729085	0.0729085	0.465804	22.4138	0	k__Bacteria	Alistipes_putredinis_CAG_67.fna	221	0	744792	0.549215	115	7979	6476.45	0.867731	0.0297337	Alistipes_putredinis_DSM_17216.fna	202	0
cluster.598	clusters.2872	0.000321294	0.0321294	0.205271	22.4138	1.72414	k__Bacteria	Seculamonas_ecuadoriensis.fna	1	1.45218e-05	834963	0.397048	312	2854	2676.16	0.862257	0.0445917
cluster.599	clusters.35	0	0	0	22.4138	0	k__Bacteria	Porphyromonas_gingivalis_TDC60.fna	1	0.000124088	711804	0.42417	371	2021	1918.61	0.896067	0.04082
cluster.600	clusters.60	0.000371032	0.0371032	0.237048	22.4138	1.72414	k__Bacteria	Comamonas_granuli_NBRC_101663.fna	8	8.35099e-36	851353	0.678539	234	4583	3638.26	0.880938	0.0524553
cluster.601	clusters.19	0.000665451	0.0665451	0.425149	22.344	1.11857	o__Clostridiales	Clostridium_sp._CAG_81.fna	25	3.78562e-120	1033711	0.461531	726	1318	1423.84	0.889968	0.0444964
cluster.602	clusters.285	0	0	0	22.1291	0.886936	o__Selenomonadales	Megasphaera_sp._NM10.fna	128	0	528722	0.53712	349	1505	1514.96	0.871687	0.0361538	Megasphaera_sp._BL7.fna	127	0
cluster.603	clusters.1671	0	0	0	22.0552	0	o__Clostridiales	Faecalibacterium_prausnitzii_M21_2.fna	107	0	495580	0.570657	160	3299	3097.38	0.872188	0.0349184
cluster.604	clusters.13153	0	0	0	22.0376	0	k__Bacteria	Pelobacter_propionicus_DSM_2379.fna	2	4.02317e-09	437840	0.356982	257	1741	1703.66	0.914076	0.0493547
cluster.605	clusters.495	0.000350208	0.0350208	0.223744	22.0063	6.89655	k__Bacteria	Actinoplanes_missouriensis_431.fna	3	1.53771e-11	2573014	0.660195	786	4767	3273.55	0.87882	0.0467472
cluster.606	clusters.576	0	0	0	21.961	3.23967	k__Bacteria	Helicobacter_bizzozeronii_CIII_1.fna	1	0.000244384	2772924	0.579069	1614	1748	1718.04	0.890268	0.0373684
cluster.607	clusters.3046	0	0	0	21.9566	2.16795	c__Gammaproteobacteria	Pseudomonas_putida_NBRC_14164.fna	7	7.14532e-31	836034	0.611251	600	1358	1393.39	0.892701	0.0427861
cluster.608	clusters.51	0.000460343	0.0460343	0.294108	21.9175	7.75862	k__Bacteria	Acinetobacter_guillouiae.fna	11	1.84157e-45	3021601	0.375724	1792	1603	1686.16	0.849907	0.0507571
cluster.609	clusters.158	0.000277775	0.0277775	0.177467	21.8652	3.44828	k__Bacteria	Acinetobacter_sp._NIPH_284.fna	119	0	1211202	0.387224	623	2065	1944.14	0.864643	0.0449839
cluster.610	clusters.282	0.000399816	0.0399816	0.255438	21.8391	4.31034	k__Bacteria	Enterobacter_cloacae_UCI_49.fna	3	1.70892e-12	1181931	0.543049	460	4108	2569.42	0.876955	0.0328723
cluster.611	clusters.7767	0	0	0	21.7241	0	k__Bacteria	Eubacterium_sp._CAG_146.fna	110	0	484724	0.386032	293	1706	1654.35	0.858272	0.0487544
cluster.612	clusters.5152	0.000356471	0.0356471	0.227745	21.6435	3.11398	c__Deltaproteobacteria	Desulfobulbus_propionicus_DSM_2032.fna	3	1.2198e-12	1098590	0.540033	710	1472	1547.31	0.865072	0.0393965
cluster.613	clusters.1217	0	0	0	21.586	1.44524	o__Clostridiales	Ruminococcus_sp._CAG_177.fna	76	0	737435	0.510231	464	1590	1589.3	0.876488	0.0404587
cluster.614	clusters.6942	0	0	0	21.5815	0	f__Lachnospiraceae	Ruminococcus_gnavus_CAG_126.fna	126	0	473537	0.437818	117	4359	4047.32	0.914444	0.040173	Ruminococcus_gnavus_CC55_001C.fna	120	0	Lachnospiraceae_bacterium_2_1_58FAA.fna	117	0	Ruminococcus_gnavus_ATCC_29149.fna	115	0
cluster.615	clusters.455	0.00050982	0.050982	0.325718	21.5517	0	k__Bacteria	Burkholderia_ginsengisoli_NBRC_100965.fna	6	2.65097e-24	2036360	0.625254	728	3608	2797.2	0.893458	0.0425256
cluster.616	clusters.1131	0	0	0	21.5517	6.89655	k__Bacteria	Carnobacterium_sp._WN1359.fna	2	1.01917e-10	2428926	0.425189	1348	1858	1801.87	0.830568	0.0417353
cluster.617	clusters.7750	0	0	0	21.514	0	k__Bacteria	Empedobacter_falsenii.fna	72	0	555697	0.31506	109	5514	5098.14	0.893993	0.0638954
cluster.618	clusters.12150	0	0	0	21.489	0.172414	k__Bacteria	Candidatus_Methanomethylophilus_alvus_Mx1201.fna	1	8.08178e-05	451805	0.413189	315	1414	1434.3	0.923055	0.0416122
cluster.619	clusters.851	0.000899819	0.0899819	0.574884	21.4469	1.45946	c__Gammaproteobacteria	Tolumonas_auensis_DSM_9187.fna	9	1.39062e-39	1181973	0.47428	431	2824	2742.4	0.895774	0.0327962
cluster.620	clusters.113	0.000442118	0.0442118	0.282464	21.4375	1.27849	o__Rhizobiales	Paracoccus_denitrificans_PD1222.fna	7	4.50024e-30	1210288	0.627212	469	3975	2580.57	0.88936	0.0454446
cluster.621	clusters.92	0	0	0	21.4123	0	k__Bacteria	Eggerthella_sp._1_3_56FAA.fna	77	0	624908	0.50795	327	1930	1911.03	0.883007	0.0623603
cluster.622	clusters.466	0.000499705	0.0499705	0.319256	21.3166	3.44828	k__Bacteria	Acidovorax_sp._JHL_3.fna	69	0	625850	0.625944	194	3598	3226.03	0.889136	0.0420251
cluster.623	clusters.1183	0.000316287	0.0316287	0.202072	21.3166	0	k__Bacteria	Agrococcus_lahaulensis_DSM_17612.fna	6	5.81383e-26	1185245	0.713938	310	4157	3823.37	0.89106	0.0552947
cluster.624	clusters.199	0.000634161	0.0634161	0.405158	21.2013	2.28349	f__Moraxellaceae	Acinetobacter_towneri_DSM_14962_CIP_107472.fna	60	1.35039010452621e-317	676203	0.406616	242	2953	2794.23	0.860518	0.0417125
cluster.625	clusters.710	0	0	0	21.1136	0.692168	k__Bacteria	Arcobacter_anaerophilus.fna	2	1.55776e-08	1020923	0.375741	630	1600	1620.51	0.893293	0.0457645
cluster.626	clusters.2028	0	0	0	21.031	1.10981	o__Burkholderiales	Comamonadaceae_bacterium_BICA1_1.fna	2	6.84767e-09	623080	0.595046	271	2797	2299.19	0.882095	0.0386488
cluster.627	clusters.97	0.000207567	0.0207567	0.132612	21.0031	7.75862	k__Bacteria	Vitreoscilla_stercoraria_DSM_513.fna	6	2.81366e-25	1823346	0.466316	1094	1632	1666.68	0.872623	0.0432951
cluster.628	clusters.1179	0.0010133	0.10133	0.647386	21.0016	0.641026	c__Betaproteobacteria	Laribacter_hongkongensis_HLHK9.fna	167	0	828300	0.619915	41	21234	20202.4	0.884254	0.0348002	Laribacter_hongkongensis_DSM_14985.fna	167	0
cluster.629	clusters.240	0	0	0	20.7789	2.92832	o__Bacteroidales	Parabacteroides_distasonis_ATCC_8503.fna	2	4.04051e-08	1690530	0.379608	836	2211	2022.17	0.892472	0.0450012
cluster.630	clusters.11882	0	0	0	20.7565	0.320513	p__Proteobacteria	Sulfurospirillum_deleyianum_DSM_6946.fna	2	3.25939e-09	419976	0.382653	242	1765	1735.44	0.932591	0.0480948
cluster.631	clusters.3922	0.000656321	0.0656321	0.419316	20.7419	0.862069	k__Bacteria	Arsenicicoccus_bolidensis_DSM_15745.fna	5	7.93597e-22	836478	0.701858	121	7128	6913.04	0.914179	0.0503587
cluster.632	clusters.43	0.00173892	0.173892	1.11097	20.6968	2.05963	c__Betaproteobacteria	Thauera_phenylacetica_B4P.fna	4	1.05153e-16	1228838	0.612986	460	3083	2671.39	0.906399	0.0404401
cluster.633	clusters.1470	0.000955777	0.0955777	0.610634	20.6897	0	k__Bacteria	Listeria_monocytogenes_M7.fna	1	0.000129625	705232	0.383896	138	5626	5110.38	0.879231	0.0448196
cluster.634	clusters.931	0.000534798	0.0534798	0.341676	20.6897	0	k__Bacteria	Bordetella_pertussis_CS.fna	2	1.22787e-08	828041	0.620723	184	5014	4500.22	0.874404	0.0400333
cluster.635	clusters.1751	0	0	0	20.6897	1.72414	k__Bacteria	Comamonas_badia_DSM_17552.fna	4	8.94234e-18	623430	0.673181	147	4535	4241.02	0.890977	0.0517938
cluster.636	clusters.12	0.00039804	0.039804	0.254303	20.6897	0	k__Bacteria	Microvirga_flocculans_ATCC_BAA_817.fna	3	4.25295e-13	707202	0.597546	102	7334	6933.35	0.910297	0.0330321
cluster.637	clusters.546	0	0	0	20.6897	0.862069	k__Bacteria	Acinetobacter_harbinensis.fna	6	9.45111e-26	1285998	0.379865	630	2124	2041.27	0.858959	0.0499974
cluster.638	clusters.2556	0.00056752	0.056752	0.362582	20.6897	1.72414	k__Bacteria	Arcobacter_sp._L.fna	4	2.20597e-17	864173	0.272224	285	3632	3032.19	0.922538	0.0757991
cluster.639	clusters.2217	0	0	0	20.6897	0	k__Bacteria	Dechlorosoma_suillum_PS.fna	4	2.42645e-17	834197	0.660597	413	2152	2019.85	0.905135	0.0440095
cluster.640	clusters.12630	0.000546848	0.0546848	0.349375	20.6897	0	k__Bacteria	Ruminococcus_torques_ATCC_27756.fna	258	0	749802	0.420668	18	45636	41655.7	0.895432	0.0392055	Lachnospiraceae_bacterium_8_1_57FAA.fna	257	0	Lachnospiraceae_bacterium_1_1_57FAA.fna	256	0	Lachnospiraceae_bacterium_3_1_46FAA.fna	255	0
cluster.641	clusters.2026	0.00105426	0.105426	0.673552	20.6701	1.32753	o__Burkholderiales	Comamonadaceae_bacterium_BICA1_1.fna	3	1.82818e-13	536048	0.597851	152	5402	3526.63	0.891144	0.0385425
cluster.642	clusters.91	0.000983301	0.0983301	0.62822	20.6113	3.44828	k__Bacteria	Acinetobacter_johnsonii.fna	63	4.30413997751938e-316	1586343	0.390864	637	2714	2490.33	0.856232	0.0430531
cluster.643	clusters.983	0.00031177	0.031177	0.199186	20.5877	0.263158	o__Actinomycetales	Streptomyces_collinus_Tu_365.fna	3	2.14302e-12	1178359	0.670745	550	2235	2142.47	0.90185	0.0445654
cluster.644	clusters.464	0.000566394	0.0566394	0.361862	20.576	0.168919	g__Prevotella	Prevotella_paludivivens_DSM_17968_JCM_13650.fna	19	1.39399e-93	525892	0.375963	68	8061	7733.71	0.900875	0.0380829
cluster.645	clusters.2132	0.00148856	0.148856	0.951021	20.4954	1.28205	c__Betaproteobacteria	Aquaspirillum_serpens_DSM_68.fna	115	0	742052	0.495677	191	5396	3885.09	0.920562	0.0303682
cluster.646	clusters.247	0	0	0	20.4582	4.56178	c__Gammaproteobacteria	Acinetobacter_sp._NIPH_284.fna	72	0	722961	0.402572	298	2755	2426.04	0.879779	0.0410996
cluster.647	clusters.1077	0	0	0	20.2639	2.15054	k__Bacteria	Nakamurella_multipartita_DSM_44233.fna	3	1.05568e-12	941092	0.413358	609	1500	1545.31	0.901659	0.0519122
cluster.648	clusters.1887	0	0	0	20.2552	3.50877	k__Bacteria	Dechloromonas_agitata_is5.fna	16	1.56701e-75	771898	0.614335	460	1690	1678.04	0.914038	0.03955
cluster.649	clusters.269	0.000643775	0.0643775	0.4113	20.2463	2.92724	c__Betaproteobacteria	Azonexus_hydrophilus_DSM_23864.fna	2	1.94411e-08	1172131	0.568657	468	2583	2504.55	0.893123	0.0365264
cluster.650	clusters.542	0	0	0	20.1411	0.862069	k__Bacteria	Salmonella_enterica_subsp._enterica_serovar_Typhimurium_str._798.fna	1	0.000214218	1167923	0.529115	738	1580	1582.55	0.873328	0.03365
cluster.651	clusters.13962	0	0	0	20.1411	1.72414	k__Bacteria	Firmicutes_bacterium_CAG_103.fna	74	0	257745	0.618747	160	1587	1610.91	0.891354	0.0442499
cluster.652	clusters.617	0.000672811	0.0672811	0.429851	20.1299	3.57143	k__Bacteria	Faecalibacterium_prausnitzii_M21_2.fna	62	1.53821997983041e-316	1214995	0.566098	839	1356	1448.15	0.865877	0.0404802
cluster.653	clusters.1143	0.000288262	0.0288262	0.184167	20.0627	0	k__Bacteria	Enhydrobacter_aerosaccus_SK60.fna	46	1.04019e-247	396951	0.428778	168	2485	2362.8	0.85663	0.0394025
cluster.654	clusters.1688	0.000496336	0.0496336	0.317103	19.9391	1.62738	k__Bacteria	Geodermatophilus_obscurus_DSM_43160.fna	3	1.06192e-11	2626241	0.692301	1569	1676	1673.83	0.901419	0.0539342
cluster.655	clusters.7783	0.00026111	0.026111	0.16682	19.8828	0	k__Bacteria	Leptotrichia_sp._oral_taxon_225_str._F0581.fna	3	1.32548e-13	491407	0.270873	70	7844	7020.1	0.930284	0.0744823
cluster.656	clusters.1197	0.000255502	0.0255502	0.163237	19.8553	4.39737	o__Clostridiales	Firmicutes_bacterium_CAG_124.fna	42	1.78119e-209	1155497	0.553139	595	1976	1942.01	0.871923	0.0382734
cluster.657	clusters.732	0	0	0	19.8276	0	k__Bacteria	Acinetobacter_sp._CIP_102129.fna	65	0	598242	0.396965	269	2407	2223.95	0.87529	0.0424909
cluster.658	clusters.1094	0.000753141	0.0753141	0.481173	19.8276	1.72414	k__Bacteria	Acinetobacter_sp._NIPH_284.fna	141	0	1011412	0.381486	361	3344	2801.7	0.868185	0.0442067
cluster.659	clusters.451	0	0	0	19.8255	0	o__Rhodospirillales	Rhodobacter_sphaeroides_ATCC_17025.fna	2	4.28576e-09	760173	0.662426	420	1901	1809.94	0.872326	0.0434277
cluster.660	clusters.1222	0	0	0	19.8119	4.65517	k__Bacteria	Ramlibacter_tataouinensis_TTB310.fna	2	6.5979e-09	577169	0.591407	368	1592	1568.39	0.882395	0.0403416
cluster.661	clusters.1674	0	0	0	19.8052	0	k__Bacteria	Faecalibacterium_prausnitzii_M21_2.fna	105	0	682267	0.571512	413	1679	1651.98	0.861582	0.0387902
cluster.662	clusters.5933	0	0	0	19.7492	0	k__Bacteria	Candidatus_Kinetoplastibacterium_oncopeltii_TCC290E.fna	1	5.98566e-05	389982	0.394754	263	1454	1482.82	0.866914	0.0464714
cluster.663	clusters.25	0	0	0	19.6491	0	k__Bacteria	Pseudomonas_fluorescens_NZ011.fna	14	8.74882e-65	794057	0.587765	508	1593	1563.1	0.884561	0.0402746
cluster.664	clusters.162	0.000637069	0.0637069	0.407016	19.5925	0	k__Bacteria	Acidovorax_temperans.fna	75	0	2024914	0.603912	933	2326	2170.33	0.87586	0.04118
cluster.665	clusters.1378	0.000386238	0.0386238	0.246763	19.5925	0	k__Bacteria	Dialister_invisus_DSM_15470.fna	228	0	774378	0.46542	191	4490	4054.34	0.860932	0.035928	Dialister_invisus_CAG_218.fna	214	0
cluster.666	clusters.8	0	0	0	19.5925	5.25078	k__Bacteria	Ralstonia_mannitolilytica.fna	3	1.39114e-12	1093046	0.603335	648	1715	1686.8	0.901141	0.0385999
cluster.667	clusters.1409	0.000326945	0.0326945	0.208881	19.5925	0	k__Bacteria	Salmonella_enterica.fna	19	5.0417e-103	1783696	0.455535	901	2122	1979.68	0.882104	0.0358797
cluster.668	clusters.456	0.000705692	0.0705692	0.450858	19.5086	0.768555	f__Lachnospiraceae	Eubacterium_rectale_CAG_36.fna	118	0	1061377	0.387403	370	3518	2868.59	0.89491	0.0444215	Eubacterium_rectale_ATCC_33656.fna	112	0
cluster.669	clusters.1468	0.000421935	0.0421935	0.269569	19.439	1.11295	o__Pseudomonadales	Pseudomonas_pseudoalcaligenes_CECT_5344.fna	8	9.41784e-36	816549	0.63073	382	2207	2137.56	0.898998	0.0413842
cluster.670	clusters.544	0.000688624	0.0688624	0.439954	19.3574	0	k__Bacteria	Acidovorax_sp._JS42.fna	8	2.89001e-35	975411	0.65201	506	1878	1927.69	0.897247	0.0481176
cluster.671	clusters.1002	0.000294332	0.0294332	0.188045	19.3574	0	k__Bacteria	Aestuariimicrobium_kwangyangense_DSM_21549.fna	3	7.72056e-13	972646	0.690655	211	5308	4609.7	0.895654	0.0447853
cluster.672	clusters.462	0.000246588	0.0246588	0.157542	19.3103	2.58621	k__Bacteria	Prevotella_paludivivens_DSM_17968_JCM_13650.fna	27	4.54849e-130	1021941	0.372425	372	3558	2747.15	0.86646	0.0425992
cluster.673	clusters.5006	0.000414733	0.0414733	0.264968	19.2982	0	k__Bacteria	bacterium_LF_3.fna	310	0	1889690	0.295629	580	4471	3258.09	0.891959	0.0670754
cluster.674	clusters.3422	0.00031343	0.031343	0.200247	19.279	0	k__Bacteria	Gordonia_namibiensis_NBRC_108229.fna	2	1.36042e-08	850835	0.658673	45	20127	18907.4	0.917053	0.0399401
cluster.675	clusters.2448	0	0	0	19.279	1.72414	k__Bacteria	Lactococcus_lactis_subsp._lactis_KF147.fna	3	1.66623e-13	530022	0.397959	323	1641	1640.93	0.916109	0.0481884
cluster.676	clusters.574	0.000763722	0.0763722	0.487933	19.1866	4.36073	f__Moraxellaceae	Acinetobacter_towneri_DSM_14962_CIP_107472.fna	86	0	711335	0.416709	219	3935	3248.11	0.858326	0.0407501
cluster.677	clusters.6280	0.00036173	0.036173	0.231105	19.1379	0	k__Bacteria	Epilithonimonas_sp._FH1.fna	3	4.27147e-14	300805	0.362085	27	11248	11140.9	0.900949	0.0487024
cluster.678	clusters.6330	0.000261559	0.0261559	0.167107	19.1223	0.862069	k__Bacteria	Paludibacter_propionicigenes_WB4.fna	3	4.12144e-13	710057	0.392522	171	4591	4152.38	0.870954	0.041506
cluster.679	clusters.5484	0.000398398	0.0398398	0.254532	19.1223	0	k__Bacteria	Bifidobacterium_pseudocatenulatum_CAG_263.fna	193	0	549039	0.564767	26	23625	21116.9	0.884398	0.0289101	Bifidobacterium_pseudocatenulatum_DSM_20438_JCM_1200_LMG_10505.fna	184	0	Bifidobacterium_pseudocatenulatum_DSM_20438_JCM_1200_LMG_10505.fna	184	0	Bifidobacterium_pseudocatenulatum_DSM_20438_JCM_1200_LMG_10505.fna	181	0	Bifidobacterium_pseudocatenulatum_IPLA36007.fna	177	0
cluster.680	clusters.1035	0	0	0	19.0439	0	k__Bacteria	Megasphaera_sp._NM10.fna	4	1.80631e-17	839646	0.481421	467	1711	1797.96	0.871392	0.03236
cluster.681	clusters.234	0.000568187	0.0568187	0.363008	18.9655	0	k__Bacteria	Aeromonas_caviae_Ae398.fna	122	0	747759	0.619444	190	4118	3935.57	0.876994	0.0356578	Aeromonas_sp._HZM.fna	121	0	Aeromonas_caviae.fna	117	0	Aeromonas_caviae.fna	115	0	Aeromonas_sp._ZOR0002.fna	111	0	Aeromonas_caviae.fna	111	0	Aeromonas_caviae.fna	108	0	Aeromonas_hydrophila.fna	107	0	Aeromonas_caviae.fna	103	0
cluster.682	clusters.313	0.000952201	0.0952201	0.60835	18.9655	0	k__Bacteria	Acidovorax_sp._JS42.fna	4	1.16336e-16	1310900	0.607998	706	1810	1856.8	0.899654	0.0455456
cluster.683	clusters.144	0.000316694	0.0316694	0.202332	18.9655	1.72414	k__Bacteria	Acidovorax_sp._JS42.fna	3	1.53568e-12	1164621	0.507557	706	1638	1649.6	0.841119	0.0440564
cluster.684	clusters.1831	0	0	0	18.9655	0	k__Bacteria	Enhydrobacter_aerosaccus_SK60.fna	44	1.91379e-234	439927	0.430924	174	2739	2528.32	0.871549	0.0391979
cluster.685	clusters.1389	0	0	0	18.9655	1.72414	k__Bacteria	Acinetobacter_bouvetii_DSM_14964_CIP_107468.fna	9	1.21684e-40	839222	0.402537	563	1461	1490.63	0.855166	0.0450373
cluster.686	clusters.3056	0.000522296	0.0522296	0.333689	18.9655	0.862069	k__Bacteria	Arcobacter_sp._L.fna	7	2.50613e-32	539662	0.277802	190	3182	2840.33	0.938041	0.0740451
cluster.687	clusters.16	0.000645802	0.0645802	0.412596	18.9185	7.55486	k__Bacteria	Nitrosomonas_europaea_ATCC_19718.fna	6	1.6149e-24	2908813	0.564222	1660	1650	1752.3	0.90798	0.0388988
cluster.688	clusters.10566	0	0	0	18.8906	0.27027	o__Actinomycetales	Chitiniphilus_shinanonensis_DSM_23277.fna	3	4.79711e-13	737509	0.707792	404	1932	1825.52	0.906804	0.0531378
cluster.689	clusters.442	0.00067416	0.067416	0.430713	18.8871	0	k__Bacteria	Bacteroides_dorei_CAG_222.fna	226	0	1377258	0.412183	334	6290	4123.53	0.903235	0.0360499	Bacteroides_dorei.fna	193	0	Bacteroides_dorei_CL03T12C01.fna	191	0	Bacteroides_dorei_DSM_17855.fna	182	0	Bacteroides_dorei.fna	179	0	Bacteroides_sp._9_1_42FAA.fna	178	0	Bacteroides_dorei_CL02T00C15.fna	175	0	Bacteroides_dorei_CL02T12C06.fna	175	0	Bacteroides_sp._3_1_33FAA.fna	172	0	Bacteroides_dorei_5_1_36_D4.fna	172	0
cluster.690	clusters.2981	0	0	0	18.8095	0	k__Bacteria	Faecalibacterium_sp._CAG_82.fna	20	3.36202e-97	755695	0.608134	198	4544	3816.64	0.891501	0.0341425
cluster.691	clusters.46	0.000575224	0.0575224	0.367503	18.7774	0	k__Bacteria	Cupriavidus_necator_N_1.fna	1	0.000134452	649983	0.617644	140	4944	4642.74	0.908436	0.0387789
cluster.692	clusters.3588	0.000775662	0.0775662	0.495561	18.7266	0	k__Bacteria	Sebaldella_termitidis_ATCC_33386.fna	228	0	1168552	0.333599	106	12107	11024.1	0.866062	0.0603478
cluster.693	clusters.1313	0.000919831	0.0919831	0.587669	18.7147	0	k__Bacteria	Arcobacter_butzleri_JV22.fna	12	5.07016e-54	1339301	0.267594	351	4451	3815.67	0.92722	0.0774547
cluster.694	clusters.6330	0	0	0	18.6639	0	o__Clostridiales	Clostridium_sp._CAG_352.fna	114	0	327271	0.363876	219	1490	1494.39	0.853638	0.051058
cluster.695	clusters.1193	0	0	0	18.5266	0	k__Bacteria	Firmicutes_bacterium_CAG_114.fna	19	1.0677e-92	648772	0.562521	458	1358	1416.53	0.845214	0.0393806
cluster.696	clusters.27	0	0	0	18.5008	1.75439	k__Bacteria	Pseudomonas_sp._GM16.fna	28	2.60015e-134	981598	0.587752	707	1362	1388.4	0.882619	0.0394825
cluster.697	clusters.10287	0.000511089	0.0511089	0.326529	18.4169	0	k__Bacteria	Empedobacter_falsenii.fna	9	4.67682e-43	401827	0.322972	50	8503	8036.54	0.922499	0.0601769
cluster.698	clusters.1830	0	0	0	18.4013	2.58621	k__Bacteria	Burkholderia_pseudomallei_ABCPW_111.fna	2	2.35869e-08	1114764	0.650966	693	1649	1608.61	0.886894	0.0471613
cluster.699	clusters.933	0	0	0	18.3386	1.72414	k__Bacteria	Neisseria_elongata_subsp._glycolytica_ATCC_29315.fna	3	6.68922e-13	1014066	0.60424	536	1936	1891.91	0.870213	0.0450439
cluster.700	clusters.875	0.000462154	0.0462154	0.295265	18.2963	1.34259	o__Bacteroidales	Firmicutes_bacterium_CAG_103.fna	26	3.58676e-129	756403	0.499661	432	1736	1750.93	0.849428	0.0497818
cluster.701	clusters.1246	0.00130793	0.130793	0.83562	18.2602	0.15674	k__Bacteria	Acinetobacter_sp._MDS7A.fna	64	0	728701	0.410521	298	2931	2445.31	0.842359	0.0427801
cluster.702	clusters.11545	0	0	0	18.2113	0.680272	k__Bacteria	Akkermansia_sp._CAG_344.fna	192	0	698652	0.576907	438	1603	1595.1	0.883805	0.0408234
cluster.703	clusters.41	0.000441507	0.0441507	0.282073	18.1034	1.72414	k__Bacteria	Aeromonas_sp._HZM.fna	64	1.18575755001899e-321	1432838	0.576792	655	2298	2187.54	0.854321	0.0352939
cluster.704	clusters.1017	0.00094118	0.094118	0.601309	18.1034	5.17241	k__Bacteria	Acinetobacter_parvus_NIPH_1103.fna	52	2.90392e-265	992173	0.386179	564	1771	1759.17	0.87161	0.0460748
cluster.705	clusters.7328	0	0	0	18.1034	0	k__Bacteria	Sulfurospirillum_arsenophilum_NBRC_109478.fna	3	1.2953e-13	478402	0.375747	320	1497	1495.01	0.928978	0.0499748
cluster.706	clusters.10850	0	0	0	18.0564	0	k__Bacteria	Sulfurospirillum_deleyianum_DSM_6946.fna	2	5.18205e-09	555969	0.376136	341	1650	1630.41	0.919233	0.0491879
cluster.707	clusters.240	0	0	0	18.0195	1.78571	k__Bacteria	Faecalibacterium_cf._prausnitzii_KLE1255.fna	28	2.41584e-138	774892	0.604688	249	3384	3112.02	0.877282	0.0364467
cluster.708	clusters.729	0.000675949	0.0675949	0.431856	17.9328	0.966184	f__Lachnospiraceae	Eubacterium_rectale_CAG_36.fna	154	0	717116	0.410957	192	4300	3734.98	0.893917	0.0386355	Eubacterium_rectale_ATCC_33656.fna	138	0
cluster.709	clusters.612	0.000290447	0.0290447	0.185563	17.9206	7.07941	k__Bacteria	Acinetobacter_sp._CIP_102129.fna	86	0	580937	0.420552	286	2062	2031.25	0.872608	0.0394847
cluster.710	clusters.513	0.00131142	0.131142	0.83785	17.8683	1.72414	k__Bacteria	Azoarcus_sp._BH72.fna	5	2.50124e-21	1086172	0.671527	218	5624	4982.44	0.898779	0.0434395
cluster.711	clusters.1352	0.000346146	0.0346146	0.221148	17.867	3.22971	o__Actinomycetales	Propionicicella_superfundia_DSM_22317.fna	4	5.40796e-17	1086792	0.679128	318	4166	3417.58	0.890118	0.0464202
cluster.712	clusters.6282	0	0	0	17.8555	0.0845166	o__Flavobacteriales	Epilithonimonas_tenax_DSM_16811.fna	4	8.60935e-19	323463	0.363955	65	5516	4976.35	0.902248	0.0497521
cluster.713	clusters.14813	0	0	0	17.837	1.72414	k__Bacteria	Peptoniphilus_sp._ChDC_B134.fna	3	1.35717e-13	566375	0.327147	322	1830	1758.93	0.877879	0.0596569
cluster.714	clusters.982	0.000274619	0.0274619	0.175451	17.7116	0	k__Bacteria	Azospirillum_brasilense_Sp245.fna	1	3.07e-05	698720	0.599792	333	2116	2098.26	0.871074	0.0342347
cluster.715	clusters.3567	0.000428044	0.0428044	0.273472	17.6646	0.862069	k__Bacteria	Thauera_sp._MZ1T.fna	5	1.37295e-21	931751	0.672699	208	5053	4479.57	0.899587	0.0435807
cluster.716	clusters.483	0	0	0	17.6176	7.45037	k__Bacteria	Firmicutes_bacterium_CAG_114.fna	5	1.43417e-21	1166865	0.462409	730	1559	1598.45	0.854166	0.0444173
cluster.717	clusters.278	0.000272384	0.0272384	0.174023	17.4999	1.98673	o__Clostridiales	_Eubacterium_eligens_ATCC_27750.fna	16	2.07673e-77	1657016	0.418283	930	1768	1781.74	0.885314	0.0449199
cluster.718	clusters.7387	0	0	0	17.4765	0	k__Bacteria	Pseudomonas_fluorescens_Q2_87.fna	1	6.12375e-05	281228	0.556474	172	1689	1635.05	0.850413	0.0362504
cluster.719	clusters.4813	0.000286429	0.0286429	0.182996	17.4212	0	c__Gammaproteobacteria	Pseudomonas_caeni_DSM_24390.fna	4	1.45192e-18	381093	0.488534	60	7156	6351.55	0.890591	0.0282563
cluster.720	clusters.42	0	0	0	17.3981	0	k__Bacteria	Candidatus_Accumulibacter_phosphatis_clade_IIA_str._UW_1.fna	3	3.20183e-13	613697	0.476831	442	1292	1388.45	0.891308	0.0544357
cluster.721	clusters.10851	0	0	0	17.3981	2.58621	k__Bacteria	Brachyspira_pilosicoli_P43_6_78.fna	1	6.60325e-05	327660	0.39143	179	1895	1830.5	0.929677	0.0459129
cluster.722	clusters.267	0.000428014	0.0428014	0.273453	17.2414	1.72414	k__Bacteria	Aeromonas_media.fna	83	0	1620633	0.568574	875	1929	1852.15	0.860448	0.0367987
cluster.723	clusters.560	0.000253288	0.0253288	0.161823	17.2414	2.58621	k__Bacteria	Bacteroides_sp._1_1_30.fna	91	0	1552661	0.415	498	3979	3117.79	0.910572	0.0351725
cluster.724	clusters.198	0.000492925	0.0492925	0.314924	17.2414	1.72414	k__Bacteria	Burkholderia_cenocepacia_J2315.fna	2	7.66885e-08	2199581	0.582371	1194	1792	1842.2	0.887966	0.0376836
cluster.725	clusters.265	0.000806875	0.0806875	0.515503	17.2414	0.862069	k__Bacteria	Burkholderia_multivorans_ATCC_17616.fna	2	1.1765e-08	748901	0.618648	152	5488	4926.98	0.896257	0.0387004
cluster.726	clusters.2002	0.00063204	0.063204	0.403803	17.2414	0	k__Bacteria	Acinetobacter_towneri_DSM_14962_CIP_107472.fna	126	0	853463	0.409207	158	5674	5401.66	0.859009	0.0408377	Acinetobacter_towneri_DSM_14962_CIP_107472.fna	125	0	Acinetobacter_towneri.fna	125	0
cluster.727	clusters.470	0	0	0	17.2414	3.44828	k__Bacteria	Tolumonas_auensis_DSM_9187.fna	2	1.10508e-08	806122	0.57127	379	2195	2126.97	0.882646	0.0313957
cluster.728	clusters.1194	0.000646033	0.0646033	0.412743	17.1944	0.574713	k__Bacteria	Candidatus_Accumulibacter_phosphatis_clade_IIA_str._UW_1.fna	3	3.1027e-13	606529	0.500278	353	1536	1718.21	0.894579	0.0506023
cluster.729	clusters.230	0	0	0	16.9749	0.31348	k__Bacteria	Acidovorax_ebreus_TPSY.fna	4	4.60676e-17	1018737	0.647668	491	2270	2074.82	0.899589	0.0503618
cluster.730	clusters.3095	0	0	0	16.954	0	k__Bacteria	Arcobacter_sp._L.fna	9	6.62335e-40	1120989	0.29246	604	1951	1855.94	0.904105	0.0783262
cluster.731	clusters.603	0	0	0	16.9279	1.72414	k__Bacteria	_Clostridium_leptum_DSM_753.fna	65	0	439166	0.473509	274	1583	1602.8	0.881157	0.0455459
cluster.732	clusters.281	0	0	0	16.9279	2.03762	k__Bacteria	Thauera_terpenica_58Eu.fna	5	1.67599e-21	996231	0.624833	484	2402	2058.33	0.87877	0.0484706
cluster.733	clusters.114	0	0	0	16.8495	3.44828	k__Bacteria	Eggerthella_lenta_DSM_2243.fna	6	4.78868e-25	1720704	0.333594	1030	1612	1670.59	0.875544	0.0690056
cluster.734	clusters.14537	0	0	0	16.8495	0	k__Bacteria	Firmicutes_bacterium_CAG_103.fna	66	0	263867	0.62082	182	1473	1449.82	0.905903	0.0452441
cluster.735	clusters.7765	0	0	0	16.8495	1.72414	k__Bacteria	Streptococcus_salivarius_M18.fna	86	0	542201	0.398052	355	1536	1527.33	0.872588	0.0415236
cluster.736	clusters.6194	0.000325669	0.0325669	0.208066	16.7712	3.60502	k__Bacteria	Microbacterium_laevaniformans_OR221.fna	6	1.51538e-26	812341	0.653548	431	1946	1884.78	0.887624	0.053401
cluster.737	clusters.180	0.000767637	0.0767637	0.490434	16.6667	0	root	Aeromonas_caviae_Ae398.fna	232	0	2482517	0.603048	632	4545	3928.03	0.866939	0.0349281	Aeromonas_sp._HZM.fna	227	0	Aeromonas_caviae.fna	214	0	Aeromonas_caviae.fna	210	0	Aeromonas_caviae.fna	201	0	Aeromonas_caviae.fna	199	0	Aeromonas_sp._ZOR0002.fna	198	0	Aeromonas_hydrophila.fna	193	0	Aeromonas_caviae.fna	192	0
cluster.738	clusters.163	0.000823302	0.0823302	0.525998	16.6667	0	k__Bacteria	Leucobacter_chironomi_DSM_19883.fna	18	2.6424e-82	1472852	0.658681	391	4527	3766.88	0.902012	0.0434852
cluster.739	clusters.6145	0	0	0	16.6667	0	root	Eubacterium_sp._CAG_146.fna	90	0	391210	0.379625	253	1552	1546.28	0.847059	0.0484637
cluster.740	clusters.243	0.0004669	0.04669	0.298297	16.6275	1.98198	c__Gammaproteobacteria	Aeromonas_hydrophila_4AK4.fna	78	0	1192487	0.598111	556	2173	2144.76	0.870455	0.0379257
cluster.741	clusters.1835	0.000408287	0.0408287	0.26085	16.6144	0	k__Bacteria	Comamonas_granuli_NBRC_101663.fna	4	4.22402e-17	1013100	0.668569	485	2228	2088.87	0.902789	0.0465407
cluster.742	clusters.2101	0	0	0	16.5869	0	k__Bacteria	Ruminococcus_sp._CAG_90.fna	135	0	640972	0.448289	168	4328	3815.31	0.865387	0.0381201	Blautia_sp._KLE_1732.fna	109	0
cluster.743	clusters.4718	0	0	0	16.5869	0.877193	k__Bacteria	Firmicutes_bacterium_CAG_56.fna	155	0	534374	0.4465	197	2996	2712.56	0.887742	0.0424929
cluster.744	clusters.591	0.000264818	0.0264818	0.169189	16.5691	0	o__Clostridiales	Streptococcus_suis_ST1.fna	2	2.42887e-09	361138	0.369233	103	3926	3506.19	0.912637	0.0409009
cluster.745	clusters.4859	0	0	0	16.5584	0	k__Bacteria	Faecalibacterium_cf._prausnitzii_KLE1255.fna	71	0	368819	0.582497	119	3304	3099.32	0.864622	0.0346236
cluster.746	clusters.1818	0	0	0	16.5361	1.72414	k__Bacteria	Leptothrix_cholodnii_SP_6.fna	4	4.91202e-17	978952	0.66395	445	2321	2199.89	0.876715	0.045109
cluster.747	clusters.218	0.000779226	0.0779226	0.497839	16.5204	0.31348	k__Bacteria	Pelobacter_propionicus_DSM_2379.fna	15	8.49589e-70	858296	0.541039	541	1524	1586.5	0.889916	0.049946
cluster.748	clusters.3378	0	0	0	16.3009	1.72414	k__Bacteria	Enterococcus_faecalis.fna	2	5.4224e-11	1083588	0.296759	649	1633	1669.63	0.908976	0.0678305
cluster.749	clusters.3808	0	0	0	16.2679	0	k__Bacteria	Clostridium_sp._CAG_43.fna	55	9.41583983803981e-317	185413	0.49242	117	1602	1584.73	0.882301	0.0367613
cluster.750	clusters.956	0	0	0	16.1755	0	k__Bacteria	Acinetobacter_bouvetii_DSM_14964_CIP_107468.fna	8	3.72096e-36	757594	0.530613	324	2487	2338.25	0.862998	0.0446322
cluster.751	clusters.572	0	0	0	16.1755	0.574713	k__Bacteria	Acinetobacter_guillouiae_NIPH_991.fna	6	3.5363e-26	894092	0.388646	377	2759	2371.6	0.87214	0.0470618
cluster.752	clusters.8134	0	0	0	16.1378	0.909091	o__Clostridiales	Oscillibacter_ruminantium_GH1.fna	2	3.98833e-09	449892	0.335505	283	1580	1589.72	0.865774	0.0588074
cluster.753	clusters.2085	0.000317102	0.0317102	0.202593	16.0658	2.3511	k__Bacteria	Alistipes_finegoldii_DSM_17242.fna	115	0	660396	0.571077	174	4543	3795.38	0.899827	0.0331761	Alistipes_sp._HGB5.fna	109	0
cluster.754	clusters.11344	0	0	0	15.9875	0	k__Bacteria	Empedobacter_falsenii.fna	10	1.31712e-47	461338	0.313115	191	2581	2415.38	0.897828	0.0662361
cluster.755	clusters.12652	0.000383137	0.0383137	0.244782	15.9396	0	o__Clostridiales	Eubacterium_hallii_CAG_12.fna	127	0	423780	0.387279	29	16294	14613.1	0.823	0.0393976	_Eubacterium_hallii_DSM_3353.fna	108	0
cluster.756	clusters.691	0	0	0	15.8837	2.15081	f__Comamonadaceae	Acidovorax_sp._JS42.fna	9	1.96546e-39	1153972	0.651827	657	1729	1756.43	0.893815	0.049955
cluster.757	clusters.2443	0.000337295	0.0337295	0.215494	15.7524	2.58621	k__Bacteria	Tessaracoccus_sp._SIT6.fna	7	1.43759e-30	1089305	0.682938	283	4284	3849.13	0.894115	0.0457469
cluster.758	clusters.1192	0.000360395	0.0360395	0.230252	15.6955	0.244051	o__Clostridiales	Oscillibacter_sp._CAG_241.fna	36	1.31524e-180	957020	0.556196	298	3638	3211.48	0.88183	0.0336888
cluster.759	clusters.937	0	0	0	15.674	3.44828	k__Bacteria	Acinetobacter_bouvetii_DSM_14964_CIP_107468.fna	5	4.15632e-22	740547	0.492259	538	1366	1376.48	0.842452	0.0479732
cluster.760	clusters.425	0	0	0	15.5956	1.88088	k__Bacteria	Blautia_sp._KLE_1732.fna	56	2.11839e-280	1379225	0.45135	810	1709	1702.75	0.888474	0.044805
cluster.761	clusters.6847	0	0	0	15.5781	1.5942	k__Bacteria	Burkholderia_vietnamiensis_G4.fna	1	3.67013e-05	411472	0.446492	201	2257	2047.12	0.909002	0.0377508
cluster.762	clusters.2291	0	0	0	15.5569	2.0674	o__Burkholderiales	Variovorax_sp._CF313.fna	6	8.70483e-27	664698	0.677386	170	4956	3909.99	0.894048	0.0542411
cluster.763	clusters.2010	0.000365978	0.0365978	0.233819	15.5172	0	k__Bacteria	Acinetobacter_bouvetii_DSM_14964_CIP_107468.fna	112	0	586187	0.467677	78	7793	7515.22	0.876908	0.0395948	Acinetobacter_bouvetii_DSM_14964_CIP_107468.fna	112	0
cluster.764	clusters.1590	0.000761343	0.0761343	0.486413	15.5172	0.862069	k__Bacteria	Photobacterium_damselae_subsp._piscicida.fna	10	1.84375e-53	562675	0.458254	189	3330	2977.12	0.892352	0.0328311
cluster.765	clusters.570	0	0	0	15.5172	0.862069	k__Bacteria	Acinetobacter_bouvetii_DSM_14964_CIP_107468.fna	3	9.54224e-13	1026097	0.404099	557	1931	1842.18	0.866145	0.0464691
cluster.766	clusters.3873	0.000439025	0.0439025	0.280488	15.5172	0	k__Bacteria	Caulobacter_sp._JGI_0001013_O16.fna	2	1.16923e-08	1054712	0.610228	415	2984	2541.47	0.849004	0.0394733
cluster.767	clusters.14577	0	0	0	15.5172	0.862069	k__Bacteria	Granulicella_tundricola_MP5ACTX9.fna	1	3.50876e-05	317463	0.454847	123	2729	2581	0.906247	0.0366751
cluster.768	clusters.2797	0	0	0	15.5172	0	k__Bacteria	Flavobacterium_columnare_ATCC_49512.fna	1	6.68816e-05	324326	0.384262	115	3136	2820.23	0.947229	0.0457196
cluster.769	clusters.2919	0.00030189	0.030189	0.192874	15.4705	0	k__Bacteria	Holdemanella_biformis_DSM_3989.fna	24	4.28564e-125	323736	0.34753	70	5400	4624.8	0.918301	0.0472054
cluster.770	clusters.2312	0.000723983	0.0723983	0.462544	15.4389	0	k__Bacteria	Blattabacterium_sp._Cryptocercus_punctulatus_str._Cpu.fna	1	6.14798e-05	488430	0.392902	133	4328	3672.41	0.894155	0.0438006
cluster.771	clusters.708	0	0	0	15.2821	0	k__Bacteria	Prevotella_paludivivens_DSM_17968_JCM_13650.fna	31	5.91398e-152	932031	0.369664	620	1506	1503.28	0.86125	0.0445648
cluster.772	clusters.2440	0	0	0	15.2194	0	k__Bacteria	Acinetobacter_bouvetii_DSM_14964_CIP_107468.fna	7	4.16235e-33	393950	0.485107	274	1368	1437.77	0.829831	0.0473197
cluster.773	clusters.2409	0	0	0	15.0131	0.146361	o__Clostridiales	Clostridium_sp._CAG_7.fna	134	0	601929	0.442642	288	2205	2090.03	0.889053	0.0380127
cluster.774	clusters.1225	0.00176014	0.176014	1.12453	15.0015	0.499376	o__Lactobacillales	Streptococcus_suis_89_4109_1.fna	57	1.0305499893981e-316	328961	0.395293	123	2627	2674.48	0.883217	0.0388126
cluster.775	clusters.972	0.000326016	0.0326016	0.208288	14.953	0	k__Bacteria	Bacteroides_stercoris_CAG_120.fna	141	0	1131050	0.458227	428	2936	2642.64	0.889009	0.0335379	Bacteroides_stercoris_CC31F.fna	137	0	Bacteroides_stercoris_ATCC_43183.fna	131	0
cluster.776	clusters.1039	0	0	0	14.9123	0	k__Bacteria	Eubacterium_sp._CAG_146.fna	206	0	650808	0.384557	227	3202	2867	0.872554	0.0443546
cluster.777	clusters.5485	0	0	0	14.8801	0.454545	f__Bifidobacteriaceae	Bifidobacterium_pseudocatenulatum_IPLA36007.fna	117	0	326409	0.560361	133	2650	2454.2	0.85251	0.0329316	Bifidobacterium_pseudocatenulatum_CAG_263.fna	112	0	Bifidobacterium_pseudocatenulatum_DSM_20438_JCM_1200_LMG_10505.fna	112	0	Bifidobacterium_pseudocatenulatum_DSM_20438_JCM_1200_LMG_10505.fna	112	0	Bifidobacterium_pseudocatenulatum_DSM_20438_JCM_1200_LMG_10505.fna	112	0
cluster.778	clusters.28	0	0	0	14.8457	2.7664	o__Pseudomonadales	Pseudomonas_fluorescens_NZ011.fna	22	2.3051e-106	700678	0.598966	375	1957	1868.47	0.891372	0.0393243
cluster.779	clusters.1326	0	0	0	14.8119	0	k__Bacteria	Streptomyces_rimosus_subsp._rimosus_ATCC_10970.fna	2	4.44723e-08	1522788	0.621282	609	2889	2500.47	0.912597	0.0353676
cluster.780	clusters.61	0.000367678	0.0367678	0.234905	14.7649	0	k__Bacteria	Acidovorax_sp._JHL_9.fna	6	1.80292e-26	805788	0.687802	153	6021	5266.59	0.877428	0.0539133
cluster.781	clusters.49	0.00139821	0.139821	0.893301	14.6552	0	k__Bacteria	Azohydromonas_australica_DSM_1124.fna	3	6.71184e-13	761122	0.609312	283	3236	2689.48	0.904437	0.0392211
cluster.782	clusters.408	0.000457532	0.0457532	0.292312	14.6552	1.72414	k__Bacteria	Streptomyces_sp._LaPpAH_165.fna	2	1.13021e-08	725002	0.693288	211	3549	3436.03	0.903374	0.0491517
cluster.783	clusters.11336	0.000297641	0.0297641	0.190159	14.6552	0	k__Bacteria	Megamonas_funiformis_CAG_377.fna	185	0	452332	0.321153	76	6217	5951.74	0.89089	0.0591822	Megamonas_funiformis_YIT_11815.fna	148	0	Megamonas_rupellensis_DSM_19944.fna	144	0
cluster.784	clusters.5917	0	0	0	14.6552	0	k__Bacteria	Syntrichia_ruralis.fna	1	2.0871e-05	365029	0.383504	226	1650	1615.17	0.914659	0.0485977
cluster.785	clusters.46	0.000747574	0.0747574	0.477616	14.5768	1.33229	k__Bacteria	Coprococcus_comes_ATCC_27758.fna	73	0	1472511	0.435934	640	2598	2300.8	0.87715	0.0426529
cluster.786	clusters.92	0.000817855	0.0817855	0.522518	14.4201	1.72414	k__Bacteria	Acinetobacter_sp._CIP_102082.fna	25	3.35015e-111	4047996	0.370845	1639	2813	2469.8	0.870894	0.0472262
cluster.787	clusters.1311	0.000404823	0.0404823	0.258636	14.3887	0.344828	k__Bacteria	Arcobacter_butzleri_RM4018.fna	63	4.94065645841247e-324	1252293	0.26504	586	2287	2137.02	0.905149	0.0821032
cluster.788	clusters.2315	0.000393474	0.0393474	0.251386	14.3674	0	f__Bifidobacteriaceae	Bifidobacterium_stercoris_JCM_15918.fna	110	0	357934	0.593143	95	3794	3767.73	0.885839	0.0355741	Bifidobacterium_stercoris_JCM_15918.fna	110	0	Bifidobacterium_adolescentis.fna	106	0	Bifidobacterium_adolescentis_CAG_119.fna	103	0	Bifidobacterium_adolescentis.fna	103	0	Bifidobacterium_adolescentis.fna	103	0	Bifidobacterium_adolescentis_L2_32.fna	101	0
cluster.789	clusters.250	0	0	0	14.2633	1.72414	k__Bacteria	Pseudomonas_alcaligenes_NBRC_14159.fna	53	1.56705e-274	730579	0.649425	421	1783	1735.34	0.900308	0.0456506
cluster.790	clusters.8015	0	0	0	14.2633	0	k__Bacteria	Empedobacter_falsenii.fna	10	3.42803e-47	514057	0.318842	120	4521	4283.81	0.912161	0.0624118
cluster.791	clusters.644	0.000766887	0.0766887	0.489955	14.2152	0.854701	c__Betaproteobacteria	Aromatoleum_aromaticum_EbN1.fna	2	1.81778e-08	1042692	0.582328	718	1358	1452.22	0.8745	0.0426652
cluster.792	clusters.2612	0.000778614	0.0778614	0.497447	14.1613	0	k__Bacteria	Faecalibacterium_prausnitzii_A2_165.fna	105	0	495543	0.588784	146	3293	3394.13	0.875074	0.033976
cluster.793	clusters.2299	0.00123158	0.123158	0.786842	14.1379	0	k__Bacteria	Aquaspirillum_serpens_DSM_68.fna	52	4.13781e-278	504425	0.50165	98	5989	5147.19	0.926112	0.0284895
cluster.794	clusters.15	0.000381341	0.0381341	0.243635	14.1148	3.58852	k__Bacteria	Clostridium_sp._CAG_354.fna	12	2.01688e-53	2208661	0.374143	835	3298	2645.1	0.905759	0.0596405
cluster.795	clusters.481	0	0	0	14.1066	5.32915	k__Bacteria	Acinetobacter_sp._CIP_102129.fna	72	0	899699	0.405023	465	2022	1934.84	0.894943	0.0426572
cluster.796	clusters.4853	0	0	0	14.1066	1.72414	k__Bacteria	Acetobacterium_dehalogenans_DSM_11527.fna	30	1.39676e-145	993565	0.451125	381	2828	2607.78	0.870865	0.0382059
cluster.797	clusters.467	0	0	0	14.0282	3.44828	k__Bacteria	Pectobacterium_wasabiae_CFBP_3304.fna	2	3.23566e-08	1430444	0.563459	870	1666	1644.19	0.882047	0.0373673
cluster.798	clusters.45	0.000663244	0.0663244	0.423739	14.0173	1.44141	k__Bacteria	Coprococcus_sp._CAG_131.fna	3	5.56989e-13	857171	0.451574	488	1521	1756.5	0.892563	0.0540783
cluster.799	clusters.1203	0	0	0	13.8715	0	k__Bacteria	Oscillibacter_sp._CAG_241.fna	34	3.58081e-171	836685	0.540363	544	1552	1538.02	0.880519	0.0391699
cluster.800	clusters.2593	0	0	0	13.7931	0	k__Bacteria	Streptomyces_coelicolor_A3_2_.fna	1	0.000204261	1002340	0.345492	534	1900	1877.04	0.859369	0.0570467
cluster.801	clusters.4077	0.000644091	0.0644091	0.411502	13.7931	3.44828	k__Bacteria	Tolumonas_auensis_DSM_9187.fna	7	1.15234e-32	462580	0.457586	159	3191	2909.31	0.911166	0.0334859
cluster.802	clusters.6278	0	0	0	13.7931	0	k__Bacteria	Chryseobacterium_caeni_DSM_17710.fna	3	4.87957e-14	314670	0.36258	127	2658	2477.72	0.895166	0.0535251
cluster.803	clusters.6708	0.000351465	0.0351465	0.224547	13.7931	0.862069	k__Bacteria	Human_herpesvirus_7.fna	1	2.57863e-05	437642	0.426917	90	5174	4862.69	0.937817	0.0437989
cluster.804	clusters.10320	0	0	0	13.7931	0	k__Bacteria	Eubacterium_sp._CAG_202.fna	115	0	336603	0.384423	87	4390	3869	0.866023	0.0472522
cluster.805	clusters.204	0	0	0	13.7417	0.553279	c__Gammaproteobacteria	Pseudomonas_alcaligenes_NBRC_14159.fna	45	4.2435e-232	649183	0.620061	212	3743	3062.18	0.879108	0.0385614
cluster.806	clusters.2758	0.000643652	0.0643652	0.411222	13.706	0.327171	o__Clostridiales	Oceanimonas_sp._GK1.fna	2	1.23431e-08	860721	0.425958	294	3306	2927.62	0.871874	0.0615304
cluster.807	clusters.1927	0	0	0	13.7025	2.14876	k__Bacteria	Paracoccus_aminophilus_JCM_7686.fna	2	7.41486e-09	629168	0.623307	411	1505	1530.82	0.881304	0.0460568
cluster.808	clusters.108	0.000380463	0.0380463	0.243073	13.6364	3.60502	k__Bacteria	Enhydrobacter_aerosaccus_SK60.fna	28	2.23639e-128	2865025	0.378858	1545	1842	1854.39	0.887641	0.049795
cluster.809	clusters.4834	0	0	0	13.6155	1.72414	k__Bacteria	Chryseobacterium_haifense_DSM_19056.fna	7	1.07423e-33	323839	0.391874	177	1981	1829.6	0.901232	0.0504848
cluster.810	clusters.102	0.000462214	0.0462214	0.295303	13.5893	1.88088	k__Bacteria	Moraxella_bovoculi_237.fna	3	2.02418e-12	2004515	0.342114	438	5801	4576.52	0.895529	0.0585174
cluster.811	clusters.11375	0	0	0	13.5724	0.630252	f__Lachnospiraceae	Monomastix_sp._OKE_1.fna	1	2.11466e-05	494885	0.416743	351	1352	1409.93	0.897253	0.0467164
cluster.812	clusters.93	0.000637475	0.0637475	0.407275	13.5552	1.78571	k__Bacteria	Eggerthella_sp._1_3_56FAA.fna	53	3.21576e-273	833902	0.379335	366	2499	2278.42	0.879372	0.0835372
cluster.813	clusters.3397	0	0	0	13.4796	0	k__Bacteria	Bifidobacterium_crudilactis.fna	2	8.38388e-09	750901	0.596702	397	1883	1891.44	0.876201	0.0344227
cluster.814	clusters.56	0.000369824	0.0369824	0.236276	13.4656	0	c__Betaproteobacteria	Chromobacterium_vaccinii.fna	3	3.39887e-13	628995	0.602876	174	4098	3614.91	0.861239	0.042136
cluster.815	clusters.4799	0.000309737	0.0309737	0.197887	13.4609	0	k__Bacteria	Pseudomonas_pseudoalcaligenes_CECT_5344.fna	68	0	783940	0.621352	279	4190	2809.82	0.885439	0.0379021
cluster.816	clusters.12264	0	0	0	13.4013	0	k__Bacteria	Mycobacterium_phage_Oline.fna	1	1.24207e-05	266377	0.546913	178	1548	1496.5	0.829103	0.036755
cluster.817	clusters.1277	0	0	0	13.3229	3.60502	k__Bacteria	Candidatus_Contendobacter_odensis_Run_B_J11.fna	5	2.92687e-22	645930	0.511298	418	1494	1545.29	0.900613	0.0477298
cluster.818	clusters.454	0.000431622	0.0431622	0.275758	13.3229	1.72414	k__Bacteria	Ruminococcus_sp._CAG_17.fna	136	0	1190910	0.42618	691	1654	1723.46	0.883915	0.0450402
cluster.819	clusters.1810	0.000291466	0.0291466	0.186214	13.2057	0	k__Bacteria	Ruminococcus_obeum_ATCC_29174.fna	136	0	744064	0.421332	175	4727	4251.79	0.901004	0.0404759	Ruminococcus_obeum_CAG_39.fna	129	0
cluster.820	clusters.1876	0	0	0	13.1755	0.631912	c__Betaproteobacteria	Dechloromonas_agitata_is5.fna	6	1.20907e-27	488915	0.629913	221	2359	2212.29	0.917217	0.0388323
cluster.821	clusters.2215	0.000375138	0.0375138	0.239671	13.1034	0	k__Bacteria	Aquincola_tertiaricarbonis.fna	4	3.59986e-17	857672	0.662779	237	4436	3618.87	0.915546	0.0423318
cluster.822	clusters.1123	0.000476395	0.0476395	0.304363	13.0878	5.17241	k__Bacteria	Acinetobacter_towneri_DSM_14962_CIP_107472.fna	68	0	569671	0.407398	258	2349	2208.03	0.852734	0.0435478
cluster.823	clusters.138	0.000460574	0.0460574	0.294255	13.0878	3.44828	k__Bacteria	Escherichia_coli.fna	8	6.50847e-50	944495	0.521688	481	1915	1963.61	0.845347	0.0433202
cluster.824	clusters.296	0.000845034	0.0845034	0.539882	13.0755	1.91498	o__Burkholderiales	Acidovorax_temperans.fna	42	6.07356e-204	1415648	0.608742	525	3615	2696.47	0.881321	0.041318
cluster.825	clusters.6138	0	0	0	13.0094	0.15674	k__Bacteria	Bacillus_amyloliquefaciens_LL3.fna	1	0.00010275	509560	0.440038	287	1834	1775.47	0.907434	0.0402349
cluster.826	clusters.7677	0	0	0	12.9718	0	k__Bacteria	Acidaminococcus_intestini_CAG_325.fna	86	0	226610	0.496465	119	1970	1904.29	0.868386	0.0354995
cluster.827	clusters.236	0.000576791	0.0576791	0.368505	12.931	0	k__Bacteria	Aeromonas_sp._HZM.fna	62	1.39820577773073e-321	866956	0.611227	342	2782	2534.96	0.866465	0.0377661
cluster.828	clusters.244	0.000502802	0.0502802	0.321234	12.931	0	k__Bacteria	Aeromonas_hydrophila_4AK4.fna	78	0	1388367	0.604077	690	2079	2012.13	0.85037	0.0381266
cluster.829	clusters.361	0.000807127	0.0807127	0.515664	12.931	0	k__Bacteria	Prevotella_copri_CAG_164.fna	39	1.64598e-214	247605	0.444268	49	4834	5053.16	0.888124	0.0313136
cluster.830	clusters.513	0.000734063	0.0734063	0.468984	12.931	0.0359195	c__Gammaproteobacteria	Acinetobacter_sp._NIPH_284.fna	49	3.46388e-263	430302	0.405801	141	4413	3051.79	0.879292	0.0402456
cluster.831	clusters.6887	0.000246965	0.0246965	0.157783	12.931	0	k__Bacteria	Microbacterium_sp._UCD_TDU.fna	4	1.94621e-18	403346	0.628835	187	2458	2156.93	0.893335	0.0502114
cluster.832	clusters.1196	0.000979319	0.0979319	0.625676	12.9187	0	k__Bacteria	Eggerthella_lenta_DSM_2243.fna	3	5.60317e-13	805864	0.487375	528	1405	1526.26	0.885731	0.0546923
cluster.833	clusters.202	0	0	0	12.9187	0	k__Bacteria	Pseudomonas_alcaligenes_NBRC_14159.fna	53	1.39381e-271	848003	0.636005	562	1486	1508.9	0.891744	0.0447785
cluster.834	clusters.2049	0	0	0	12.9187	0.584795	k__Bacteria	Selenomonas_bovis_DSM_23594.fna	20	3.09737e-100	456419	0.56671	306	1488	1491.57	0.885848	0.0437356
cluster.835	clusters.1238	0.00029151	0.029151	0.186242	12.9154	1.72414	k__Bacteria	Candidatus_Accumulibacter_sp._BA_91.fna	69	0	1201114	0.620291	464	2538	2588.61	0.888683	0.0379889
cluster.836	clusters.4997	0	0	0	12.8527	0	k__Bacteria	Novosphingobium_pentaromativorans_US6_1.fna	5	3.06352e-25	603449	0.601103	391	1508	1543.35	0.923003	0.0395984
cluster.837	clusters.2146	0	0	0	12.8527	0	k__Bacteria	Porphyromonas_sp._COT_108_OH1349.fna	2	1.53143e-09	271944	0.362968	142	2094	1915.1	0.898053	0.0447637
cluster.838	clusters.293	0	0	0	12.7311	0.660264	p__Actinobacteria	Actinomyces_sp._MS2.fna	4	1.27072e-17	729638	0.661457	457	1598	1596.58	0.880339	0.0520036
cluster.839	clusters.1355	0.000451174	0.0451174	0.28825	12.7273	1.72414	k__Bacteria	Aeromonas_salmonicida_subsp._pectinolytica_34mel.fna	3	8.21874e-13	889136	0.552834	413	2068	2152.87	0.87471	0.03286
cluster.840	clusters.1548	0.000424126	0.0424126	0.270969	12.6959	3.44828	k__Bacteria	Microvirgula_aerodenitrificans_DSM_15089.fna	3	1.88615e-12	1308727	0.597248	759	1778	1724.28	0.853135	0.0436595
cluster.841	clusters.1592	0	0	0	12.6959	0	k__Bacteria	Janthinobacterium_sp._HH01.fna	2	2.04651e-08	1017623	0.623913	544	1947	1870.63	0.913885	0.0375766
cluster.842	clusters.1090	0.000634984	0.0634984	0.405684	12.6469	2.22598	c__Deltaproteobacteria	Arcobacter_butzleri_7h1h.fna	3	3.99567e-13	797890	0.493606	504	1413	1583.12	0.891554	0.050353
cluster.843	clusters.1428	0	0	0	12.5238	1.67785	o__Clostridiales	Ruminococcus_callidus_ATCC_27760.fna	43	5.33235e-221	701517	0.458307	492	1378	1425.85	0.872552	0.0440103
cluster.844	clusters.1060	0.000407924	0.0407924	0.260618	12.5131	0	k__Bacteria	Azoarcus_sp._BH72.fna	3	8.00294e-13	894599	0.676451	254	3534	3522.04	0.912301	0.0447842
cluster.845	clusters.86	0.000411282	0.0411282	0.262763	12.5	0	root	Neisseria_sicca_ATCC_29256.fna	3	2.50897e-12	1764862	0.455407	824	2224	2141.82	0.876386	0.0431017
cluster.846	clusters.246	0.000486445	0.0486445	0.310784	12.5	4.16667	root	Aeromonas_hydrophila_4AK4.fna	58	5.1877e-288	1509677	0.587588	897	1574	1683.03	0.850936	0.0381602
cluster.847	clusters.347	0	0	0	12.5	0	root	Aeromonas_bivalvium.fna	2	4.39629e-09	456386	0.556647	117	4306	3900.74	0.891831	0.0283172
cluster.848	clusters.1760	0.000690543	0.0690543	0.44118	12.5	4.16667	root	Eubacterium_rectale_CAG_36.fna	154	0	1003647	0.392787	360	3432	2787.91	0.882915	0.0431233	Eubacterium_rectale_ATCC_33656.fna	149	0
cluster.849	clusters.287	0.000338964	0.0338964	0.21656	12.5	0	root	Microbacterium_foliorum.fna	2	2.71515e-08	1440649	0.59091	166	10372	8678.61	0.867297	0.0277998
cluster.850	clusters.1594	0	0	0	12.5	0	root	Escherichia_coli.fna	8	1.02142e-40	1182048	0.456193	722	1629	1637.19	0.901526	0.0366244
cluster.851	clusters.7752	0.000390397	0.0390397	0.24942	12.5	0	root	Empedobacter_falsenii.fna	71	0	606350	0.317295	102	6722	5944.61	0.899411	0.0641729
cluster.852	clusters.36	0.000537168	0.0537168	0.34319	12.4174	0.681537	o__Bacteroidales	Bacteroides_sp._1_1_30.fna	35	1.56756e-160	2288051	0.427093	869	3094	2632.97	0.88487	0.0391073
cluster.853	clusters.127	0.000713709	0.0713709	0.45598	12.3874	4.47154	k__Bacteria	Arcobacter_sp._AF1430.fna	9	2.34495e-38	2622005	0.260289	993	3294	2640.49	0.907766	0.0811995
cluster.854	clusters.1427	0	0	0	12.2807	0.877193	k__Bacteria	Ruminococcus_bicirculans.fna	164	0	756964	0.423994	328	2490	2307.82	0.870883	0.0385887	Ruminococcus_sp._CAG_57.fna	144	0	Ruminococcus_sp._N15.MGS_57.fna	141	0
cluster.855	clusters.14496	0	0	0	12.2414	0.344828	k__Bacteria	Clostridium_sp._CAG_352.fna	118	0	290593	0.360473	193	1453	1505.66	0.866456	0.0511994
cluster.856	clusters.3331	0.0011816	0.11816	0.75491	12.1649	0	o__Clostridiales	Ruminococcus_sp._A254.MGS_108.fna	86	0	236558	0.422256	33	7339	7168.42	0.894643	0.0393004
cluster.857	clusters.510	0	0	0	12.1212	1.72414	k__Bacteria	Acidovorax_temperans.fna	25	6.71045e-113	2203225	0.616428	1320	1651	1669.11	0.872695	0.044093
cluster.858	clusters.22	0	0	0	12.069	0	k__Bacteria	Klebsiella_michiganensis.fna	91	0	1305642	0.567688	862	1494	1514.67	0.883672	0.0372845
cluster.859	clusters.4798	0	0	0	12.069	0	k__Bacteria	Pseudomonas_pseudoalcaligenes_CECT_5344.fna	64	0	453682	0.623999	177	2778	2563.18	0.870096	0.0384232
cluster.860	clusters.1418	0	0	0	12.069	0	k__Bacteria	Citrobacter_freundii.fna	129	0	948578	0.52226	333	2940	2848.58	0.895402	0.0296797	Citrobacter_sp._KTE30.fna	128	0	Escherichia_coli_5_172_05_S1_C1.fna	127	0	Citrobacter_freundii_ATCC_8090_MTCC_1658.fna	125	0	Citrobacter_freundii_NBRC_12681.fna	125	0	Citrobacter_freundii_RLS1.fna	125	0	Citrobacter_freundii_GTC_09479.fna	123	0	Citrobacter_freundii_ATCC_8090_MTCC_1658.fna	122	0	Citrobacter_freundii.fna	117	0	Citrobacter_sp._L17.fna	114	0	Citrobacter_sp._A1.fna	113	0	Citrobacter_freundii_GTC_09629.fna	113
cluster.861	clusters.11343	0.000422406	0.0422406	0.269871	12.069	0	k__Bacteria	Empedobacter_falsenii.fna	9	1.16918e-42	450111	0.310297	40	11489	11252.8	0.902277	0.0638505
cluster.862	clusters.6151	0	0	0	12.069	1.72414	k__Bacteria	Aeromonas_veronii_B565.fna	1	7.03031e-05	331743	0.403424	171	2052	1940.02	0.874056	0.0443992
cluster.863	clusters.5711	0.000309649	0.0309649	0.197831	12.069	1.72414	k__Bacteria	Sulfurospirillum_cavolei_NBRC_109482.fna	2	3.08213e-09	393465	0.382466	108	4177	3643.19	0.940899	0.0448652
cluster.864	clusters.7751	0.000424228	0.0424228	0.271034	12.069	0	k__Bacteria	Empedobacter_falsenii.fna	112	0	733521	0.315806	56	13758	13098.6	0.896836	0.0636204
cluster.865	clusters.11288	0	0	0	12.069	0.862069	k__Bacteria	Haemophilus_influenzae_R2866.fna	1	5.35571e-05	268254	0.408083	143	1968	1875.9	0.853635	0.0438289
cluster.866	clusters.2449	0.000746201	0.0746201	0.476739	11.8394	0	k__Bacteria	Mannheimia_haemolytica_D171.fna	1	4.21034e-05	199981	0.375546	63	3390	3174.3	0.917522	0.0462409
cluster.867	clusters.10849	0	0	0	11.6876	0	k__Bacteria	Sulfurospirillum_deleyianum_DSM_6946.fna	2	3.20092e-09	415510	0.390912	151	3038	2751.72	0.928408	0.0437326
cluster.868	clusters.383	0	0	0	11.6427	0	k__Bacteria	Candidatus_Accumulibacter_sp._BA_91.fna	109	0	1242086	0.63658	471	3050	2637.13	0.892368	0.0412565
cluster.869	clusters.64	0.000475183	0.0475183	0.303589	11.5517	0	k__Bacteria	Dorea_longicatena_AGR2136.fna	33	7.61127e-156	1739785	0.404625	830	2230	2096.13	0.880413	0.0451827
cluster.870	clusters.8	0.000417574	0.0417574	0.266783	11.3405	0.652432	g__Prevotella	Bacteroides_caccae_CL03T12C61.fna	33	1.57108e-150	2459331	0.433403	1089	2487	2258.34	0.877705	0.0393666
cluster.871	clusters.13538	0	0	0	11.2281	0	k__Bacteria	Eubacterium_hallii_CAG_12.fna	54	1.59484e-301	281115	0.37771	68	4622	4134.04	0.841214	0.0437094
cluster.872	clusters.173	0.000514137	0.0514137	0.328476	11.2069	0	k__Bacteria	Enhydrobacter_aerosaccus_SK60.fna	57	4.67892e-303	607726	0.422327	290	2060	2095.61	0.856885	0.0413039
cluster.873	clusters.568	0	0	0	11.1285	0	k__Bacteria	Acinetobacter_guillouiae.fna	6	3.88317e-26	912959	0.404197	570	1565	1601.68	0.853334	0.0476522
cluster.874	clusters.5586	0.000625501	0.0625501	0.399626	10.852	0.33028	o__Burkholderiales	Rubrivivax_gelatinosus_IL144.fna	3	2.74832e-13	579944	0.669494	166	4336	3493.64	0.896166	0.0530819
cluster.875	clusters.457	0.000317442	0.0317442	0.20281	10.815	1.72414	k__Bacteria	Bacteroides_graminisolvens_DSM_19988_JCM_15093.fna	76	0	1953101	0.382135	1035	1903	1887.05	0.887768	0.0450132
cluster.876	clusters.1597	0.000542982	0.0542982	0.346905	10.815	3.44828	k__Bacteria	Tolumonas_auensis_DSM_9187.fna	4	5.6853e-18	551726	0.466222	253	2215	2180.74	0.893362	0.0344831
cluster.877	clusters.1828	0.000178485	0.0178485	0.114032	10.6583	3.44828	k__Bacteria	Proteocatella_sphenisci_DSM_23131.fna	8	1.34693e-34	1622178	0.399609	907	1787	1788.51	0.908056	0.0438529
cluster.878	clusters.2271	0	0	0	10.6583	0	k__Bacteria	Flavobacterium_sasangense_DSM_21067.fna	27	7.79582e-140	384700	0.321409	191	2144	2014.14	0.895222	0.0641535
cluster.879	clusters.1298	0.000303761	0.0303761	0.194069	10.4846	0.771304	c__Betaproteobacteria	Pelobacter_propionicus_DSM_2379.fna	2	2.1916e-11	562968	0.58919	184	3671	3059.61	0.893029	0.0348853
cluster.880	clusters.89	0.000400579	0.0400579	0.255925	10.4292	2.37785	f__Moraxellaceae	Acinetobacter_johnsonii_SH046.fna	42	5.59634e-195	3358043	0.373453	1534	2393	2189.08	0.846333	0.0473128
cluster.881	clusters.83	0.00104944	0.104944	0.670473	10.4232	0.574713	k__Bacteria	Bacteroides_vulgatus_str._3775_SR_B_19.fna	13	1.09068e-55	2043440	0.434057	1369	1403	1492.65	0.885106	0.0437496
cluster.882	clusters.4832	0	0	0	10.4176	0.490196	o__Flavobacteriales	Flavobacteriaceae_bacterium_3519_10.fna	4	5.8447e-19	298646	0.375552	108	3015	2765.24	0.894032	0.0562179
cluster.883	clusters.3265	0	0	0	10.4167	4.16667	root	Akkermansia_sp._CAG_344.fna	77	0	421000	0.557812	304	1322	1384.87	0.861988	0.042215
cluster.884	clusters.443	0.000352002	0.0352002	0.22489	10.3448	0	k__Bacteria	Bacteroides_uniformis_str._3978_T3_i.fna	86	0	1009050	0.454036	424	2671	2379.83	0.906918	0.0325276
cluster.885	clusters.909	0.000695496	0.0695496	0.444344	10.3448	0	k__Bacteria	Bacteroides_ovatus_CAG_22.fna	75	0	835558	0.418583	133	7344	6282.39	0.921156	0.0324754
cluster.886	clusters.929	0	0	0	10.3448	0.862069	k__Bacteria	Pseudomonas_fuscovaginae_DAR_77795.fna	3	1.28677e-13	431774	0.621258	267	1700	1617.13	0.865902	0.04438
cluster.887	clusters.11342	0.000378389	0.0378389	0.241748	10.3448	0	k__Bacteria	Empedobacter_falsenii.fna	5	1.15926e-22	539117	0.314325	100	5826	5391.17	0.903023	0.063522
cluster.888	clusters.3379	0.000560256	0.0560256	0.357941	10.2665	0	k__Bacteria	Erysipelothrix_tonsillarum_DSM_14972.fna	6	5.9922e-28	478181	0.293263	105	11181	4554.1	0.917786	0.065567
cluster.889	clusters.10200	0	0	0	9.9791	0	k__Bacteria	Arcobacter_butzleri_7h1h.fna	1	7.41611e-05	381385	0.444404	225	1802	1695.04	0.89137	0.0409719
cluster.890	clusters.2240	0	0	0	9.95298	0	k__Bacteria	Roseburia_intestinalis_CAG_13.fna	3	5.62555e-14	337964	0.595634	253	1302	1335.83	0.901049	0.0415249
cluster.891	clusters.146	0	0	0	9.87461	0	k__Bacteria	Neisseria_weaveri_ATCC_51223.fna	2	3.33095e-09	432187	0.549556	167	3254	2587.95	0.850602	0.0416678
cluster.892	clusters.296	0.00115883	0.115883	0.740363	9.76951	1.08108	c__Gammaproteobacteria	Aeromonas_sp._L_1B5_3.fna	24	5.82428e-112	1278371	0.540639	519	2847	2463.14	0.855932	0.0323767
cluster.893	clusters.9	0.000432074	0.0432074	0.276047	9.71787	0	k__Bacteria	Bacteroides_xylanisolvens_SD_CC_2a.fna	42	1.4333e-194	2527488	0.420047	1215	2244	2080.24	0.895415	0.039179
cluster.894	clusters.232	0.000555282	0.0555282	0.354763	9.65517	0	k__Bacteria	Klebsiella_pneumoniae.fna	3	7.37767e-15	373245	0.481735	234	1393	1595.06	0.886996	0.0539144
cluster.895	clusters.274	0	0	0	9.64912	0	k__Bacteria	Eubacterium_sp._CAG_86.fna	3	9.94283e-14	436722	0.421543	293	1457	1490.52	0.884345	0.0630036
cluster.896	clusters.1288	0	0	0	9.64912	0	k__Bacteria	Firmicutes_bacterium_CAG_24.fna	115	0	923071	0.464017	434	2455	2126.89	0.87479	0.040812
cluster.897	clusters.2896	0	0	0	9.58333	0	k__Bacteria	Faecalibacterium_cf._prausnitzii_KLE1255.fna	45	8.632e-229	881757	0.547169	615	1409	1433.75	0.858151	0.0394133
cluster.898	clusters.589	0	0	0	9.56113	0.15674	k__Bacteria	Bacteroides_thetaiotaomicron_VPI_5482.fna	1	8.92254e-05	418680	0.360519	241	1780	1737.26	0.896709	0.0452752
cluster.899	clusters.11917	0	0	0	9.5524	0.364989	c__Gammaproteobacteria	Pseudomonas_caeni_DSM_24390.fna	6	2.8228e-29	249333	0.486322	108	2608	2308.64	0.870972	0.0316456
cluster.900	clusters.629	0	0	0	9.51621	0	k__Bacteria	Blautia_sp._CAG_237.fna	29	2.59961e-143	806063	0.434049	382	2283	2110.11	0.90004	0.0419151
cluster.901	clusters.3420	0	0	0	9.51411	0	k__Bacteria	Lactococcus_lactis.fna	1	1.45364e-05	407931	0.648865	216	1961	1888.57	0.890685	0.0434653
cluster.902	clusters.87	0.000248221	0.0248221	0.158585	9.48276	0	k__Bacteria	Pseudomonas_caeni_DSM_24390.fna	2	1.364e-09	248746	0.491674	50	5093	4974.92	0.900493	0.0287082
cluster.903	clusters.1482	0	0	0	9.40439	0	k__Bacteria	Lactobacillus_delbrueckii_subsp._bulgaricus_ND02.fna	2	4.37987e-09	510813	0.461245	286	1810	1786.06	0.913117	0.049281
cluster.904	clusters.12263	0	0	0	9.40439	0	k__Bacteria	Clostridium_autoethanogenum_DSM_10061.fna	1	6.18045e-05	289936	0.55445	202	1413	1435.33	0.880111	0.0387525
cluster.905	clusters.187	0.000446455	0.0446455	0.285235	9.2504	1.75439	k__Bacteria	_Eubacterium_hallii_DSM_3353.fna	51	3.66026e-252	1546388	0.394234	772	2057	2003.09	0.859564	0.0447725
cluster.906	clusters.13229	0	0	0	9.2504	0	k__Bacteria	Geobacillus_thermoleovorans_CCB_US3_UF5.fna	1	5.73567e-05	271293	0.427707	150	1866	1808.62	0.887111	0.0439655
cluster.907	clusters.3228	0.000355428	0.0355428	0.227079	9.24765	0	k__Bacteria	Clostridium_sp._CAG_217.fna	98	0	480728	0.4836	248	1906	1938.42	0.884126	0.0373074
cluster.908	clusters.130	0.000424832	0.0424832	0.27142	9.09091	0	k__Bacteria	Alcaligenes_sp._EGD_AK7.fna	5	3.34336e-20	2219067	0.565114	1352	1604	1641.32	0.87192	0.0419975
cluster.909	clusters.3319	0	0	0	9.09091	0	k__Bacteria	Maricaulis_sp._JL2009.fna	2	7.96865e-09	667032	0.593786	329	2195	2027.45	0.897489	0.0349169
cluster.910	clusters.2665	0.000524729	0.0524729	0.335243	9.09091	0	k__Bacteria	Rickettsia_typhi_str._TH1527.fna	1	5.01376e-05	275035	0.287582	89	3119	3090.28	0.855106	0.0697757
cluster.911	clusters.9482	0	0	0	9.09091	0	k__Bacteria	Eubacterium_sp._CAG_86.fna	4	8.38758e-19	335463	0.492892	209	1591	1605.09	0.90875	0.0399876
cluster.912	clusters.2	0	0	0	9.09091	0	k__Bacteria	Chryseobacterium_haifense_DSM_19056.fna	3	2.33258e-14	248479	0.390673	180	1392	1380.44	0.905087	0.0544336
cluster.913	clusters.11887	0.000668616	0.0668616	0.427171	9.06433	0	k__Bacteria	Erysipelothrix_tonsillarum_DSM_14972.fna	2	1.0553e-09	225794	0.323113	87	2688	2595.33	0.853335	0.0576962
cluster.914	clusters.72	0.000277925	0.0277925	0.177563	8.96552	0	k__Bacteria	Acinetobacter_lwoffii_WJ10621.fna	3	2.21867e-13	571179	0.455882	391	1372	1460.82	0.889536	0.0515636
cluster.915	clusters.151	0.000649259	0.0649259	0.414804	8.93417	0	k__Bacteria	Acidovorax_sp._JS42.fna	2	9.49493e-11	1297937	0.557107	766	1571	1694.43	0.895409	0.0388386
cluster.916	clusters.1122	0	0	0	8.93417	1.72414	k__Bacteria	Pseudomonas_alcaligenes_NBRC_14159.fna	17	9.00002e-82	612685	0.610518	461	1281	1329.03	0.885249	0.0434139
cluster.917	clusters.10532	0	0	0	8.83669	0.0629195	o__Clostridiales	Firmicutes_bacterium_CAG_103.fna	52	5.68113e-298	193527	0.627432	90	2311	2150.3	0.893824	0.0438363
cluster.918	clusters.17	0	0	0	8.80878	0	k__Bacteria	Microbacterium_sp._UCD_TDU.fna	2	5.19642e-09	509624	0.478025	340	1451	1498.89	0.885547	0.049939
cluster.919	clusters.6709	0.000343005	0.0343005	0.219142	8.77743	0	k__Bacteria	Sulfurovum_sp._SCGC_AAA036_F05.fna	3	2.88883e-14	410293	0.427867	84	5679	4884.44	0.930569	0.0439001
cluster.920	clusters.10513	0	0	0	8.77193	0.877193	k__Bacteria	Chlorobium_phaeovibrioides_DSM_265.fna	1	3.74216e-05	179615	0.566005	112	1660	1603.71	0.865735	0.0378062
cluster.921	clusters.2309	0.000300561	0.0300561	0.192025	8.77193	1.75439	k__Bacteria	Desulfovibrio_desulfuricans_subsp._desulfuricans_DSM_642.fna	7	1.16595e-34	225876	0.56883	51	4755	4428.94	0.86702	0.0349224
cluster.922	clusters.3660	0.000908134	0.0908134	0.580196	8.71473	0	k__Bacteria	Pseudomonas_caeni_DSM_24390.fna	41	8.45618e-214	543058	0.48839	93	6702	5839.33	0.902281	0.02909
cluster.923	clusters.473	0.000646129	0.0646129	0.412804	8.64681	0	k__Bacteria	Nakamurella_multipartita_DSM_44233.fna	2	1.07346e-08	721538	0.493137	473	1365	1525.45	0.893483	0.0527787
cluster.924	clusters.2521	0	0	0	8.6372	1.10285	c__Betaproteobacteria	Proteobacteria_bacterium_JGI_0001002_H11.fna	2	1.14482e-09	438485	0.607068	294	1481	1491.45	0.899889	0.0395745
cluster.925	clusters.69	0.143485	14.3485	91.6708	8.62069	0	k__Bacteria	Escherichia_coli_ER2796.fna	27	1.10172e-152	117585	0.499239	4	31621	29396.2	0.859208	0.0237859
cluster.926	clusters.872	0.000710154	0.0710154	0.453709	8.62069	0	k__Bacteria	Pseudomonas_stutzeri_DSM_10701.fna	2	5.36636e-09	511769	0.59139	104	5126	4920.86	0.901522	0.0316976
cluster.927	clusters.1020	0.000437555	0.0437555	0.279549	8.62069	0.862069	k__Bacteria	Acinetobacter_sp._CIP_102129.fna	78	0	514210	0.408462	175	3154	2938.34	0.889302	0.0400751
cluster.928	clusters.2413	0	0	0	8.62069	0	k__Bacteria	Acinetobacter_tjernbergiae_DSM_14971_CIP_107465.fna	11	1.03625e-54	289679	0.380217	204	1390	1420	0.88004	0.0495894
cluster.929	clusters.3117	0.00068643	0.068643	0.438552	8.62069	0	k__Bacteria	Frankia_sp._CcI3.fna	1	0.00014256	708827	0.6684	193	4207	3672.68	0.914023	0.0430772
cluster.930	clusters.2985	0	0	0	8.4623	0.786565	o__Clostridiales	Faecalibacterium_cf._prausnitzii_KLE1255.fna	36	4.3877e-186	537006	0.521793	195	3082	2753.88	0.864087	0.0336847
cluster.931	clusters.1149	0.000526202	0.0526202	0.336184	8.44156	0	k__Bacteria	Faecalibacterium_prausnitzii_M21_2.fna	88	0	455881	0.554774	105	5042	4341.72	0.867193	0.0342466
cluster.932	clusters.2232	0	0	0	8.38558	1.72414	k__Bacteria	Klebsiella_pneumoniae_MGH_66.fna	160	0	996444	0.577336	387	3201	2574.79	0.883566	0.0348778	Klebsiella_pneumoniae.fna	155	0	Klebsiella_sp._4_1_44FAA.fna	155	0	Klebsiella_pneumoniae_subsp._pneumoniae_KPNIH27.fna	154	0	Klebsiella_pneumoniae_BIDMC_40.fna	154	0	Klebsiella_pneumoniae_UCI_62.fna	154	0	Klebsiella_pneumoniae.fna	154	0	Klebsiella_pneumoniae_subsp._pneumoniae_1084.fna	153	0	Klebsiella_pneumoniae_subsp._pneumoniae_Kp13.fna	153	0	Klebsiella_pneumoniae_BIDMC_24.fna	153	0	Klebsiella_pneumoniae.fna	153	0	Klebsiella_pneumoniae_KP_1.fna	152
cluster.933	clusters.11662	0	0	0	8.38558	0	k__Bacteria	Clostridium_sp._CAG_352.fna	117	0	295766	0.366689	144	2227	2053.93	0.868105	0.0487783
cluster.934	clusters.731	0.000415157	0.0415157	0.265239	8.33333	0	root	Pseudomonas_pseudoalcaligenes.fna	14	1.30668e-63	1056795	0.616396	471	2498	2243.73	0.885513	0.0460866
cluster.935	clusters.2506	0.000402249	0.0402249	0.256992	8.33333	0	root	Mycobacterium_septicum_DSM_44393.fna	5	1.00681e-20	1379178	0.682146	35	42310	39405.1	0.927307	0.0417699
cluster.936	clusters.20	0.000337927	0.0337927	0.215897	8.33333	8.33333	root	Klebsiella_pneumoniae.fna	125	0	2846269	0.545623	1310	2369	2172.72	0.872393	0.0351318	Klebsiella_sp._4_1_44FAA.fna	121	0	Klebsiella_pneumoniae_ATCC_25955.fna	119	0	Klebsiella_pneumoniae_G5_2.fna	119	0	Klebsiella_pneumoniae.fna	119	0	Klebsiella_pneumoniae_MGH_39.fna	118	0	Klebsiella_pneumoniae_BIDMC_42a.fna	118	0	Klebsiella_pneumoniae_UCI_56.fna	118	0	Klebsiella_pneumoniae_EGD_HP19_C.fna	117	0	Klebsiella_pneumoniae_BIDMC_42b.fna	117	0	Klebsiella_pneumoniae.fna	117	0	Klebsiella_pneumoniae.fna	117
cluster.937	clusters.259	0.000347946	0.0347946	0.222299	8.33333	0	root	Enhydrobacter_aerosaccus_SK60.fna	17	2.92969e-80	885969	0.406628	380	2514	2331.5	0.868472	0.0423463
cluster.938	clusters.1595	0	0	0	8.33333	0	root	Tolumonas_auensis_DSM_9187.fna	4	5.46949e-18	545579	0.454112	246	2537	2217.8	0.88297	0.0345506
cluster.939	clusters.2958	0.000734005	0.0734005	0.468947	8.33333	0	root	Faecalibacterium_prausnitzii_A2_165.fna	120	0	600341	0.591554	119	7792	5044.88	0.890352	0.0334427
cluster.940	clusters.2176	0.000318395	0.0318395	0.203419	8.33333	4.16667	root	Brucella_melitensis_NI.fna	2	1.27559e-08	893484	0.589132	281	3362	3179.66	0.910795	0.0346914
cluster.941	clusters.753	0	0	0	8.33333	4.16667	root	Acinetobacter_bouvetii_DSM_14964_CIP_107468.fna	82	0	796084	0.453726	208	4009	3827.33	0.867305	0.0428069
cluster.942	clusters.3869	0	0	0	8.33333	0	root	Bacillus_megaterium_WSH_002.fna	1	1.36568e-05	308017	0.291802	111	3098	2774.93	0.866332	0.06771
cluster.943	clusters.2145	0	0	0	8.33333	4.16667	root	Chlamydia_psittaci_CP3.fna	1	5.52469e-05	306803	0.359116	194	1520	1581.46	0.899189	0.0482926
cluster.944	clusters.4833	0	0	0	8.33333	0	root	Chryseobacterium_haifense_DSM_19056.fna	8	6.40865e-40	226177	0.392383	75	3137	3015.69	0.899145	0.0476384
cluster.945	clusters.13937	0	0	0	8.33333	0	root	Holdemanella_biformis_DSM_3989.fna	28	1.02611e-148	291356	0.385391	185	1607	1574.9	0.901385	0.0546483
cluster.946	clusters.9191	0	0	0	8.33333	0	root	Megamonas_funiformis_CAG_377.fna	106	0	365514	0.309501	219	1773	1669.01	0.872547	0.0672515
cluster.947	clusters.275	0	0	0	8.2695	0.444576	f__Rhodocyclaceae	Thauera_phenylacetica_B4P.fna	39	1.77989e-206	394703	0.68792	192	2168	2055.74	0.89318	0.0541102
cluster.948	clusters.49	0	0	0	8.22884	0	k__Bacteria	Tetrasphaera_elongata_Lp2.fna	2	2.25611e-09	325931	0.454909	231	1381	1410.96	0.897506	0.049234
cluster.949	clusters.407	0	0	0	8.15047	0.862069	k__Bacteria	Corynebacterium_falsenii_DSM_44353.fna	3	3.11889e-13	680391	0.596539	485	1352	1402.87	0.895025	0.0379979
cluster.950	clusters.5454	0	0	0	7.99373	0	k__Bacteria	Paracoccus_halophilus.fna	3	8.07607e-14	378404	0.630186	250	1490	1513.62	0.888434	0.0468414
cluster.951	clusters.732	0.000275696	0.0275696	0.176139	7.99373	1.88088	k__Bacteria	Alkalilimnicola_ehrlichii_MLHE_1.fna	3	7.42735e-13	930233	0.633541	287	3775	3241.23	0.866899	0.0391761
cluster.952	clusters.233	0.00123662	0.123662	0.790062	7.96761	0	k__Bacteria	Aeromonas_caviae_Ae398.fna	92	0	910718	0.592157	401	2441	2271.12	0.861875	0.0379589
cluster.953	clusters.295	0.000807561	0.0807561	0.515941	7.93103	4.48276	k__Bacteria	Acidovorax_temperans.fna	35	9.92385e-171	1071429	0.600153	463	2556	2314.1	0.887793	0.0404268
cluster.954	clusters.3401	0	0	0	7.91536	0	k__Bacteria	Sphingomonas_sp._MM_1.fna	4	3.16842e-22	680918	0.625099	492	1344	1383.98	0.883108	0.0456811
cluster.955	clusters.2454	0	0	0	7.89474	0	k__Bacteria	Acinetobacter_sp._NIPH_236.fna	7	5.85036e-34	288345	0.370806	210	1337	1373.07	0.857466	0.0514337
cluster.956	clusters.3180	0	0	0	7.83699	0	k__Bacteria	Bifidobacterium_longum_subsp._longum_72B.fna	121	0	574789	0.596974	212	2953	2711.27	0.87255	0.0337721	Bifidobacterium_longum_subsp._longum_35B.fna	115	0	Bifidobacterium_longum_subsp._infantis_157F.fna	114	0	Bifidobacterium_longum_subsp._infantis_CCUG_52486.fna	113	0	Bifidobacterium_longum_subsp._longum_1_5B.fna	112	0	Bifidobacterium_longum_subsp._longum_EK13.fna	110	0	Bifidobacterium_sp._12_1_47BFAA.fna	109	0	Bifidobacterium_longum_subsp._longum_ATCC_55813.fna	108	0	Bifidobacterium_longum_subsp._longum_KACC_91563.fna	103	0	Bifidobacterium_longum_subsp._longum_F8.fna	103	0	Bifidobacterium_longum_subsp._longum_7_1B.fna	101	0	Bifidobacterium_longum_subsp._longum_CECT_7347.fna	100
cluster.957	clusters.2537	0	0	0	7.58716	0.107527	k__Bacteria	Enterobacteria_phage_GEC_3S.fna	2	2.52127e-10	249920	0.38049	108	2373	2314.07	0.913824	0.0463337
cluster.958	clusters.13294	0	0	0	7.49601	0	k__Bacteria	Roseburia_intestinalis_CAG_13.fna	4	8.48627e-19	325091	0.407938	229	1382	1419.61	0.899062	0.0473094
cluster.959	clusters.7749	0.000527324	0.0527324	0.336901	7.21003	0	k__Bacteria	Empedobacter_falsenii.fna	56	7.29766e-303	442215	0.318757	48	9649	9212.81	0.914836	0.0614416
cluster.960	clusters.159	0	0	0	7.05329	0	k__Bacteria	Dechlorosoma_suillum_PS.fna	7	1.91622e-33	344487	0.448563	213	1702	1617.31	0.887351	0.0502622
cluster.961	clusters.2272	0.000397935	0.0397935	0.254236	6.96795	0.73461	f__Flavobacteriaceae	Flavobacterium_sasangense_DSM_21067.fna	27	2.02768e-143	274559	0.31999	64	5041	4289.98	0.94293	0.0609832
cluster.962	clusters.215	0.00222175	0.222175	1.41945	6.89655	0	k__Bacteria	Arcobacter_septicus.fna	3	4.02918e-14	308098	0.274487	99	3778	3112.1	0.918231	0.0737398
cluster.963	clusters.365	0.000279376	0.0279376	0.17849	6.89655	1.72414	k__Bacteria	Prevotella_copri_CAG_164.fna	72	0	2428041	0.413269	1024	2644	2371.13	0.881142	0.038365
cluster.964	clusters.652	0	0	0	6.89655	0	k__Bacteria	Aeromonas_media_WS.fna	41	3.4894e-219	366302	0.601684	156	2387	2348.09	0.872529	0.0359708
cluster.965	clusters.2140	0.000585638	0.0585638	0.374157	6.89655	0	k__Bacteria	Thauera_phenylacetica_B4P.fna	11	3.16433e-52	496106	0.678474	119	7656	4168.96	0.8983	0.0517516
cluster.966	clusters.4829	0	0	0	6.89655	0	k__Bacteria	Chryseobacterium_haifense_DSM_19056.fna	5	1.18632e-23	333259	0.393238	191	1861	1744.81	0.895085	0.0506242
cluster.967	clusters.3	0	0	0	6.89655	0	k__Bacteria	Carterocephalus_silvicola.fna	1	3.3375e-06	212987	0.393066	61	3797	3491.59	0.923296	0.0475002
cluster.968	clusters.857	0.000469259	0.0469259	0.299804	6.5047	0	k__Bacteria	Subdoligranulum_variabile_DSM_15176.fna	3	4.23569e-12	2153281	0.51996	1161	1814	1854.68	0.869629	0.0372373
cluster.969	clusters.1157	0	0	0	6.45818	0	k__Archaea	Methanosaeta_concilii_GP6.fna	3	4.16017e-13	745121	0.613543	515	1408	1446.84	0.854633	0.0419672
cluster.970	clusters.4	0.000560172	0.0560172	0.357887	6.42633	0	k__Bacteria	Pseudomonas_sp._BRH_c35.fna	3	1.9282e-12	1458572	0.584295	580	3043	2514.78	0.89523	0.0343487
cluster.971	clusters.4120	0	0	0	6.42633	0	k__Bacteria	Acinetobacter_bouvetii_DSM_14964_CIP_107468.fna	20	5.7908e-103	311179	0.421667	195	1495	1595.79	0.862208	0.0463716
cluster.972	clusters.220	0	0	0	6.34796	0	k__Bacteria	Rhodococcus_jostii_RHA1.fna	1	0.000109283	512204	0.500664	320	1584	1600.64	0.895579	0.0426643
cluster.973	clusters.307	0.00065127	0.065127	0.416089	6.30536	0.39627	o__Bacteroidales	Mycoplasma_hyorhinis_SK76.fna	1	5.64832e-05	353294	0.408173	103	5011	3430.04	0.906769	0.0375785
cluster.974	clusters.4796	0.000258827	0.0258827	0.165361	6.30094	0	k__Bacteria	Pseudomonas_caeni_DSM_24390.fna	2	2.2506e-09	327183	0.482522	72	4708	4544.21	0.890003	0.0288751
cluster.975	clusters.312	0.000382349	0.0382349	0.244278	6.25	2.08333	root	Campylobacter_phage_CPX.fna	1	2.50677e-05	652606	0.400389	328	1972	1989.65	0.890346	0.0409712
cluster.976	clusters.4791	0.000282578	0.0282578	0.180536	6.25	0	root	Pseudomonas_caeni_DSM_24390.fna	2	1.55565e-09	267141	0.490183	27	11201	9894.11	0.883062	0.026648
cluster.977	clusters.2268	0.00048609	0.048609	0.310557	6.25	0	root	Flavobacterium_sasangense_DSM_21067.fna	10	3.78238e-48	409141	0.319469	80	5782	5114.26	0.933597	0.063128
cluster.978	clusters.2286	0	0	0	6.25	0	root	Empedobacter_falsenii.fna	9	2.38471e-42	492125	0.31071	193	2840	2549.87	0.897422	0.0659653
cluster.979	clusters.8167	0	0	0	6.25	0	root	Sulfurimonas_autotrophica_DSM_16294.fna	1	6.70223e-05	341534	0.381414	207	1644	1649.92	0.918714	0.048352
cluster.980	clusters.6849	0	0	0	6.2069	0	k__Bacteria	Acidaminococcus_intestini_RyC_MR95.fna	2	1.66408e-09	282704	0.44618	178	1636	1588.22	0.890468	0.0409086
cluster.981	clusters.80	0.000272242	0.0272242	0.173932	6.03448	3.44828	k__Bacteria	Yoka_poxvirus.fna	1	3.64258e-05	1816703	0.546108	565	4067	3215.4	0.895926	0.0332121
cluster.982	clusters.5441	0.000301126	0.0301126	0.192386	6.03448	0	k__Bacteria	Ruminococcus_gnavus_CAG_126.fna	94	0	355354	0.440431	29	12482	12253.6	0.91791	0.03835
cluster.983	clusters.1393	0	0	0	5.86207	1.72414	k__Bacteria	Ramlibacter_tataouinensis_TTB310.fna	2	1.59464e-08	973908	0.633712	495	2090	1967.49	0.88272	0.0422026
cluster.984	clusters.2895	0.000530833	0.0530833	0.339143	5.79937	0	k__Bacteria	Paracoccus_halophilus.fna	3	2.64403e-13	588809	0.584487	395	1443	1490.66	0.89065	0.0491614
cluster.985	clusters.323	0.000334265	0.0334265	0.213558	5.68182	0	k__Bacteria	_Clostridium_saccharolyticum_WM1.fna	5	3.48124e-21	1161181	0.444274	459	2917	2529.81	0.898434	0.039716
cluster.986	clusters.349	0	0	0	5.48372	0	c__Gammaproteobacteria	Enhydrobacter_aerosaccus_SK60.fna	16	6.44472e-86	150737	0.43972	39	4154	3865.05	0.868838	0.0354918
cluster.987	clusters.418	0.000733225	0.0733225	0.468449	5.32915	1.72414	k__Bacteria	Arcobacter_sp._AF1430.fna	6	1.5584e-25	1707928	0.269895	670	2961	2549.15	0.90259	0.0781507
cluster.988	clusters.1549	0.000468423	0.0468423	0.29927	5.32915	1.72414	k__Bacteria	Comamonas_badia_DSM_17552.fna	4	4.08776e-18	497638	0.576325	210	2649	2369.7	0.869234	0.038909
cluster.989	clusters.15	0.000512752	0.0512752	0.327591	5.26316	2.63158	k__Bacteria	Faecalibacterium_prausnitzii_A2_165.fna	32	2.18976e-146	3333071	0.474008	1382	2627	2411.77	0.895579	0.0362291
cluster.990	clusters.647	0	0	0	5.26316	0	k__Bacteria	Burkholderia_sp._KJ006.fna	2	6.75213e-09	554420	0.549425	406	1285	1365.57	0.878735	0.0460733
cluster.991	clusters.659	0.00046893	0.046893	0.299594	5.20376	0	k__Bacteria	Hylemonella_gracilis_str._Niagara_R.fna	4	9.03603e-18	621449	0.660802	313	1974	1985.46	0.888604	0.0515977
cluster.992	clusters.178	0	0	0	5.17241	0	k__Bacteria	Bos_taurus.fna	1	0.000131091	576709	0.271024	297	2111	1941.78	0.891049	0.082567
cluster.993	clusters.272	0.000881241	0.0881241	0.563014	5.17241	3.44828	k__Bacteria	Acidovorax_temperans.fna	15	1.87046e-70	745518	0.595837	183	5343	4073.87	0.874403	0.0360233
cluster.994	clusters.605	0.000370661	0.0370661	0.236811	5.17241	0	k__Bacteria	Bacteroides_vulgatus_CL09T03C04.fna	48	4.24648e-257	417583	0.39988	114	3708	3663.01	0.896021	0.0374644
cluster.995	clusters.240	0.00643576	0.643576	4.11173	5.17241	0	k__Bacteria	Aeromonas_caviae.fna	14	1.76487e-79	252208	0.542857	84	3305	3002.48	0.806021	0.0288592
cluster.996	clusters.1836	0	0	0	5.17241	0	k__Bacteria	Thauera_sp._63.fna	4	1.26249e-16	1362308	0.65339	828	1587	1645.3	0.873145	0.0453044
cluster.997	clusters.893	0.000363346	0.0363346	0.232137	5.17241	0	k__Bacteria	Bacteroides_ovatus_CL02T12C04.fna	57	1.19931e-295	731207	0.417585	132	7601	5539.45	0.912147	0.0336213
cluster.998	clusters.2333	0.000339797	0.0339797	0.217092	5.09404	0	k__Bacteria	Pseudomonas_thermotolerans_DSM_14292.fna	9	3.9174e-42	523206	0.453454	281	1866	1861.94	0.90287	0.0560506
cluster.999	clusters.6146	0	0	0	5.02392	0	k__Bacteria	Eubacterium_hallii_CAG_12.fna	121	0	438742	0.381689	118	4009	3718.15	0.82079	0.0434248
cluster.1000	clusters.2033	0	0	0	4.78056	0	k__Bacteria	Flavobacterium_sasangense_DSM_21067.fna	14	8.51283e-68	502266	0.373712	332	1483	1512.85	0.881264	0.0625201
cluster.1001	clusters.375	0.000669208	0.0669208	0.427549	4.6875	4.16667	root	Prevotella_sp._CAG_604.fna	15	1.58957e-69	1037677	0.396501	728	1353	1425.38	0.89409	0.0436762
cluster.1002	clusters.2278	0.000561568	0.0561568	0.358779	4.38871	0	k__Bacteria	Tessaracoccus_sp._SIT6.fna	5	6.98956e-22	853558	0.678663	406	2161	2102.36	0.900678	0.0498048
cluster.1003	clusters.262	0	0	0	4.31034	0	k__Bacteria	Acinetobacter_sp._MDS7A.fna	9	7.0133e-41	804164	0.364825	478	1656	1682.35	0.863163	0.0513925
cluster.1004	clusters.1353	0.000572272	0.0572272	0.365618	4.27461	0	o__Actinomycetales	Leucobacter_chironomi_DSM_19883.fna	14	1.7614e-68	445412	0.656071	38	18120	11721.4	0.910793	0.0404314
cluster.1005	clusters.60	0.00139665	0.139665	0.892304	4.16667	0	root	Enterococcus_faecalis_Merz96.fna	2	7.98972e-09	683422	0.322332	92	14331	7428.5	0.828154	0.0579941
cluster.1006	clusters.270	0.00918791	0.918791	5.87005	4.16667	8.33333	root	Acidovorax_temperans.fna	25	2.26626e-117	1251519	0.590841	587	2343	2132.06	0.88653	0.0394725
cluster.1007	clusters.294	0.00100719	0.100719	0.643483	4.16667	0	root	Acidovorax_temperans.fna	19	8.71692e-84	2246478	0.598867	1070	2223	2099.51	0.88366	0.0405306
cluster.1008	clusters.216	0.000359248	0.0359248	0.229519	4.16667	0	root	Thauera_phenylacetica_B4P.fna	118	0	1045139	0.694442	260	4353	4019.77	0.901976	0.0537975
cluster.1009	clusters.1528	0	0	0	4.16667	0	root	Acinetobacter_parvus_NIPH_1103.fna	11	4.26631e-56	215139	0.366465	146	1455	1473.55	0.861332	0.0507703
cluster.1010	clusters.1962	0.000527752	0.0527752	0.337174	4.16667	0	root	Hyphomicrobium_nitrativorans_NL23.fna	1	0.000239543	1480603	0.369728	817	1760	1812.24	0.854349	0.0526966
cluster.1011	clusters.734	0	0	0	4.16667	0	root	Acidovorax_temperans.fna	9	4.77495e-46	175295	0.621204	91	1923	1926.32	0.874241	0.0430086
cluster.1012	clusters.741	0	0	0	4.16667	8.33333	root	Acidovorax_temperans.fna	12	1.15152e-58	376600	0.583805	143	3283	2633.57	0.836614	0.0351531
cluster.1013	clusters.887	0.000551671	0.0551671	0.352456	4.16667	0	root	Bacteroides_ovatus_CL03T12C18.fna	96	0	940059	0.414006	168	6703	5595.59	0.916112	0.0335114
cluster.1014	clusters.63	0	0	0	4.16667	4.16667	root	Elizabethkingia_meningoseptica_ATCC_13253_NBRC_12535.fna	2	1.4033e-08	912352	0.33274	562	1613	1623.4	0.873817	0.0709188
cluster.1015	clusters.3	0.000370915	0.0370915	0.236973	4.16667	0	root	Burkholderia_pseudomallei_BPC006.fna	1	6.20138e-05	283557	0.612261	75	4211	3780.76	0.887825	0.0362195
cluster.1016	clusters.206	0.000514826	0.0514826	0.328917	4.16667	0	root	Pseudomonas_alcaligenes_NBRC_14159.fna	131	0	1282370	0.654266	503	2616	2549.44	0.903487	0.0436766
cluster.1017	clusters.399	0.000321077	0.0321077	0.205132	4.16667	0	root	Ruminococcus_sp._5_1_39BFAA.fna	28	9.8237e-140	634807	0.403469	221	3375	2872.43	0.858938	0.0431511
cluster.1018	clusters.437	0	0	0	4.16667	0	root	Aeromonas_media_WS.fna	53	5.46258e-282	507650	0.60521	250	2096	2030.6	0.88198	0.0381212
cluster.1019	clusters.67	0.000380477	0.0380477	0.243082	4.16667	0	root	Azonexus_hydrophilus_DSM_23864.fna	3	2.06297e-13	550600	0.598296	196	3300	2809.18	0.901484	0.0369383
cluster.1020	clusters.5806	0	0	0	4.16667	0	root	Trachydiscus_minutus.fna	2	1.47844e-10	204537	0.610183	131	1573	1561.35	0.900277	0.0389513
cluster.1021	clusters.7	0	0	0	4.16667	0	root	Rhodococcus_jostii_RHA1.fna	1	3.71405e-05	258922	0.598327	179	1430	1446.49	0.880207	0.0407726
cluster.1022	clusters.2036	0.00042195	0.042195	0.269579	4.16667	4.16667	root	Streptococcus_suis_86_5192.fna	30	5.92034e-152	636842	0.378365	217	4136	2934.76	0.865632	0.0431107
cluster.1023	clusters.5179	0.000333126	0.0333126	0.21283	4.16667	0	root	Aeromicrobium_massiliense_JC14.fna	2	1.95642e-08	1179527	0.703822	377	3675	3128.72	0.909201	0.0523504
cluster.1024	clusters.3731	0.000701625	0.0701625	0.44826	4.16667	0	root	Enhydrobacter_aerosaccus_SK60.fna	27	1.29811e-146	207120	0.431996	83	2678	2495.42	0.857508	0.0392672
cluster.1025	clusters.304	0	0	0	4.16667	4.16667	root	Parabacteroides_merdae_CL03T12C32.fna	2	6.29523e-09	548706	0.401204	272	1903	2017.3	0.89923	0.0405558
cluster.1026	clusters.1883	0	0	0	4.16667	4.16667	root	Dechloromonas_agitata_is5.fna	11	2.71103e-51	646734	0.62015	360	1907	1796.48	0.903773	0.0388395
cluster.1027	clusters.2897	0.000699196	0.0699196	0.446708	4.16667	0	root	Faecalibacterium_cf._prausnitzii_KLE1255.fna	147	0	492897	0.583128	48	10408	10268.7	0.887013	0.0334071
cluster.1028	clusters.4044	0	0	0	4.16667	0	root	Eubacterium_rectale_ATCC_33656.fna	43	2.88191e-225	524273	0.389959	310	1708	1691.2	0.886851	0.0446553
cluster.1029	clusters.6139	0	0	0	4.16667	0	root	Candidatus_Azobacteroides_pseudotrichonymphae_genomovar._CFP2.fna	2	3.80068e-10	136142	0.434289	34	5387	4004.18	0.870202	0.0368534
cluster.1030	clusters.9856	0	0	0	4.16667	0	root	Alteromonas_macleodii_str._Black_Sea_11_.fna	1	6.4366e-05	302187	0.404518	178	1793	1697.68	0.917627	0.0502058
cluster.1031	clusters.4148	0.000473217	0.0473217	0.302333	4.16667	0	root	Bacillus_megaterium_WSH_002.fna	1	1.33413e-05	274704	0.287204	91	3336	3018.73	0.867592	0.0687962
cluster.1032	clusters.9471	0	0	0	4.16667	0	root	Lactobacillus_brevis_KB290.fna	2	1.81097e-12	394333	0.357578	265	1512	1488.05	0.908603	0.048599
cluster.1033	clusters.5936	0	0	0	4.16667	0	root	Lactococcus_lactis_subsp._lactis_Il1403.fna	2	2.70016e-09	374571	0.387844	265	1381	1413.48	0.844433	0.0487575
cluster.1034	clusters.43	0	0	0	4.16667	0	root	Candidatus_Carsonella_ruddii_CE_isolate_Thao2000.fna	1	2.62699e-05	399248	0.435436	184	2341	2169.83	0.900793	0.0386547
cluster.1035	clusters.5409	0	0	0	4.16667	0	root	Eubacterium_sp._CAG_202.fna	42	4.93101e-234	230767	0.368194	96	2595	2403.82	0.855365	0.050377
cluster.1036	clusters.1771	0.000414468	0.0414468	0.264799	4.13223	0	k__Bacteria	Clostridium_sp._CAG_354.fna	5	1.85379e-22	749624	0.640604	428	1802	1751.46	0.887604	0.0454825
cluster.1037	clusters.91	0.143259	14.3259	91.5266	4.1181	0	f__Enterobacteriaceae	Escherichia_coli_DH1.fna	38	2.04354e-209	227641	0.502445	20	26926	11382	0.854723	0.0291893
cluster.1038	clusters.11127	0	0	0	3.60502	0	k__Bacteria	Akkermansia_sp._CAG_344.fna	89	0	354111	0.58099	167	2364	2120.43	0.888735	0.0391421
cluster.1039	clusters.45	0.00104031	0.104031	0.664643	3.50877	0	k__Bacteria	Ruminococcus_lactaris_CC59_002D.fna	31	5.33578e-152	958372	0.408793	240	5158	3993.22	0.88732	0.0417356
cluster.1040	clusters.132	0.000574921	0.0574921	0.36731	3.44828	0	k__Bacteria	Acidovorax_temperans.fna	8	1.74769e-36	644483	0.592579	368	1758	1751.31	0.860321	0.0403715
cluster.1041	clusters.2418	0.000461569	0.0461569	0.294891	3.44828	0	k__Bacteria	Leptobelus_gazella.fna	1	3.52965e-06	514021	0.346248	137	3870	3751.98	0.894094	0.0524615
cluster.1042	clusters.4239	0.000434082	0.0434082	0.27733	3.44828	0	k__Bacteria	Clostridium_sp._CAG_389.fna	2	1.09639e-08	1173491	0.26936	383	3420	3063.95	0.869616	0.0775969
cluster.1043	clusters.5416	0	0	0	3.44828	0	k__Bacteria	Eubacterium_sp._CAG_202.fna	20	1.71937e-106	210092	0.36751	133	1610	1579.64	0.848338	0.0539709
cluster.1044	clusters.229	0.000462323	0.0462323	0.295372	2.93103	0	k__Bacteria	Erysipelothrix_tonsillarum_DSM_14972.fna	16	3.31753e-74	1281345	0.38925	665	1896	1926.83	0.892705	0.0446904
cluster.1045	clusters.356	0.000626767	0.0626767	0.400434	2.3511	0	k__Bacteria	Acinetobacter_johnsonii_SH046.fna	26	9.36437e-125	1017299	0.369263	439	2726	2317.31	0.83342	0.0483292
cluster.1046	clusters.294	0	0	0	2.19436	0	k__Bacteria	Enterobacteria_phage_Mu.fna	41	3.77457e-270	41311	0.44194	20	2303	2065.55	0.746024	0.0367483
cluster.1047	clusters.1097	0	0	0	2.19436	0	k__Bacteria	Blautia_sp._CAG_52.fna	34	1.44853e-164	1360014	0.387615	905	1468	1502.78	0.86467	0.0488119
cluster.1048	clusters.2900	0	0	0	2.08333	0	k__Bacteria	Faecalibacterium_cf._prausnitzii_KLE1255.fna	13	3.51344e-62	559746	0.508881	349	1651	1603.86	0.862479	0.0361046
cluster.1049	clusters.3999	0	0	0	2.03762	0	k__Bacteria	Ochrobactrum_anthropi_ATCC_49188.fna	5	1.03898e-25	360530	0.633709	232	1575	1554.01	0.878756	0.0441387
cluster.1050	clusters.52	0.000510418	0.0510418	0.3261	1.91388	0	k__Bacteria	Streptococcus_suis_D12.fna	1	0.000141445	870080	0.488971	301	3728	2890.63	0.887491	0.0374959
cluster.1051	clusters.294	0.0005664	0.05664	0.361866	1.80251	0	k__Bacteria	Arcanobacterium_haemolyticum_DSM_20595.fna	2	3.6168e-09	461149	0.609142	142	3438	3247.53	0.886885	0.0339046
cluster.1052	clusters.56	0.0003164	0.03164	0.202145	1.09718	0.31348	k__Bacteria	Enterovirus_B.fna	1	1.66871e-06	1086515	0.483517	424	2826	2562.54	0.914926	0.0356175
cluster.1053	clusters.135	0.000385351	0.0385351	0.246196	1.04167	0	root	Dechloromonas_agitata_is5.fna	8	6.2225e-35	1162755	0.575179	417	3719	2788.38	0.891938	0.0339201
cluster.1054	clusters.770	0.000335182	0.0335182	0.214144	1.04167	0	root	Arcobacter_sp._AF1430.fna	6	1.37741e-24	3690114	0.266039	1804	2209	2045.52	0.904336	0.0819069
cluster.1055	clusters.9772	0	0	0	0.815047	0	k__Bacteria	Pseudomonas_phage_phiKZ.fna	1	1.80147e-05	110445	0.314582	52	2310	2123.94	0.936702	0.0563491
cluster.1056	clusters.1195	0	0	0	0.783699	0	k__Bacteria	Oscillibacter_sp._ER4.fna	19	2.43238e-94	491151	0.537684	203	2613	2419.46	0.902132	0.0341272
cluster.1057	clusters.248	0	0	0	0.470219	0	k__Bacteria	Enterobacter_cloacae.fna	4	2.26719e-23	504474	0.61573	337	1427	1496.96	0.893136	0.0519576
cluster.1058	clusters.515	0	0	0	0.470219	0	k__Bacteria	Alicycliphilus_denitrificans_BC.fna	4	6.40635e-19	293262	0.636806	129	2565	2273.35	0.891762	0.0446424
cluster.1059	clusters.1302	0.000706553	0.0706553	0.451408	0.470219	0	k__Bacteria	Arcobacter_sp._AF1028.fna	8	1.01848e-35	990165	0.26355	385	3090	2571.86	0.91234	0.0802799
cluster.1060	clusters.279	0.00124234	0.124234	0.793714	0.31348	0	k__Bacteria	Prunus_mume.fna	1	2.54203e-05	384055	0.321871	136	3753	2823.93	0.918488	0.0621125
cluster.1061	clusters.3785	0	0	0	0.15674	0	k__Bacteria	Aphelenchoides_besseyi.fna	2	5.03427e-12	100469	0.31352	75	1326	1339.59	0.889867	0.0590118
cluster.1062	clusters.83	0	0	0	0	0	root	Firmicutes_bacterium_CAG_129.fna	2	3.00208e-09	422775	0.269699	202	2230	2092.95	0.875972	0.0777618
cluster.1064	clusters.21	0.000516297	0.0516297	0.329856	0	0	root	Photobacterium_damselae_subsp._damselae.fna	7	2.15963e-36	290050	0.362803	71	5196	4085.21	0.870078	0.0546062
cluster.1065	clusters.130	0.000574374	0.0574374	0.366961	0	0	root	Comamonas_testosteroni_CNB_1.fna	20	1.78533e-116	176827	0.588654	49	4559	3608.71	0.860185	0.0359437
cluster.1066	clusters.107	0.000816094	0.0816094	0.521393	0	0	root	Bacteroides_uniformis_ATCC_8492.fna	18	1.3058e-81	1392695	0.425985	564	2773	2469.32	0.880347	0.038569
cluster.1067	clusters.7	0.000418258	0.0418258	0.26722	0	0	root	Bacteroides_dorei.fna	131	0	2223752	0.427114	843	3115	2637.9	0.875967	0.0376745	Bacteroides_sp._9_1_42FAA.fna	129	0	Bacteroides_dorei_CL03T12C01.fna	127	0	Bacteroides_dorei_DSM_17855.fna	123	0	Bacteroides_dorei_5_1_36_D4.fna	123	0	Bacteroides_dorei_CL02T00C15.fna	122	0	Bacteroides_dorei_CL02T12C06.fna	122	0	Bacteroides_sp._3_1_33FAA.fna	121	0	Bacteroides_dorei.fna	118	0	Bacteroides_dorei_CAG_222.fna	117	0
cluster.1068	clusters.115	0.000339338	0.0339338	0.216799	0	0	root	Comamonas_testosteroni_TK102.fna	9	6.79304e-41	703627	0.623661	362	1996	1943.72	0.884238	0.0428983
cluster.1069	clusters.59	0.14561	14.561	93.0285	0	0	root	Escherichia_coli_ER2796.fna	30	3.7024e-169	134478	0.495821	8	16244	16809.8	0.820662	0.0275935
cluster.1070	clusters.232	0.000519999	0.0519999	0.332222	0	0	root	Bacteroidales_bacterium_ph8.fna	29	1.32151e-142	845242	0.430873	219	4723	3859.55	0.872642	0.0371252
cluster.1071	clusters.94	0.00140715	0.140715	0.899011	0	0	root	Acinetobacter_sp._M131.fna	34	3.53037e-202	468004	0.385804	195	2689	2400.02	0.838604	0.0452155
cluster.1072	clusters.49	0.00051085	0.051085	0.326376	0	0	k__Bacteria	Bacteroides_sp._3_1_40A.fna	21	1.81164e-101	692367	0.430172	177	5573	3911.68	0.88815	0.0373909
cluster.1073	clusters.65	0.0004327	0.04327	0.276447	0	0	root	Blautia_wexlerae_DSM_19850.fna	12	2.53612e-57	499245	0.429382	184	3106	2713.29	0.88869	0.0406411
cluster.1074	clusters.326	0.00102229	0.102229	0.653126	0	0	root	Bacteroides_sp._9_1_42FAA.fna	26	5.65076e-159	375692	0.443576	35	21431	10734.1	0.896846	0.034419
cluster.1075	clusters.453	0.00065601	0.065601	0.419117	0	0	root	Acidovorax_sp._JS42.fna	4	2.13918e-18	406956	0.563687	177	2586	2299.19	0.871401	0.0400682
cluster.1076	clusters.357	0	0	0	0	0	root	Burkholderia_vietnamiensis_G4.fna	3	1.92628e-13	493214	0.592615	251	2062	1965	0.911185	0.0357068
cluster.1078	clusters.13	0.00037553	0.037553	0.239922	0	0	root	Parabacteroides_sp._20_3.fna	33	2.38086e-162	855467	0.447033	176	6334	4860.61	0.892754	0.0348525
cluster.1079	clusters.845	0	0	0	0	0	root				13310	0.519159	10	1214	1331	0.861758	0.0418333
cluster.1080	clusters.558	0	0	0	0	0	root	Laribacter_hongkongensis_DSM_14985.fna	10	1.40815e-45	829313	0.600975	518	1504	1600.99	0.883569	0.0393502
cluster.1081	clusters.818	0	0	0	0	0	root	Borrelia_burgdorferi_B31.fna	1	4.01093e-06	47235	0.418969	31	1453	1523.71	0.909707	0.0463481
cluster.1082	clusters.285	0.00116978	0.116978	0.747357	0	0	root	Acinetobacter_nosocomialis_28F.fna	232	0	250386	0.363303	69	4356	3628.78	0.828425	0.0477987	Acinetobacter_pittii_42F.fna	201	0
cluster.1083	clusters.369	0	0	0	0	0	root	Acinetobacter_baumannii.fna	9	2.93938e-53	251550	0.345768	92	3243	2734.24	0.798036	0.052639
cluster.1084	clusters.592	0.000468073	0.0468073	0.299046	0	0	root	Bacteroides_sp._4_3_47FAA.fna	41	3.29663e-211	590177	0.399385	176	4165	3353.28	0.863446	0.0400112
cluster.1085	clusters.38	0	0	0	0	0	root	Acinetobacter_baumannii.fna	29	4.53242e-199	45717	0.549533	13	4346	3516.69	0.884157	0.0346369
cluster.1087	clusters.669	0	0	0	0	0	root	Enterococcus_faecalis.fna	1	2.20641e-05	1089622	0.404271	576	2014	1891.7	0.891767	0.0431875
cluster.1089	clusters.940	0.000536878	0.0536878	0.343005	0	0	root	Propionibacterium_acidipropionici_ATCC_4875.fna	2	5.19725e-09	511386	0.632076	201	2975	2544.21	0.834276	0.0513595
cluster.1090	clusters.286	0.00081598	0.081598	0.52132	0	0	root	Chryseobacterium_haifense_DSM_19056.fna	10	3.65852e-45	963571	0.335739	309	3849	3118.35	0.897118	0.0604037
cluster.1091	clusters.1222	0	0	0	0	0	root	Aeromonas_hydrophila_ML09_119.fna	1	1.3247e-05	58945	0.591585	43	1366	1370.81	0.925015	0.0507499
cluster.1092	clusters.1511	0	0	0	0	0	root	Burkholderia_vietnamiensis_G4.fna	1	5.66592e-06	32463	0.61088	21	1522	1545.86	0.96208	0.0389704
cluster.1094	clusters.578	0.00223537	0.223537	1.42815	0	0	root	Arcobacter_sp._AF1028.fna	3	7.90445e-15	170617	0.271134	76	2356	2244.96	0.930734	0.0778918
cluster.1095	clusters.40	0.000456327	0.0456327	0.291542	0	0	root	Azonexus_hydrophilus_DSM_23864.fna	3	1.20494e-12	1142380	0.584906	300	4812	3807.93	0.884436	0.0343754
cluster.1096	clusters.701	0.000376703	0.0376703	0.240671	0	0	root	Bacteroides_sp._1_1_30.fna	38	9.26826e-196	537473	0.420343	130	5965	4134.41	0.905141	0.033537
cluster.1097	clusters.1536	0	0	0	0	0	root	Acinetobacter_sp._CIP_102129.fna	9	6.86691e-45	245415	0.367272	173	1350	1418.58	0.866198	0.0506328
cluster.1098	clusters.1963	0	0	0	0	0	root	Helicobacter_pylori_F32.fna	1	7.77695e-05	436645	0.364401	195	2546	2239.21	0.850357	0.0511685
cluster.1099	clusters.596	0	0	0	0	0	root	Acinetobacter_junii_CIP_64.5.fna	7	2.20964e-35	175723	0.372222	123	1414	1428.64	0.863558	0.0501954
cluster.1100	clusters.950	0.000351356	0.0351356	0.224477	0	0	root	Arcobacter_septicus.fna	5	1.8104e-21	1211488	0.261642	473	3059	2561.29	0.905948	0.080575
cluster.1101	clusters.882	0.000650025	0.0650025	0.415293	0	0	root	Escherichia_coli_UMN026.fna	41	5.59329e-239	1319929	0.4193	432	3306	3055.39	0.86863	0.0436743
cluster.1102	clusters.514	0	0	0	0	0	root	Acidovorax_temperans.fna	16	1.03657e-82	238562	0.589168	101	2576	2362	0.909235	0.0376227
cluster.1103	clusters.1961	0	0	0	0	0	root	Candidatus_Azobacteroides_pseudotrichonymphae_genomovar._CFP2.fna	2	2.26865e-10	102339	0.377021	36	3132	2842.75	0.843549	0.0488642
cluster.1104	clusters.1577	0	0	0	0	0	root	Enterococcus_faecalis.fna	7	2.36254e-41	258339	0.634542	177	1309	1459.54	0.909685	0.0451822
cluster.1105	clusters.273	0.000597604	0.0597604	0.381802	0	0	root	Pseudomonas_putida_H8234.fna	2	4.37678e-09	437944	0.617757	103	4747	4251.88	0.914249	0.038918
cluster.1107	clusters.1110	0	0	0	0	0	root	Aeromonas_media_WS.fna	62	0	356482	0.609324	148	2407	2408.66	0.868215	0.0359023
cluster.1108	clusters.768	0.000416193	0.0416193	0.265901	0	0	root	Verminephrobacter_eiseniae_EF01_2.fna	7	1.07018e-40	426389	0.569194	117	4001	3644.35	0.870048	0.0316192
cluster.1109	clusters.1315	0.000396808	0.0396808	0.253516	0	0	root	Burkholderia_sp._M701.fna	1	7.20653e-05	695798	0.580367	76	15218	9155.24	0.84152	0.0254965
cluster.1110	clusters.654	0	0	0	0	0	root	Intrasporangium_chromatireducens_Q5_1.fna	4	5.3877e-17	1011067	0.70356	499	2256	2026.19	0.889555	0.0520386
cluster.1111	clusters.663	0.00141897	0.141897	0.906566	0	0	root	Enhydrobacter_aerosaccus_SK60.fna	40	1.33433e-211	439788	0.423822	145	3107	3033.02	0.876304	0.0390003
cluster.1112	clusters.1532	0	0	0	0	0	root	Acinetobacter_sp._CIP_102082.fna	6	5.25646e-30	184737	0.373753	123	1530	1501.93	0.843009	0.048832
cluster.1113	clusters.938	0.000788631	0.0788631	0.503847	0	0	root	Blautia_wexlerae_DSM_19850.fna	13	3.87934e-60	793614	0.390118	481	1551	1649.93	0.863998	0.049184
cluster.1114	clusters.392	0	0	0	0	0	root	Ruminococcus_sp._5_1_39BFAA.fna	45	1.25741e-226	937634	0.390827	489	1993	1917.45	0.849866	0.0455026
cluster.1115	clusters.417	0.000429142	0.0429142	0.274174	0	0	root	Pantoea_sp._PSNIH1.fna	80	0	406968	0.48264	109	4463	3733.65	0.828264	0.0310097
cluster.1117	clusters.1234	0.00071083	0.071083	0.454141	0	0	root	Arcobacter_sp._AF1028.fna	6	4.46293e-26	1165675	0.26041	480	2900	2428.49	0.921604	0.0820996
cluster.1118	clusters.2279	0.000672856	0.0672856	0.42988	0	0	root	Mycobacterium_gilvum_Spyr1.fna	1	3.77965e-05	171369	0.6684	18	12588	9520.5	0.862128	0.0421101
cluster.1119	clusters.348	0.00149715	0.149715	0.956511	0	0	root	Ralstonia_solanacearum_Y45.fna	3	3.99086e-13	701745	0.611642	135	5602	5198.11	0.915412	0.0371784
cluster.1120	clusters.17	0.000377122	0.0377122	0.240939	0	0	root	Prevotella_stercorea_DSM_18206.fna	10	9.23498e-49	350153	0.419382	115	3660	3044.81	0.871099	0.0364776
cluster.1121	clusters.10110	0.000291935	0.0291935	0.186514	0	0	root	Cochliomyia_hominivorax.fna	1	3.18783e-06	112217	0.304606	29	4228	3869.55	0.852509	0.0596362
cluster.1122	clusters.3094	0.00108849	0.108849	0.695425	0	0	root	Arcobacter_sp._L.fna	9	3.45541e-42	535072	0.269902	162	3540	3302.91	0.924558	0.0772581
cluster.1123	clusters.1946	0.000368772	0.0368772	0.235604	0	0	root	Roseburia_intestinalis_L1_82.fna	13	1.45537e-66	227365	0.408752	63	4883	3608.97	0.885202	0.0426772
cluster.1124	clusters.7336	0	0	0	0	0	root	Collimonas_fungivorans_Ter331.fna	1	4.78032e-05	219128	0.593078	139	1564	1576.46	0.899155	0.0361242
cluster.1125	clusters.2427	0.000566324	0.0566324	0.361818	0	0	root	Tolumonas_auensis_DSM_9187.fna	4	1.60945e-18	385847	0.467828	89	4324	4335.36	0.90101	0.0305778
cluster.1126	clusters.3	0	0	0	0	0	root	Comamonas_sp._7D_2.fna	1	2.18107e-05	490859	0.620832	257	1968	1909.96	0.912005	0.03929
cluster.1127	clusters.6897	0.000336517	0.0336517	0.214997	0	0	root	Nitrosomonas_eutropha_C91.fna	1	3.25121e-05	151112	0.309678	12	12672	12592.7	0.800585	0.0565571
cluster.1128	clusters.10	0	0	0	0	0	root	Tepidiphilus_margaritifer_DSM_15129.fna	2	3.2995e-09	426056	0.610171	195	2431	2184.9	0.899152	0.0375921
cluster.1129	clusters.2459	0.000338845	0.0338845	0.216484	0	0	root	Nannochloropsis_oceanica.fna	2	3.31893e-10	417608	0.295128	171	2376	2442.15	0.926864	0.0656497
cluster.1130	clusters.472	0.000348674	0.0348674	0.222764	0	0	root	Demetria_terragena_DSM_11295.fna	2	9.38894e-09	725360	0.669243	179	4543	4052.29	0.906846	0.043028
cluster.1132	clusters.2746	0	0	0	0	0	root	Pseudomonas_pseudoalcaligenes_CECT_5344.fna	131	0	844705	0.629498	307	3137	2751.48	0.863878	0.0387079	Pseudomonas_pseudoalcaligenes.fna	131	0
cluster.1133	clusters.3877	0.000718965	0.0718965	0.459338	0	0	root	Alicycliphilus_sp._CRZ1.fna	4	5.0416e-18	545804	0.67064	104	5756	5248.12	0.901357	0.0518281
cluster.1134	clusters.293	0	0	0	0	0	root	Thauera_phenylacetica_B4P.fna	19	1.36601e-91	656816	0.678057	392	1759	1675.55	0.885339	0.0525777
cluster.1135	clusters.305	0.000288607	0.0288607	0.184388	0	0	root	Choristoneura_occidentalis_alphabaculovirus.fna	1	2.24268e-05	424988	0.398809	177	2573	2401.06	0.902988	0.0399709
cluster.1136	clusters.2484	0	0	0	0	0	root	Eustrephus_latifolius.fna	1	2.86727e-05	598971	0.56184	455	1272	1316.42	0.880924	0.0361515
cluster.1137	clusters.3867	0.000462512	0.0462512	0.295494	0	0	root	Lachnospiraceae_bacterium_3_1_46FAA.fna	17	9.5923e-95	96714	0.419639	25	4686	3868.56	0.903768	0.0397712
cluster.1138	clusters.1862	0	0	0	0	0	root	Prevotella_paludivivens_DSM_17968_JCM_13650.fna	7	3.56273e-33	383550	0.373065	301	1210	1274.25	0.862719	0.0481812
cluster.1139	clusters.3705	0	0	0	0	0	root	Bifidobacterium_animalis_subsp._lactis_CNCM_I_2494.fna	1	4.44007e-05	217099	0.609381	140	1526	1550.71	0.9135	0.0392496
cluster.1143	clusters.4031	0.000428548	0.0428548	0.273794	0	0	root	Butyrivibrio_crossotus_DSM_2876.fna	13	5.43108e-69	149042	0.387958	36	5331	4140.06	0.885388	0.0435651
cluster.1144	clusters.14540	0.000227296	0.0227296	0.145217	0	0	root				72361	0.527522	34	2137	2128.26	0.873136	0.0285328
cluster.1145	clusters.4795	0.000236318	0.0236318	0.150981	0	0	root	Salmonella_enterica_subsp._enterica_serovar_Typhimurium_str._U288.fna	2	2.05045e-12	45736	0.503476	5	10768	9147.2	0.866517	0.0279718
cluster.1146	clusters.4811	0	0	0	0	0	root	Pseudomonas_caeni_DSM_24390.fna	3	2.06481e-14	236656	0.47845	148	1659	1599.03	0.895692	0.0334916
cluster.1147	clusters.6852	0	0	0	0	0	root	Clostridium_botulinum_Ba4_str._657.fna	1	1.88706e-05	119824	0.302193	67	1943	1788.42	0.860904	0.067945
cluster.1148	clusters.4285	0	0	0	0	0	root	Staphylococcus_phage_StB12.fna	1	8.37696e-06	209259	0.411476	109	2261	1919.81	0.918861	0.0485627
cluster.1149	clusters.4830	0	0	0	0	0	root	Chryseobacterium_haifense_DSM_19056.fna	8	1.58913e-39	255803	0.388701	177	1461	1445.21	0.907327	0.0520035
cluster.1150	clusters.119	0	0	0	0	0	root	Holdemanella_biformis_DSM_3989.fna	25	5.09764e-134	230389	0.337664	147	1536	1567.27	0.884547	0.0557813
cluster.1151	clusters.5406	0	0	0	0	0	root	Ruminococcus_sp._CAG_108.fna	24	2.94622e-119	661003	0.366569	453	1452	1459.17	0.878586	0.0531561
cluster.1152	clusters.2300	0.000295482	0.0295482	0.18878	0	0	root	beta_proteobacterium_JGI_0001002_P8.fna	2	3.22361e-11	101816	0.527903	19	9068	5358.74	0.817504	0.0316742
cluster.1153	clusters.2301	0.000335685	0.0335685	0.214465	0	0	root	Desulfovibrio_desulfuricans_subsp._desulfuricans_DSM_642.fna	6	1.92498e-28	349907	0.57968	91	4270	3845.13	0.857502	0.0362819
cluster.1154	clusters.2307	0	0	0	0	0	root	Desulfovibrio_desulfuricans_subsp._desulfuricans_DSM_642.fna	2	6.26609e-10	163273	0.578638	71	2366	2299.62	0.864295	0.0365701
cluster.1155	clusters.5712	0	0	0	0	0	root	Arcobacter_cibarius_LMG_21996.fna	3	1.69822e-13	554637	0.395958	369	1476	1503.08	0.916252	0.0512602
cluster.1156	clusters.16013	0.000819876	0.0819876	0.523809	0	0	root	Riemerella_anatipestifer.fna	5	4.21194e-31	55230	0.334474	11	9748	5020.91	0.925856	0.0507229
cluster.1157	clusters.2450	0	0	0	0	0	root	Bomarea_edulis.fna	1	2.31879e-05	298433	0.382287	123	2593	2426.28	0.919684	0.045917
[truncated: 52 more columns]
