# Supplementary material for: Linking the resistome and plasmidome to the microbiome
Source: ISME J. 2019 May 30;13(10):2437–46. doi: 10.1038/s41396-019-0446-4 (PMC6776055; doi:10.1038/s41396-019-0446-4)
Supplement: Supplementary file 11 — Table S3 [file 41396_2019_446_MOESM11_ESM.xlsx]

## Sheet: Sheet1
Table S2: ProxiMeta report for WW sample
cluster_id	cluster_old_id	abundance	abundance_percs	abundance_tpms	completeness	marker_gene_overrepresentation	marker_lineage	mash_reference	mash_hashes	mash_p.value	genome_size	gc	num_contigs	n50_contigs	mean_contig_length	coding_density	kmer_coherence	mash_reference_1	mash_hashes_1	mash_p.value_1	mash_reference_2	mash_hashes_2	mash_p.value_2	mash_reference_3	mash_hashes_3	mash_p.value_3	mash_reference_4	mash_hashes_4	mash_p.value_4	mash_reference_5	mash_hashes_5	mash_p.value_5	mash_reference_6	mash_hashes_6	mash_p.value_6	mash_reference_7	mash_hashes_7	mash_p.value_7	mash_reference_8	mash_hashes_8	mash_p.value_8	mash_reference_9	mash_hashes_9	mash_p.value_9	mash_reference_10	mash_hashes_10	mash_p.value_10	mash_reference_11	mash_hashes_11
cluster.1	clusters.1612	0.00142047	0.142047	0.432464	100	0	k__Bacteria	Bacteroides_propionicifaciens_DSM_19291_JCM_14649.fna	2	4.81807e-08	2847916	0.375278	86	77053	33115.3	0.859138	0.0404142
cluster.2	clusters.44	0.000587489	0.0587489	0.178862	98.4	4.4	p__Euryarchaeota	Methanobrevibacter_smithii_TS145B.fna	538	0	2408039	0.304595	633	6054	3804.17	0.893437	0.0716823	Methanobrevibacter_smithii_TS145A.fna	534	0	Methanobrevibacter_smithii_TS146B.fna	534	0	Methanobrevibacter_smithii_TS146A.fna	531	0	Methanobrevibacter_smithii_TS96C.fna	522	0	Methanobrevibacter_smithii_TS146D.fna	521	0	Methanobrevibacter_smithii_CAG_186.fna	509	0	Methanobrevibacter_smithii_TS146C.fna	507	0	Methanobrevibacter_smithii_DSM_2375.fna	506	0	Methanobrevibacter_smithii_DSM_2374.fna	479	0	Methanobrevibacter_smithii_ATCC_35061.fna	421	0	Methanobrevibacter_smithii_TS147A.fna	130
cluster.3	clusters.799	0.00169062	0.169062	0.514711	96.4286	2.21519	p__Firmicutes	Peptoniphilus_obesi_ph1.fna	3	1.26106e-12	1685573	0.345462	166	14117	10154	0.909996	0.0543896
cluster.4	clusters.99	0.000505834	0.0505834	0.154002	95.8569	2.25989	c__Gammaproteobacteria	Chelonobacter_oris.fna	9	4.33544e-38	2558548	0.433786	534	7075	4791.29	0.893201	0.0404992
cluster.5	clusters.192	0.00220252	0.220252	0.670561	95.5495	9.16056	o__Pseudomonadales	Moraxella_boevrei_DSM_14165.fna	2	4.79852e-08	3110219	0.476324	718	7893	4331.78	0.890561	0.045056
cluster.6	clusters.3707	0.00172577	0.172577	0.525415	94.67	1.93089	k__Bacteria	Arcobacter_cibarius_LMG_21996.fna	661	0	1822967	0.270364	192	13490	9494.62	0.939306	0.0764795
cluster.7	clusters.298	0.000594631	0.0594631	0.181036	93.9938	0.956938	c__Betaproteobacteria	Nitrosomonas_sp._AL212.fna	13	1.35801e-55	2872009	0.443315	194	20881	14804.2	0.867441	0.0306054
cluster.8	clusters.121	0.000550084	0.0550084	0.167474	93.8811	9.27885	o__Clostridiales	Faecalibacterium_sp._CAG_74.fna	418	0	3576476	0.58742	1282	3500	2789.76	0.872639	0.0420066
cluster.9	clusters.1151	0.00147605	0.147605	0.449387	92.8123	2.99564	c__Betaproteobacteria	Aquaspirillum_serpens_DSM_68.fna	2	3.93327e-08	2339375	0.574872	307	9748	7620.11	0.875424	0.030205
cluster.10	clusters.3642	0.000911807	0.0911807	0.277601	91.3978	0.898204	o__Selenomonadales	Carnobacterium_sp._N15.MGS_207.fna	649	0	1728574	0.441748	79	25716	21880.7	0.909437	0.0358369	Phascolarctobacterium_sp._CAG_207.fna	610	0
cluster.11	clusters.69	0.000861572	0.0861572	0.262307	91.1415	4.64519	k__Bacteria	Dictyostelium_discoideum_AX4.fna	2	4.55895e-07	4797030	0.293423	456	51654	10519.8	0.881518	0.0752579
cluster.12	clusters.2297	0.00120161	0.120161	0.365832	90.6136	0	f__Lachnospiraceae	Ruminococcus_torques_ATCC_27756.fna	694	0	2047640	0.420648	47	50142	43566.8	0.897949	0.0393423	Lachnospiraceae_bacterium_1_1_57FAA.fna	682	0	Lachnospiraceae_bacterium_8_1_57FAA.fna	682	0	Lachnospiraceae_bacterium_3_1_46FAA.fna	628	0
cluster.13	clusters.230	0.000487069	0.0487069	0.148289	90.3279	9.98179	k__Bacteria	Thermosipho_melanesiensis_BI429.fna	2	3.94163e-08	3481788	0.365638	1492	2634	2333.64	0.873357	0.0515465
cluster.14	clusters.442	0.0013825	0.13825	0.420903	90.1361	4.37539	o__Clostridiales	Subdoligranulum_variabile_DSM_15176.fna	10	3.1985e-42	2518563	0.599919	507	6100	4967.58	0.871828	0.0342915
cluster.15	clusters.1161	0.000546036	0.0546036	0.166241	90.0544	2.1069	c__Betaproteobacteria	Methylophilaceae_bacterium_11.fna	3	2.29931e-12	1700107	0.491196	316	6928	5380.09	0.897178	0.0386185
cluster.16	clusters.6724	0.000471211	0.0471211	0.143461	89.8831	4.568	p__Proteobacteria	Sulfurospirillum_deleyianum_DSM_6946.fna	3	2.11593e-12	1851684	0.378081	673	3428	2751.39	0.936978	0.0483201
cluster.17	clusters.702	0.00168364	0.168364	0.512587	89.6922	3.74532	k__Bacteria	Sebaldella_termitidis_ATCC_33386.fna	662	0	3934589	0.332526	467	10152	8425.24	0.866717	0.0609112
cluster.18	clusters.6206	0.000460326	0.0460326	0.140147	89.2706	3.07606	o__Clostridiales	Melissococcus_plutonius_DAT561.fna	1	0.000246423	2625199	0.519281	729	4579	3601.1	0.868203	0.0351749
cluster.19	clusters.66	0.000530285	0.0530285	0.161446	88.7978	1.87117	k__Bacteria	Dysgonomonas_gadei_ATCC_BAA_286.fna	4	1.50284e-15	3051372	0.395862	551	7275	5537.88	0.910704	0.0385889
cluster.20	clusters.10	0.000641796	0.0641796	0.195396	88.4112	9.90654	o__Burkholderiales	uncultured_bacterium.fna	15	1.68145e-85	3884469	0.625812	1487	3081	2612.29	0.90351	0.0426964
cluster.21	clusters.139	0.000579714	0.0579714	0.176495	88.085	9.85019	k__Bacteria	Fusobacterium_nucleatum_CTI_1.fna	4	1.78011e-16	2099256	0.277622	605	5873	3469.84	0.912658	0.0724618
cluster.22	clusters.556	0.00130351	0.130351	0.396857	87.7285	1.92223	c__Betaproteobacteria	Ralstonia_solanacearum_FQY_4.fna	3	6.50557e-12	2497428	0.558822	232	12098	10764.8	0.905719	0.0285861
cluster.23	clusters.979	0.000547133	0.0547133	0.166575	87.5839	1.81208	o__Clostridiales	Streptococcus_salivarius_CCHSS3.fna	2	3.34813e-08	2341213	0.300607	480	6111	4877.53	0.86889	0.0653059
cluster.24	clusters.195	0.000532168	0.0532168	0.16202	87.3477	4.87455	k__Bacteria	Flavobacterium_psychrophilum_JIP02_86.fna	2	3.62488e-08	2022833	0.317895	781	3035	2590.06	0.892208	0.0606712
cluster.25	clusters.1944	0.000603554	0.0603554	0.183753	86.9336	3.00788	f__Lachnospiraceae	Ruminococcus_gnavus_CC55_001C.fna	491	0	2152764	0.438474	293	8988	7347.32	0.911155	0.0391268	Ruminococcus_gnavus_CAG_126.fna	490	0	Ruminococcus_gnavus_ATCC_29149.fna	473	0	Lachnospiraceae_bacterium_2_1_58FAA.fna	473	0	Ruminococcus_gnavus_AGR2154.fna	316	0
cluster.26	clusters.1021	0.00118796	0.118796	0.361677	86.9231	1.29371	o__Bacteroidales	Parabacteroides_merdae_CAG_48.fna	685	0	3429457	0.454704	257	16468	13344.2	0.902391	0.0289196	Parabacteroides_merdae_ATCC_43184.fna	666	0	Bacteroides_sp._UNK.MGS_14.fna	662	0	Parabacteroides_merdae_CL09T00C40.fna	649	0	Parabacteroides_merdae_CL03T12C32.fna	422	0
cluster.27	clusters.704	0.00205166	0.205166	0.624633	86.7628	4.08654	p__Bacteroidetes	Alistipes_putredinis_CAG_67.fna	530	0	2054986	0.544773	339	7231	6061.91	0.871525	0.029153	Alistipes_putredinis_DSM_17216.fna	501	0
cluster.28	clusters.1040	0.000680108	0.0680108	0.20706	86.581	0.975836	o__Bacteroidales	Bacteroides_eggerthii_CAG_109.fna	732	0	2905098	0.451448	187	20522	15535.3	0.914071	0.0279423	Bacteroides_eggerthii_1_2_48FAA.fna	559	0	Bacteroides_eggerthii_1_2_48FAA.fna	558	0	Bacteroides_eggerthii_DSM_20697.fna	551	0
cluster.29	clusters.381	0.000383434	0.0383434	0.116737	86.5771	0.842294	k__Bacteria	Odoribacter_sp._N54.MGS_14.fna	602	0	3108984	0.434971	1198	3114	2595.15	0.895841	0.0380564	Odoribacter_splanchnicus_DSM_20712.fna	579	0	Odoribacter_splanchnicus_CAG_14.fna	554	0	Odoribacter_sp._N15.MGS_14.fna	554	0	Odoribacter_sp._UNK.MGS_12.fna	500	0
cluster.30	clusters.468	0.00078676	0.078676	0.239531	86.5215	0.506231	o__Burkholderiales	Burkholderiales_bacterium_JOSHI_001.fna	4	4.06576e-16	1839059	0.582823	199	11867	9241.5	0.875387	0.0377763
cluster.31	clusters.1520	0.00172274	0.172274	0.524491	86.0986	7.17051	o__Lactobacillales	Streptococcus_minor_DSM_17118.fna	14	1.49492e-62	2196583	0.442707	412	7283	5331.51	0.896938	0.0342535
cluster.32	clusters.4144	0.00055394	0.055394	0.168648	85.8291	7.17981	o__Clostridiales	Firmicutes_bacterium_CAG_41.fna	410	0	1891845	0.389491	267	9265	7085.56	0.908705	0.0437646
cluster.33	clusters.6	0.000481492	0.0481492	0.146591	85.5446	4.02846	p__Bacteroidetes	Sediminibacterium_sp._OR43.fna	2	8.70314e-08	3581045	0.501316	841	5523	4258.08	0.911562	0.0355655
cluster.34	clusters.256	0.00103875	0.103875	0.31625	85.1467	2.03252	k__Bacteria	Arcobacter_nitrofigilis_DSM_7299.fna	4	3.12307e-16	2182025	0.312714	119	21625	18336.3	0.925869	0.0589787
cluster.35	clusters.477	0.00585224	0.585224	1.78173	85.1124	3.74532	k__Bacteria	Clostridium_kluyveri_DSM_555.fna	2	3.88866e-08	1777463	0.275196	301	6926	5905.19	0.891509	0.0745704
cluster.36	clusters.714	0.000781967	0.0781967	0.238071	84.7603	2.05479	o__Clostridiales	Ruminococcus_sp._CAG_57.fna	482	0	2002779	0.434321	252	8849	7947.54	0.883175	0.0337209	Ruminococcus_sp._N15.MGS_57.fna	477	0	Ruminococcus_bicirculans.fna	445	0
cluster.37	clusters.312	0.00237631	0.237631	0.723471	84.4361	0.854701	c__Betaproteobacteria	Laribacter_hongkongensis_HLHK9.fna	446	0	2629425	0.626125	197	17524	13347.3	0.883562	0.0352771	Laribacter_hongkongensis_DSM_14985.fna	419	0
cluster.38	clusters.1965	0.0004744	0.04744	0.144432	84.1551	5.03852	k__Bacteria	Caldisphaera_lagunensis_DSM_15908.fna	1	0.000213488	2389764	0.492005	1064	2535	2246.02	0.91301	0.0328209
cluster.39	clusters.1137	0.000766742	0.0766742	0.233436	83.8826	1.81818	k__Bacteria	Candidatus_Nitrospira_defluvii.fna	98	0	2615244	0.59127	205	13873	12757.3	0.894434	0.0270168
cluster.40	clusters.3530	0.000632192	0.0632192	0.192472	83.819	0.584795	f__Lachnospiraceae	Dorea_formicigenerans_CAG_28.fna	457	0	1706715	0.414507	134	14063	12736.7	0.893673	0.036812	Dorea_formicigenerans_ATCC_27755.fna	445	0	Dorea_sp._AGR2135.fna	347	0	Dorea_formicigenerans_4_6_53AFAA.fna	337	0
cluster.41	clusters.5166	0.000479234	0.0479234	0.145903	83.571	0.905023	o__Clostridiales	Ruminococcus_sp._CAG_177.fna	485	0	1791573	0.519854	738	2778	2427.61	0.889922	0.0349536
cluster.42	clusters.835	0.000782351	0.0782351	0.238188	83.4388	0.949367	o__Clostridiales	Sphaerochaeta_pleomorpha_str._Grapes.fna	1	0.000296197	2044801	0.415318	178	12252	11487.6	0.908667	0.0366703
cluster.43	clusters.2093	0.00119842	0.119842	0.36486	82.9262	3.83142	c__Gammaproteobacteria	Enhydrobacter_aerosaccus_SK60.fna	14	5.12776e-62	1916224	0.452522	78	45064	24567	0.869216	0.0351186
cluster.44	clusters.4295	0.000681095	0.0681095	0.207361	82.1429	0	c__Deltaproteobacteria	Chlamydomonas_leiostraca.fna	1	3.16842e-06	2077288	0.485305	53	42613	39194.1	0.898239	0.0265962
cluster.45	clusters.931	0.00281122	0.281122	0.85588	81.7778	1.81818	f__Bifidobacteriaceae	Bifidobacterium_adolescentis_CAG_119.fna	560	0	1890831	0.593636	298	7857	6345.07	0.886972	0.0340025	Bifidobacterium_adolescentis.fna	547	0	Bifidobacterium_adolescentis.fna	511	0	Bifidobacterium_adolescentis.fna	505	0	Bifidobacterium_stercoris_JCM_15918.fna	504	0	Bifidobacterium_stercoris_JCM_15918.fna	504	0	Bifidobacterium_adolescentis_L2_32.fna	486	0	Bifidobacterium_adolescentis_ATCC_15703.fna	455	0	Bifidobacterium_adolescentis_DSM_20087.fna	438	0
cluster.46	clusters.14117	0.000566146	0.0566146	0.172364	81.5252	2.98742	k__Bacteria	Blattabacterium_sp._Mastotermes_darwiniensis_str._MADAR.fna	1	9.05203e-05	1236276	0.358181	109	13774	11342	0.922856	0.044403
cluster.47	clusters.21	0.00101041	0.101041	0.307621	81.4442	7.52564	o__Bacteroidales	Prevotella_denticola_F0289.fna	2	6.53455e-08	3470460	0.402291	544	12110	6379.52	0.908087	0.0391436
cluster.48	clusters.1277	0.000896868	0.0896868	0.273053	81.4334	1.45246	o__Clostridiales	Acetobacterium_dehalogenans_DSM_11527.fna	48	2.23801e-229	2270921	0.449076	303	8064	7494.79	0.879577	0.0363649
cluster.49	clusters.82	0.000901168	0.0901168	0.274362	81.0424	2.12121	c__Gammaproteobacteria	Aeromonas_hydrophila_ML09_119.fna	3	9.63541e-12	2574928	0.564594	505	6803	5098.87	0.889359	0.0289006
cluster.50	clusters.1214	0.00213284	0.213284	0.649348	80.6831	0.907029	o__Clostridiales	Faecalibacterium_cf._prausnitzii_KLE1255.fna	3	3.31635e-12	2013130	0.565897	216	10743	9320.05	0.856244	0.0316641
cluster.51	clusters.1622	0.00119083	0.119083	0.362552	80.395	1.31021	o__Actinomycetales	Cellulosimicrobium_cellulans_LMG_16121.fna	11	1.36885e-46	2237935	0.709025	295	8775	7586.22	0.907021	0.0571357
cluster.52	clusters.2870	0.000835716	0.0835716	0.254435	79.6883	1.06838	c__Betaproteobacteria	Neisseria_shayeganii_871.fna	8	2.21067e-34	1836309	0.547206	153	15977	12002	0.845289	0.0358269
cluster.53	clusters.283	0.000699802	0.0699802	0.213056	79.2164	4.28354	g__Prevotella	Prevotella_denticola_F0289.fna	5	1.40149e-20	2110960	0.549529	912	2484	2314.65	0.865146	0.0322626
cluster.54	clusters.5231	0.000679872	0.0679872	0.206988	78.9538	0.151515	f__Bifidobacteriaceae	Bifidobacterium_thermacidophilum_subsp._thermacidophilum_DSM_15837.fna	441	0	1598366	0.606216	89	19782	17959.2	0.840348	0.0313949	Bifidobacterium_thermacidophilum_subsp._thermacidophilum_DSM_15837.fna	440	0	Bifidobacterium_thermacidophilum_subsp._thermacidophilum.fna	437	0	Bifidobacterium_thermacidophilum_subsp._porcinum.fna	284	0	Bifidobacterium_thermophilum_RBL67.fna	275	0	Bifidobacterium_thermophilum_DSM_20212.fna	275	0	Bifidobacterium_thermacidophilum_subsp._porcinum_DSM_17755.fna	270	0	Bifidobacterium_thermophilum_DSM_20210.fna	270	0
cluster.55	clusters.144	0.00152906	0.152906	0.465526	78.9392	5.20893	f__Comamonadaceae	Alicycliphilus_denitrificans_BC.fna	27	2.70667e-119	3445977	0.66155	580	8789	5941.34	0.905448	0.0474056
cluster.56	clusters.3914	0.000973728	0.0973728	0.296453	78.9308	9.91546	k__Bacteria	bacterium_LF_3.fna	376	0	2033747	0.304135	385	9811	5282.46	0.912566	0.0625874
cluster.57	clusters.1164	0.00209524	0.209524	0.6379	78.6032	4.28571	p__Bacteroidetes	Bacteroidales_bacterium_CF.fna	4	1.48921e-16	1811086	0.371208	345	6132	5249.52	0.944786	0.0423054
cluster.58	clusters.2690	0.00065322	0.065322	0.198874	77.957	1.07527	k__Bacteria	Holospora_undulata_HU1.fna	2	1.41578e-08	1568562	0.349963	194	14597	8085.37	0.914067	0.0538708
cluster.59	clusters.4975	0.000556507	0.0556507	0.16943	77.591	0.92437	p__Actinobacteria	Ralstonia_solanacearum_GMI1000.fna	2	5.95516e-08	2056164	0.639389	220	11811	9346.2	0.881998	0.036369
cluster.60	clusters.6895	0.00101554	0.101554	0.309184	77.0912	2.8481	p__Firmicutes	Dialister_invisus_CAG_218.fna	453	0	1165926	0.452526	150	9414	7772.84	0.894987	0.0353662	Dialister_invisus_DSM_15470.fna	420	0
cluster.61	clusters.1355	0.00194972	0.194972	0.593594	76.5565	2.83414	f__Lachnospiraceae	Roseburia_sp._CAG_18.fna	469	0	2121137	0.436476	328	8837	6466.88	0.909545	0.0385694
cluster.62	clusters.194	0.000518476	0.0518476	0.157851	76.1495	7.76755	p__Firmicutes	Corynebacterium_doosanense_CAU_212_DSM_45436.fna	2	4.09248e-08	2400717	0.544137	953	2988	2519.12	0.917428	0.0336316
cluster.63	clusters.134	0.000466307	0.0466307	0.141968	75.9967	2.8602	o__Burkholderiales	Comamonas_granuli_NBRC_101663.fna	5	1.30599e-20	1850203	0.603444	773	2749	2393.54	0.869612	0.0440128
cluster.64	clusters.100	0.000457654	0.0457654	0.139333	75.9933	0.234742	o__Clostridiales	Halobacillus_halophilus_DSM_2266.fna	2	4.55295e-08	1952698	0.522642	354	6340	5516.1	0.893458	0.0347286
cluster.65	clusters.15381	0.00110139	0.110139	0.335321	75.9176	2.85784	k__Bacteria	Candidatus_Pelagibacter_sp._IMCC9063.fna	2	1.07739e-08	1299154	0.226577	74	29251	17556.1	0.880983	0.0943578
cluster.66	clusters.289	0.00100346	0.100346	0.305505	75.8608	2.11538	p__Proteobacteria	Persephonella_marina_EX_H1.fna	2	1.68243e-08	1387395	0.424676	151	10805	9188.05	0.944112	0.0430133
cluster.67	clusters.628	0.000679243	0.0679243	0.206796	75.7332	2.52995	o__Bacteroidales	Bacteroides_cellulosilyticus_CAG_158.fna	477	0	4293587	0.43193	509	11196	8435.34	0.915524	0.0298587	Bacteroides_cellulosilyticus_DSM_14838.fna	413	0	Bacteroides_cellulosilyticus_WH2.fna	397	0	Bacteroides_sp._14_A_.fna	384	0	Bacteroides_cellulosilyticus_CL02T12C19.fna	363	0	Candidatus_Bacteroides_timonensis_AP1.fna	164	0
cluster.68	clusters.125	0	0	0	75.6732	1.83504	o__Selenomonadales	Acidaminococcus_sp._HPA0509.fna	670	0	1626812	0.502266	750	2353	2169.08	0.87325	0.0349399	Acidaminococcus_intestini_CAG_325.fna	669	0	Acidaminococcus_intestini_DSM_21505.fna	659	0	Acidaminococcus_sp._D21.fna	658	0	Acidaminococcus_intestini_RyC_MR95.fna	612	0	Acidaminococcus_sp._BV3L6.fna	537	0
cluster.69	clusters.528	0.000588225	0.0588225	0.179086	75.5618	0.385931	k__Bacteria	Streptobacillus_moniliformis_DSM_12112.fna	3	7.01453e-13	1241707	0.265845	96	15426	12934.5	0.924646	0.0763081
cluster.70	clusters.675	0.000540999	0.0540999	0.164708	75.5164	3.50869	c__Betaproteobacteria	Dechlorosoma_suillum_PS.fna	398	0	2488255	0.666658	1019	2820	2441.86	0.903614	0.0440854
cluster.71	clusters.841	0.00492379	0.492379	1.49906	75.4891	3.84615	k__Bacteria	Streptomyces_sclerotialus.fna	4	4.06517e-15	3791086	0.714637	319	13415	11884.3	0.926094	0.0510526
cluster.72	clusters.1975	0.00107574	0.107574	0.327512	74.2197	3.20695	f__Actinomycetaceae	Nesterenkonia_sp._NP1.fna	3	2.4957e-12	1827106	0.59099	124	17584	14734.7	0.909832	0.0267107
cluster.73	clusters.37	0.00160366	0.160366	0.488237	74.1576	2.82526	c__Betaproteobacteria	Aquaspirillum_serpens_DSM_68.fna	189	0	2217804	0.497065	461	5710	4810.85	0.921295	0.0295312
cluster.74	clusters.679	0.000574498	0.0574498	0.174907	74.0252	1.41509	k__Bacteria	Holdemanella_biformis_DSM_3989.fna	2	1.96595e-08	1335392	0.335767	137	11770	9747.39	0.909603	0.0472779
cluster.75	clusters.1837	0.000474463	0.0474463	0.144451	73.6813	3.5311	o__Flavobacteriales	Chryseobacterium_haifense_DSM_19056.fna	6	5.28838e-25	2032618	0.369831	913	2548	2226.31	0.889758	0.0590651
cluster.76	clusters.6957	0.000532324	0.0532324	0.162067	73.4977	0	k__Bacteria	Klebsiella_oxytoca_KCTC_1686.fna	1	0.000263094	1435280	0.474168	188	11044	7634.47	0.875413	0.0288599
cluster.77	clusters.1422	0.000904291	0.0904291	0.275313	73.0947	3.5559	o__Clostridiales	Eubacterium_hallii_CAG_12.fna	450	0	1921810	0.387498	184	15518	10444.6	0.852326	0.0412556	_Eubacterium_hallii_DSM_3353.fna	400	0
cluster.78	clusters.107	0.000509378	0.0509378	0.155081	72.5768	0.70922	o__Clostridiales	Veillonella_sp._oral_taxon_780_str._F0422.fna	3	7.50526e-13	1253501	0.396324	80	17141	15668.8	0.920018	0.0330328
cluster.79	clusters.7789	0.000534017	0.0534017	0.162582	72.4709	3.98413	p__Bacteroidetes	Bacteroidales_bacterium_CF.fna	8	4.33278e-34	1942678	0.397048	512	5797	3794.29	0.93488	0.0416089
cluster.80	clusters.256	0.00068943	0.068943	0.209898	72.4138	5.17241	k__Bacteria	Pseudomonas_caeni_DSM_24390.fna	25	7.16609e-114	2440033	0.48992	160	32633	15250.2	0.897055	0.0289961
cluster.81	clusters.131	0.000598213	0.0598213	0.182127	72.2744	8.25023	c__Betaproteobacteria	Candidatus_Accumulibacter_sp._BA_91.fna	372	0	3920286	0.619474	387	12068	10129.9	0.90086	0.0342731
cluster.82	clusters.404	0.00120304	0.120304	0.366267	71.855	0.700935	o__Burkholderiales	Sphaerotilus_natans_subsp._natans_DSM_6575.fna	181	0	3174063	0.698944	321	11134	9888.05	0.922682	0.0531624
cluster.83	clusters.2587	0.000566941	0.0566941	0.172606	71.574	2.02703	o__Actinomycetales	Tetrasphaera_elongata_Lp2.fna	5	2.79479e-20	2537020	0.709509	234	11105	10842	0.907299	0.0499788
cluster.84	clusters.4125	0.000484658	0.0484658	0.147555	70.8154	0.786763	c__Deltaproteobacteria	Bilophila_wadsworthia_3_1_6.fna	308	0	1938887	0.60849	755	3111	2568.06	0.83994	0.0380487	Bilophila_wadsworthia_ATCC_49260.fna	307	0	Bilophila_sp._4_1_30.fna	229	0
cluster.85	clusters.3128	0.000514459	0.0514459	0.156628	70.4973	0.48127	c__Clostridia	Collimonas_fungivorans_Ter331.fna	2	3.26669e-08	1436291	0.567049	381	4042	3769.79	0.907052	0.0339085
cluster.86	clusters.1336	0.00080938	0.080938	0.246417	70.1533	0.646552	f__Lachnospiraceae	Firmicutes_bacterium_CAG_24.fna	463	0	1986379	0.487391	185	12679	10737.2	0.895866	0.0343554
cluster.87	clusters.242	0.000584656	0.0584656	0.178	69.3732	4.60589	k__Bacteria	Gardnerella_vaginalis_HMP9231.fna	1	0.000183146	1510181	0.405635	330	13443	4576.31	0.904865	0.0500761
cluster.88	clusters.1847	0.000437541	0.0437541	0.13321	69.1856	2.80808	k__Bacteria	Candidatus_Nitrospira_defluvii.fna	6	1.94958e-24	2241461	0.586443	713	3466	3143.7	0.900379	0.0295093
cluster.89	clusters.4573	0.00049737	0.049737	0.151425	68.2931	4.61051	f__Lachnospiraceae	Clostridium_sp._CAG_91.fna	352	0	1683760	0.475964	494	4128	3408.42	0.891708	0.034337
cluster.90	clusters.4576	0.000732711	0.0732711	0.223075	68.2244	0.223714	o__Clostridiales	Eubacterium_eligens_CAG_72.fna	409	0	1334086	0.376424	95	13959	14043	0.913793	0.0437835	_Eubacterium_eligens_ATCC_27750.fna	198	0
cluster.91	clusters.2547	0.000801717	0.0801717	0.244084	68.0308	2.83019	o__Actinomycetales	Mycobacterium_avium_subsp._hominissuis_A5.fna	15	2.13698e-63	3084051	0.675729	351	15637	8786.47	0.919436	0.0424562
cluster.92	clusters.3244	0.000499823	0.0499823	0.152172	67.8853	1.07527	k__Bacteria	Ralstonia_solanacearum_Po82.fna	1	0.000297878	2101149	0.4492	152	14671	13823.4	0.911456	0.0339112
cluster.93	clusters.1538	0.000969264	0.0969264	0.295094	67.7164	2.16216	c__Gammaproteobacteria	Tolumonas_auensis_DSM_9187.fna	371	0	2141517	0.493886	132	19903	16223.6	0.904867	0.0295662
cluster.94	clusters.6317	0.000556995	0.0556995	0.169578	67.2134	0.320946	g__Prevotella	Prevotella_paludivivens_DSM_17968_JCM_13650.fna	4	1.36443e-16	1517238	0.39697	114	14662	13309.1	0.919278	0.0355789
cluster.95	clusters.1348	0.00314614	0.314614	0.957848	67.1865	6.03659	k__Bacteria	Arcobacter_sp._L.fna	22	4.2206e-101	1760986	0.275835	394	5509	4469.51	0.922716	0.0737897
cluster.96	clusters.140	0.000695286	0.0695286	0.211681	66.3768	6.64419	c__Betaproteobacteria	Deefgea_rivuli_DSM_18356.fna	2	5.55466e-08	2425059	0.52113	1410	1727	1719.9	0.899656	0.0365925
cluster.97	clusters.1035	0.00128998	0.128998	0.392737	65.8877	1.23077	o__Bacteroidales	Parabacteroides_sp._CAG_2.fna	395	0	2825170	0.447868	386	9677	7319.09	0.912915	0.0286496	Parabacteroides_distasonis_ATCC_8503.fna	394	0	Parabacteroides_sp._D25.fna	377	0	Parabacteroides_sp._2_1_7.fna	376	0	Parabacteroides_distasonis_CL03T12C09.fna	369	0	Bacteroides_sp._3_1_19.fna	362	0	Parabacteroides_distasonis_str._3999B_T_B_4.fna	351	0	Parabacteroides_distasonis_str._3999B_T_B_6.fna	344	0	Parabacteroides_sp._D13.fna	336	0	Parabacteroides_distasonis_CL09T03C24.fna	309	0	Parabacteroides_distasonis.fna	304	0	Bacteroides_sp._2_1_33B.fna	290
cluster.98	clusters.1669	0.000568639	0.0568639	0.173123	65.0908	2.64423	p__Bacteroidetes	Alistipes_finegoldii_CAG_68.fna	409	0	1897154	0.596497	258	8878	7353.31	0.900958	0.032007	Alistipes_sp._HGB5.fna	365	0	Alistipes_finegoldii_DSM_17242.fna	343	0
cluster.99	clusters.2149	0.0008141	0.08141	0.247854	64.6597	2.86788	o__Clostridiales	Ruminococcus_sp._JC304.fna	6	3.48863e-24	2369819	0.429766	582	6269	4071.85	0.869517	0.038773
cluster.100	clusters.16857	0.000707781	0.0707781	0.215485	64.5947	0.854701	k__Bacteria	Nostoc_sp._PCC_7120.fna	1	0.000149245	731283	0.382597	61	19783	11988.2	0.909268	0.0416834
cluster.101	clusters.2579	0.000759011	0.0759011	0.231082	64.2037	1.65563	o__Actinomycetales	Propionibacterium_sp._oral_taxon_192_str._F0372.fna	5	1.01147e-20	1999402	0.665704	167	12577	11972.5	0.923793	0.0390748
cluster.102	clusters.5272	0.00055979	0.055979	0.170429	63.7307	0.331126	o__Actinomycetales	Streptomyces_tsukubaensis_NRRL18488.fna	3	4.42012e-12	1584058	0.659785	152	11411	10421.4	0.920507	0.0385106
cluster.103	clusters.2496	0.000634347	0.0634347	0.193128	63.6644	8.12721	f__Flavobacteriaceae	Flavobacterium_succinicans_LMG_10402.fna	14	2.13865e-60	2442166	0.342276	286	16418	8539.04	0.879389	0.0569384
cluster.104	clusters.2727	0.000545003	0.0545003	0.165927	62.8317	0	o__Burkholderiales	Acidovorax_radicis_N35.fna	3	2.34466e-12	1315688	0.556851	95	16516	13849.4	0.856285	0.0408977
cluster.105	clusters.197	0	0	0	62.4934	3.62095	c__Betaproteobacteria	Bifidobacterium_longum_DJO10A.fna	2	5.08622e-08	3429903	0.584106	1886	1854	1818.61	0.90122	0.035203
cluster.106	clusters.4375	0.000458035	0.0458035	0.13945	62.443	1.0084	p__Actinobacteria	Nesterenkonia_sp._NP1.fna	2	2.01121e-08	1317764	0.598788	311	5061	4237.18	0.905494	0.0313153
cluster.107	clusters.9426	0	0	0	62.3591	0.943396	k__Bacteria	Erysipelothrix_rhusiopathiae_SY1027.fna	2	9.20702e-09	905643	0.35266	440	2204	2058.28	0.914721	0.0495383
cluster.108	clusters.119	0.00101877	0.101877	0.310167	61.8586	1.73273	o__Actinomycetales	Tessaracoccus_sp._SIT6.fna	4	3.01059e-16	2140169	0.683483	345	7634	6203.39	0.903949	0.0454128
cluster.109	clusters.852	0.000491666	0.0491666	0.149689	61.84	6.38423	o__Clostridiales	Clostridium_sp._CAG_354.fna	410	0	1195864	0.285868	496	2659	2411.02	0.893531	0.073649
cluster.110	clusters.553	0.0023347	0.23347	0.710803	61.123	6.27417	c__Betaproteobacteria	Neisseria_sp._oral_taxon_020_str._F0370.fna	6	2.32831e-25	1841981	0.540523	585	3677	3148.69	0.84727	0.0403631
cluster.111	clusters.109	0	0	0	61.1167	1.14379	o__Flavobacteriales	Flavobacterium_limnosediminis_JC2902.fna	2	2.54258e-08	1390348	0.360699	719	2047	1933.72	0.881385	0.0558877
cluster.112	clusters.1586	0.000515021	0.0515021	0.156799	60.5767	2.31746	p__Bacteroidetes	Campylobacter_jejuni_subsp._jejuni_NCTC_11168_BN148.fna	1	0.000215797	2250608	0.458587	617	5107	3647.66	0.846014	0.0316708
cluster.113	clusters.3549	0	0	0	60.248	7.31293	k__Bacteria	Akkermansia_sp._CAG_344.fna	464	0	2272173	0.576685	1194	2028	1902.99	0.879168	0.0405044
cluster.114	clusters.22	0.000841483	0.0841483	0.256191	60.1515	6.53976	o__Burkholderiales	Acidovorax_sp._JS42.fna	16	2.12298e-68	2956918	0.631672	996	3304	2968.79	0.891611	0.0420179
cluster.115	clusters.17	0.000983128	0.0983128	0.299315	60.0869	4.84759	o__Bacteroidales	Parabacteroides_johnsonii_CAG_246.fna	2	7.5633e-08	3229158	0.401276	1233	2999	2618.94	0.908999	0.0397505
cluster.116	clusters.686	0.000542293	0.0542293	0.165102	60.057	0.537634	k__Bacteria	Paludibacter_propionicigenes_WB4.fna	3	2.76584e-12	1615156	0.393408	253	6741	6384.02	0.872122	0.040582
cluster.117	clusters.372	0.00326056	0.326056	0.992683	59.764	1.91851	o__Clostridiales	Ruminococcus_sp._5_1_39BFAA.fna	329	0	2684889	0.408869	707	5236	3797.58	0.872886	0.0425371	Ruminococcus_sp._CAG_9.fna	299	0	Blautia_wexlerae_DSM_19850.fna	263	0	Blautia_wexlerae_AGR2146.fna	213	0
cluster.118	clusters.229	0.000475217	0.0475217	0.14468	59.7576	2.00056	c__Betaproteobacteria	Pseudomonas_fluorescens_SBW25.fna	3	1.05673e-11	2376263	0.596211	995	2644	2388.2	0.907161	0.0347267
cluster.119	clusters.5550	0.00050689	0.050689	0.154324	59.6518	9.47287	o__Clostridiales	Firmicutes_bacterium_CAG_83.fna	123	0	1313325	0.574297	283	5103	4640.72	0.863218	0.0331022
cluster.120	clusters.523	0.00053932	0.053932	0.164197	59.6518	0	o__Clostridiales	Clostridium_paraputrificum_AGR2156.fna	4	2.48237e-16	1864492	0.280787	143	15241	13038.4	0.893476	0.0701255
cluster.121	clusters.2453	0.00165245	0.165245	0.503092	59.4797	0.201258	o__Lactobacillales	Lactococcus_raffinolactis_4877.fna	37	9.62382e-184	1100878	0.4066	53	23747	20771.3	0.892069	0.0356233
cluster.122	clusters.1074	0.00060775	0.060775	0.18503	59.1777	2.93592	c__Betaproteobacteria	Afipia_broomeae_ATCC_49717.fna	15	1.24231e-64	2221607	0.598285	940	2573	2363.41	0.904602	0.035201
cluster.123	clusters.3812	0	0	0	59.0578	3.77417	c__Betaproteobacteria	Enterococcus_hirae_ATCC_9790.fna	2	3.47597e-08	1967689	0.395282	1055	1960	1865.11	0.869223	0.0457408
cluster.124	clusters.1347	0.00124177	0.124177	0.37806	58.9399	0.158228	o__Clostridiales	Ruminococcus_obeum_CAG_39.fna	347	0	1154068	0.425069	57	21639	20246.8	0.912115	0.0386138	Ruminococcus_obeum_ATCC_29174.fna	263	0
cluster.125	clusters.58	0.00382471	0.382471	1.16444	58.7822	2.36794	o__Lactobacillales	Aerococcus_viridans_ATCC_11563.fna	3	8.01327e-13	1180336	0.451391	141	9190	8371.18	0.85237	0.0331217
cluster.126	clusters.79	0.00149733	0.149733	0.455866	58.7774	8.62069	k__Bacteria	Aeromonas_sp._HZM.fna	398	0	3392462	0.614386	1243	3146	2729.25	0.869941	0.0374709	Aeromonas_caviae_Ae398.fna	395	0	Aeromonas_caviae.fna	382	0	Aeromonas_caviae.fna	374	0	Aeromonas_caviae.fna	368	0	Aeromonas_caviae.fna	367	0	Aeromonas_sp._ZOR0002.fna	366	0	Aeromonas_caviae.fna	365	0	Aeromonas_hydrophila.fna	346	0
cluster.127	clusters.1721	0.000505013	0.0505013	0.153752	58.4273	3.73503	o__Bacteroidales	Bacteroides_plebeius_CAG_211.fna	208	0	1728627	0.448439	539	3573	3207.1	0.918521	0.0317934	Bacteroides_plebeius_DSM_17135.fna	137	0
cluster.128	clusters.296	0.000541226	0.0541226	0.164777	58.3038	1.83683	f__Lachnospiraceae	Desulfitobacterium_hafniense_PCP_1.fna	7	1.45405e-28	2193105	0.394049	291	9420	7536.44	0.904513	0.0423505
cluster.129	clusters.6154	0.000399055	0.0399055	0.121493	58.2103	8.94888	o__Selenomonadales	Selenomonas_ruminantium_AC2024.fna	4	9.97547e-17	1485495	0.487767	340	4919	4369.1	0.864865	0.0268873
cluster.130	clusters.2414	0.000471843	0.0471843	0.143653	58.1018	9.47436	p__Proteobacteria	Lebetimonas_sp._JS085.fna	2	2.54938e-08	2316069	0.412863	1060	2253	2184.97	0.911842	0.0496671
cluster.131	clusters.474	0.000483528	0.0483528	0.147211	57.6272	0.121951	o__Clostridiales	Ruminococcus_sp._A254.MGS_108.fna	3	9.45979e-13	1318171	0.371161	139	10895	9483.24	0.871351	0.0453284
cluster.132	clusters.1403	0.000912076	0.0912076	0.277683	57.514	6.60795	c__Betaproteobacteria	Azonexus_hydrophilus_DSM_23864.fna	4	3.01991e-16	2088722	0.609948	773	3169	2702.1	0.92423	0.03784
cluster.133	clusters.698	0.00053396	0.053396	0.162565	57.4504	8.62069	k__Bacteria	Aquaspirillum_serpens_DSM_68.fna	212	0	2192870	0.48989	829	3293	2645.2	0.911157	0.0341101
cluster.134	clusters.47	0.00334022	0.334022	1.01693	57.1148	4.63961	c__Betaproteobacteria	Azoarcus_toluclasticus_ATCC_700605.fna	5	1.17656e-19	2753205	0.61387	899	4122	3062.52	0.909787	0.0401444
cluster.135	clusters.3218	0.00124892	0.124892	0.380237	57.0812	9.13521	o__Actinomycetales	Tessaracoccus_sp._SIT6.fna	5	1.23183e-20	1908348	0.698631	92	26441	20742.9	0.925077	0.0482175
cluster.136	clusters.167	0.000558542	0.0558542	0.170049	56.9029	3.18473	c__Gammaproteobacteria	Pseudomonas_caeni_DSM_24390.fna	19	2.51677e-85	2106027	0.484782	464	6439	4538.85	0.880509	0.0303831
cluster.137	clusters.2198	0	0	0	56.7741	9.46066	c__Alphaproteobacteria	Sphingobium_xenophagum_NBRC_107872.fna	10	8.2405e-42	2388909	0.607895	1434	1663	1665.91	0.916346	0.0404083
cluster.138	clusters.448	0.000454918	0.0454918	0.1385	56.7713	0.377358	o__Bacteroidales	Bacteroides_sp._CAG_20.fna	445	0	1864842	0.433399	263	7871	7090.65	0.909589	0.0323622	Bacteroides_sp._N54.MGS_20.fna	431	0	Bacteroides_sp._UNK.MGS_13.fna	400	0	Barnesiella_intestinihominis_YIT_11860.fna	400	0
cluster.139	clusters.1425	0	0	0	56.5921	7.75304	o__Clostridiales	Faecalibacterium_prausnitzii_M21_2.fna	178	0	1956712	0.558196	1039	1955	1883.26	0.859808	0.0375775
cluster.140	clusters.385	0.00156412	0.156412	0.4762	56.4685	2.7972	o__Clostridiales	_Clostridium_sticklandii.fna	173	0	2448093	0.338196	831	3387	2945.96	0.883493	0.0540632
cluster.141	clusters.506	0.000543433	0.0543433	0.165449	56.4419	0.932971	f__Lachnospiraceae	Roseburia_inulinivorans_CAG_15.fna	370	0	2011259	0.415231	576	6748	3491.77	0.882741	0.0435772	Roseburia_inulinivorans_DSM_16841.fna	301	0
cluster.142	clusters.660	0.000534504	0.0534504	0.162731	56.2069	1.72414	k__Bacteria	Bacteroides_fragilis_CAG_47.fna	413	0	2266392	0.439161	228	10671	9940.32	0.905996	0.0289492	Bacteroides_fragilis.fna	413	0	Bacteroides_fragilis_str._S38L3.fna	402	0	Bacteroides_fragilis_str._S38L5.fna	402	0	Bacteroides_fragilis_str._J38_1.fna	401	0	Bacteroides_fragilis_str._3986T_B_10.fna	398	0	Bacteroides_fragilis_str._3986_N_B_22.fna	398	0	Bacteroides_fragilis_str._3986_T_B_9.fna	397	0	Bacteroides_fragilis_str._3986_T_B_13.fna	397	0	Bacteroides_fragilis_str._3986_N3.fna	396	0	Bacteroides_fragilis_str._DS_71.fna	395	0	Bacteroides_fragilis_str._Ds_233.fna	391
cluster.143	clusters.4440	0.000500326	0.0500326	0.152325	56.1247	0.250527	o__Clostridiales	Clostridium_sp._CAG_43.fna	432	0	1655964	0.494525	337	7336	4913.84	0.864332	0.033384
cluster.144	clusters.226	0	0	0	55.9426	2.6382	k__Bacteria	Rhizobium_leucaenae_USDA_9039.fna	2	2.11695e-07	5013028	0.53048	2971	1711	1687.32	0.878196	0.0344372
cluster.145	clusters.348	0.00217458	0.217458	0.662053	55.9211	3.84139	o__Bacteroidales	Bacteroides_uniformis_ATCC_8492.fna	358	0	3784932	0.450774	881	6161	4296.18	0.916568	0.0311576	Bacteroides_sp._D20.fna	341	0	Bacteroides_sp._4_1_36.fna	339	0	Bacteroides_uniformis_CL03T00C23.fna	339	0	Bacteroides_uniformis_CL03T12C37.fna	339	0	Bacteroides_uniformis_CAG_3.fna	330	0	Bacteroides_uniformis_dnLKV2.fna	325	0	Bacteroides_uniformis.fna	309	0	Bacteroides_uniformis_str._3978_T3_i.fna	297	0	Bacteroides_uniformis_str._3978_T3_ii.fna	296	0
cluster.146	clusters.318	0.00053056	0.053056	0.16153	55.8678	2.72727	k__Bacteria	Streptomyces_cattleya_NRRL_8057_DSM_46488.fna	2	1.16075e-07	3200641	0.617952	728	4885	4396.48	0.91773	0.0333095
cluster.147	clusters.474	0.000507187	0.0507187	0.154414	55.6426	3.44828	k__Bacteria	Proteocatella_sphenisci_DSM_23131.fna	18	2.68907e-81	2089431	0.413905	648	3626	3224.43	0.910769	0.0397441
cluster.148	clusters.290	0.000620969	0.0620969	0.189055	55.4389	1.72414	k__Bacteria	Chryseobacterium_haifense_DSM_19056.fna	5	3.47329e-20	3043699	0.311605	1355	2506	2246.27	0.896561	0.0688454
cluster.149	clusters.458	0.000454752	0.0454752	0.13845	55.3625	8.31269	f__Comamonadaceae	Comamonas_testosteroni_NBRC_100989.fna	37	1.08074e-166	3481973	0.584087	1548	2743	2249.34	0.872638	0.0394102
cluster.150	clusters.1007	0	0	0	55.2653	3.73922	o__Selenomonadales	Megasphaera_sp._NM10.fna	282	0	1216439	0.537391	724	1716	1680.16	0.868857	0.0352465	Megasphaera_sp._BL7.fna	282	0
cluster.151	clusters.1488	0.000613414	0.0613414	0.186755	55.264	2.12435	o__Actinomycetales	Serinicoccus_marinus_DSM_15273.fna	4	4.23122e-16	2376880	0.661503	361	7480	6584.16	0.888098	0.0453751
cluster.152	clusters.3773	0.000455774	0.0455774	0.138761	55.2111	2.69231	p__Proteobacteria	Sulfurospirillum_arsenophilum_NBRC_109478.fna	3	1.40885e-12	1360956	0.38302	573	2702	2375.14	0.929368	0.0468236
cluster.153	clusters.350	0.000493899	0.0493899	0.150368	55.0612	4.3553	c__Gammaproteobacteria	Pseudomonas_caeni_DSM_24390.fna	7	1.36325e-29	1783628	0.48041	535	3817	3333.88	0.893629	0.0306086
cluster.154	clusters.681	0.000774589	0.0774589	0.235825	55.0562	8.42697	k__Bacteria	Erysipelothrix_tonsillarum_DSM_14972.fna	3	1.43452e-12	1693603	0.30008	726	2475	2332.79	0.926364	0.06431
cluster.155	clusters.2256	0.00168613	0.168613	0.513346	54.9238	0.316456	o__Clostridiales	Ruminococcus_sp._CAG_90.fna	344	0	1538251	0.449275	265	8088	5804.72	0.883997	0.0378129	Blautia_sp._KLE_1732.fna	299	0
cluster.156	clusters.198	0.000532686	0.0532686	0.162177	54.903	1.32789	k__Bacteria	Bacillus_cereus_FRI_35.fna	1	0.000153457	778309	0.394498	172	4999	4525.05	0.899995	0.0404376
cluster.157	clusters.883	0.000796136	0.0796136	0.242385	54.7022	5.32915	k__Bacteria	Megamonas_funiformis_CAG_377.fna	287	0	1671004	0.374352	485	12283	3445.37	0.881183	0.0516405	Megamonas_funiformis_YIT_11815.fna	238	0	Megamonas_rupellensis_DSM_19944.fna	220	0
cluster.158	clusters.160	0.000507194	0.0507194	0.154416	54.6705	7.20721	o__Actinomycetales	Pelobacter_propionicus_DSM_2379.fna	2	5.40223e-08	2263413	0.661638	702	3778	3224.24	0.911944	0.0429923
cluster.159	clusters.1629	0.000734971	0.0734971	0.223763	54.4346	4.11072	f__Flavobacteriaceae	Flavobacterium_sasangense_DSM_21067.fna	15	7.42e-66	2193505	0.334841	624	4280	3515.23	0.887372	0.0602186
cluster.160	clusters.5451	0	0	0	54.3997	4.98652	k__Bacteria	Faecalicoccus_pleomorphus_DSM_20574.fna	2	1.07545e-08	954515	0.413483	428	2486	2230.18	0.91871	0.038529
cluster.161	clusters.1489	0.000652348	0.0652348	0.198608	54.3887	9.12226	k__Bacteria	Tessaracoccus_sp._SIT6.fna	4	6.04464e-16	2917816	0.659888	287	12116	10166.6	0.871026	0.0409271
cluster.162	clusters.1105	0	0	0	54.3081	4.90603	o__Bacteroidales	Paraprevotella_clara_CAG_116.fna	289	0	2096701	0.4709	1279	1663	1639.33	0.904608	0.0349976	Paraprevotella_clara_YIT_11840.fna	225	0	Paraprevotella_xylaniphila_YIT_11841.fna	108	0
cluster.163	clusters.1544	0.000813929	0.0813929	0.247802	54.3062	9.80861	k__Bacteria	Phascolarctobacterium_succinatutens_YIT_12067.fna	117	0	1524224	0.469132	727	2200	2096.59	0.880151	0.0403064	Phascolarctobacterium_succinatutens_CAG_287.fna	100	0
cluster.164	clusters.2416	0.00259127	0.259127	0.788915	54.2733	5.11404	k__Bacteria	Arcobacter_butzleri_JV22.fna	292	0	1570738	0.266277	367	5468	4279.94	0.932499	0.0786112	Arcobacter_butzleri_RM4018.fna	269	0	Arcobacter_butzleri_7h1h.fna	264	0	Arcobacter_butzleri_ED_1.fna	249	0
cluster.165	clusters.810	0.000384219	0.0384219	0.116976	54.2015	1.1745	o__Clostridiales	Clostridium_leptum_CAG_27.fna	386	0	1476160	0.509605	554	3061	2664.55	0.850349	0.0347737	_Clostridium_leptum_DSM_753.fna	369	0
cluster.166	clusters.1242	0.000991832	0.0991832	0.301965	54.0889	3.87151	f__Lachnospiraceae	Ruminococcus_lactaris_ATCC_29176.fna	290	0	2251762	0.418431	729	4226	3088.84	0.881414	0.0432815	Ruminococcus_lactaris_CC59_002D.fna	277	0	Lachnospiraceae_bacterium_3_1_46FAA.fna	102	0
cluster.167	clusters.5565	0.000736463	0.0736463	0.224217	53.8839	0	c__Betaproteobacteria	Neisseria_meningitidis_NM3001.fna	5	9.18377e-22	1064299	0.521791	32	33985	33259.3	0.863366	0.0323433
cluster.168	clusters.6695	0.000564871	0.0564871	0.171976	53.5662	0.0209732	o__Clostridiales	Clostridium_sp._CAG_217.fna	354	0	986089	0.546692	93	10786	10603.1	0.904108	0.0268024
cluster.169	clusters.696	0.000704145	0.0704145	0.214378	53.4881	3.91919	k__Bacteria	Dactylosporangium_aurantiacum.fna	4	9.43982e-15	4138063	0.624921	2551	1637	1622.13	0.891957	0.0430127
cluster.170	clusters.803	0.000373646	0.0373646	0.113757	53.4368	2.72541	c__Betaproteobacteria	beta_proteobacterium_SCGC_AAA028_K02.fna	3	2.51348e-13	1637486	0.408601	786	2180	2083.32	0.872779	0.0439861
cluster.171	clusters.5225	0.000826583	0.0826583	0.251655	53.4214	0.503356	o__Clostridiales	Eubacterium_sp._CAG_202.fna	391	0	1117103	0.38921	138	9274	8094.95	0.863634	0.0452762
cluster.172	clusters.449	0.00123567	0.123567	0.376202	53.0946	5.49089	c__Betaproteobacteria	Ralstonia_solanacearum_Po82.fna	3	3.39956e-12	1838163	0.654524	372	5734	4941.3	0.911711	0.0438886
cluster.173	clusters.1689	0.00051602	0.051602	0.157103	52.4544	8.28968	c__Betaproteobacteria	Candidatus_Accumulibacter_sp._BA_91.fna	203	0	3370898	0.617324	942	5133	3578.45	0.882536	0.0367495
cluster.174	clusters.2736	0.000493878	0.0493878	0.150362	52.3923	7.01754	k__Bacteria	Blautia_sp._CAG_237.fna	54	7.21291e-264	2258043	0.435516	950	2732	2376.89	0.897238	0.0416165
cluster.175	clusters.331	0.000615088	0.0615088	0.187265	52.0914	9.6036	o__Actinomycetales	Nocardioides_sp._URHA0032.fna	3	1.08802e-11	2900137	0.670426	858	5022	3380.11	0.920004	0.0442929
cluster.176	clusters.1166	0.00167399	0.167399	0.509651	51.8739	3.68082	o__Actinomycetales	Sanguibacter_keddieii_DSM_10542.fna	5	8.14989e-20	2963895	0.706833	504	7290	5880.74	0.903399	0.0503949
cluster.177	clusters.3381	0.000618118	0.0618118	0.188187	51.6268	2.79107	k__Bacteria	Dorea_longicatena_AGR2136.fna	273	0	1537555	0.42204	316	6192	4865.68	0.902794	0.0408195
cluster.178	clusters.1149	0	0	0	51.5047	9.48276	k__Bacteria	Acinetobacter_guillouiae_NIPH_991.fna	33	1.90195e-150	2621783	0.402716	1579	1649	1660.41	0.851457	0.0450151
cluster.179	clusters.101	0.000614869	0.0614869	0.187198	51.4405	3.34439	f__Comamonadaceae	Comamonas_aquatica.fna	6	2.47175e-24	2591661	0.584353	993	3294	2609.93	0.895849	0.0427208
cluster.180	clusters.679	0.00180214	0.180214	0.548665	51.4381	8.7619	c__Gammaproteobacteria	Tolumonas_auensis_DSM_9187.fna	29	9.88511e-130	3978724	0.454407	2228	1744	1785.78	0.885308	0.0371693
cluster.181	clusters.1221	0.000499422	0.0499422	0.15205	51.3353	5.39961	o__Actinomycetales	Leucobacter_chironomi_DSM_19883.fna	17	2.55166e-75	2324030	0.657583	941	3224	2469.74	0.905943	0.0481866
cluster.182	clusters.1313	0.00146721	0.146721	0.446696	51.3048	2.43665	f__Lachnospiraceae	Firmicutes_bacterium_CAG_212.fna	9	1.04929e-39	1338540	0.4111	273	5699	4903.08	0.89328	0.0401677
cluster.183	clusters.91	0.00112132	0.112132	0.341388	51.3003	9.0604	o__Clostridiales	Firmicutes_bacterium_CAG_270.fna	217	0	1632432	0.370443	186	10930	8776.52	0.906106	0.0450543	Lachnospiraceae_bacterium_CAG_25.fna	215	0	Anaerostipes_hadrus_DSM_3319.fna	203	0	Lachnospiraceae_bacterium_5_1_63FAA.fna	194	0	Clostridium_sp._SS2_1.fna	191	0	Anaerostipes_hadrus.fna	172	0
cluster.184	clusters.2455	0.000487168	0.0487168	0.148319	50.9283	3.69538	o__Lactobacillales	Streptococcus_infantarius_subsp._infantarius_ATCC_BAA_102.fna	258	0	1243204	0.372857	297	5829	4185.87	0.871912	0.0450334	Streptococcus_infantarius_subsp._infantarius_CJ18.fna	241	0	Streptococcus_equinus_JB1.fna	137	0	Streptococcus_lutetiensis_033.fna	125	0
cluster.185	clusters.1509	0.000640493	0.0640493	0.194999	50.8621	0.574713	c__Gammaproteobacteria	Alkalilimnicola_ehrlichii_MLHE_1.fna	3	6.20812e-12	2667855	0.631057	285	11114	9360.89	0.887989	0.0362896
cluster.186	clusters.2749	0.00044904	0.044904	0.136711	50.8241	1.3809	o__Clostridiales	_Clostridium_bolteae_ATCC_BAA_613.fna	7	5.44209e-29	1726911	0.475276	834	2201	2070.64	0.903444	0.0374111
cluster.187	clusters.1413	0.000672586	0.0672586	0.20477	50.5492	1.09063	f__Bifidobacteriaceae	Bifidobacterium_bifidum_S17.fna	391	0	1256792	0.623075	256	7830	4909.34	0.854238	0.0370777	Bifidobacterium_bifidum_NCIMB_41171.fna	387	0	Bifidobacterium_bifidum_NCIMB_41171.fna	386	0	Bifidobacterium_bifidum_IPLA_20015.fna	383	0	Bifidobacterium_bifidum_PRL2010.fna	382	0	Bifidobacterium_bifidum.fna	382	0	Bifidobacterium_bifidum_ATCC_29521_JCM_1255_DSM_20456.fna	382	0	Bifidobacterium_bifidum_CAG_234.fna	381	0	Bifidobacterium_bifidum_ATCC_29521_JCM_1255_DSM_20456.fna	379	0	Bifidobacterium_bifidum_LMG_13195.fna	376	0	Bifidobacterium_bifidum_BGN4.fna	369	0
cluster.188	clusters.1204	0.00105134	0.105134	0.320083	50.2961	4.62185	p__Actinobacteria	Ralstonia_solanacearum_Po82.fna	2	4.29761e-08	2049922	0.589529	242	10729	8470.75	0.877629	0.0276471
cluster.189	clusters.3721	0.000496805	0.0496805	0.151253	50.2194	0	k__Bacteria	Prevotella_sp._CAG_386.fna	276	0	1052713	0.474161	314	3806	3352.59	0.887046	0.0296244
cluster.190	clusters.1417	0	0	0	50.1567	5.17241	k__Bacteria	Theileria_annulata_strain_Ankara.fna	2	2.00459e-08	985030	0.362002	350	3400	2814.37	0.861937	0.0476738
cluster.191	clusters.247	0	0	0	50.126	7.77001	k__Bacteria	Dorea_sp._CAG_317.fna	3	2.83101e-12	2198613	0.682534	980	2586	2243.48	0.900476	0.053437
cluster.192	clusters.8076	0.000565564	0.0565564	0.172187	50.1134	0	o__Clostridiales	Brachyspira_pilosicoli_P43_6_78.fna	1	0.000145493	853709	0.495942	54	17684	15809.4	0.880369	0.0469622
cluster.193	clusters.5642	0.00048992	0.048992	0.149157	50	0	k__Bacteria	Weissella_koreensis_KACC_15510.fna	1	0.000146749	1181627	0.460171	383	3752	3085.19	0.910044	0.035734
cluster.194	clusters.4238	0.00110211	0.110211	0.335539	49.9951	0	k__Bacteria	Erysipelothrix_tonsillarum_DSM_14972.fna	3	9.37826e-13	1317260	0.288875	288	9736	4573.82	0.866487	0.0722786
cluster.195	clusters.16	0.00112183	0.112183	0.341543	49.8889	7.11362	o__Bacteroidales	Bacteroides_graminisolvens_DSM_19988_JCM_15093.fna	127	0	2219814	0.400648	871	2943	2548.58	0.907176	0.0391982	Bacteroides_graminisolvens_DSM_19988_JCM_15093.fna	118	0
cluster.196	clusters.69	0.000771738	0.0771738	0.234957	49.8725	9.89071	k__Bacteria	Dysgonomonas_mossii_DSM_22836.fna	130	0	2802095	0.369766	1425	1998	1966.38	0.887026	0.0469972	Dysgonomonas_mossii_DSM_22836.fna	130	0
cluster.197	clusters.579	0.000651834	0.0651834	0.198452	49.8472	9.70858	c__Betaproteobacteria	Dechlorosoma_suillum_PS.fna	3	5.63337e-12	2273765	0.580273	1371	1676	1658.47	0.89623	0.0370666
cluster.198	clusters.1344	0.000512002	0.0512002	0.15588	49.7358	1.99735	c__Betaproteobacteria	Candidatus_Accumulibacter_sp._BA_91.fna	17	3.5577e-73	2917410	0.621433	883	4098	3303.98	0.885538	0.0373214
cluster.199	clusters.1517	0.000508823	0.0508823	0.154912	49.5955	6.62393	c__Deltaproteobacteria	Desulfovibrio_desulfuricans_subsp._desulfuricans_DSM_642.fna	17	4.24222e-76	1791491	0.588952	815	2424	2198.15	0.850223	0.0380444
cluster.200	clusters.4393	0.00066549	0.066549	0.202609	49.5283	0.943396	k__Bacteria	Catenibacterium_sp._CAG_290.fna	199	0	647278	0.344858	56	11887	11558.5	0.917511	0.0453062	Catenibacterium_mitsuokai_DSM_15897.fna	100	0
cluster.201	clusters.1519	0.000564377	0.0564377	0.171825	49.5224	1.75439	f__Lachnospiraceae	Ruminococcus_lactaris_ATCC_29176.fna	327	0	1197457	0.431291	97	14430	12344.9	0.894229	0.0393765	Ruminococcus_lactaris_CC59_002D.fna	310	0
cluster.202	clusters.5646	0.000545982	0.0545982	0.166225	49.3531	1.64671	o__Selenomonadales	Phascolarctobacterium_succinatutens_YIT_12067.fna	194	0	847375	0.478877	239	4010	3545.5	0.884077	0.0350807	Phascolarctobacterium_succinatutens_CAG_287.fna	151	0
cluster.203	clusters.687	0.000946594	0.0946594	0.288192	49.3103	0	k__Bacteria	Bacteroides_sp._CAG_98.fna	448	0	1765173	0.425503	53	34434	33305.2	0.89999	0.030302	Bacteroides_massiliensis_B84634_Timone_84634_DSM_17679_JCM.fna	340	0	Bacteroides_massiliensis_B84634_Timone_84634_DSM_17679_JCM.fna	340	0	Bacteroides_massiliensis_B84634_Timone_84634_DSM_17679_JCM.fna	338	0
cluster.204	clusters.1301	0.0156265	1.56265	4.75752	49.2457	0.280899	o__Lactobacillales	Streptococcus_suis_86_5192.fna	155	0	873879	0.400908	114	8596	7665.61	0.884245	0.0352544	Streptococcus_suis_89_4109_1.fna	154	0	Streptococcus_suis_88_1861.fna	140	0
cluster.205	clusters.494	0.000791456	0.0791456	0.24096	49.1935	3.76344	k__Bacteria	Paludibacter_propionicigenes_WB4.fna	2	3.29951e-08	1630618	0.414664	537	3370	3036.53	0.87631	0.0412959
cluster.206	clusters.1622	0.00105496	0.105496	0.321183	48.7073	0.480769	p__Bacteroidetes	Alistipes_sp._CAG_29.fna	301	0	1414633	0.593492	160	9664	8841.46	0.905665	0.0306849	Alistipes_sp._AL_1.fna	196	0	Alistipes_sp._AL_1.fna	196	0	Alistipes_onderdonkii_WAL_8169_DSM_19147.fna	190	0
cluster.207	clusters.2109	0	0	0	48.3752	9.5302	o__Clostridiales	Eubacterium_sp._CAG_76.fna	221	0	1761430	0.360876	754	2755	2336.11	0.868769	0.051397
cluster.208	clusters.1568	0.00302193	0.302193	0.920033	48.125	2.0979	o__Clostridiales	Proteocatella_sphenisci_DSM_23131.fna	7	1.31036e-30	1203299	0.403915	370	4680	3252.16	0.910681	0.041673
cluster.209	clusters.1540	0.00390453	0.390453	1.18874	48.1183	0.537634	k__Bacteria	Mycoplasma_hyorhinis_SK76.fna	1	8.48505e-05	673540	0.348272	44	16479	15307.7	0.935708	0.0495053
cluster.210	clusters.3299	0.000453783	0.0453783	0.138155	48.0527	0.637523	k__Bacteria	Thermogladius_cellulolyticus_1633.fna	1	0.000165024	1561476	0.370501	555	3570	2813.47	0.907985	0.0424383
cluster.211	clusters.547	0.00160696	0.160696	0.489241	48.0408	5.32915	k__Bacteria	Acinetobacter_towneri_DSM_14962_CIP_107472.fna	288	0	1924660	0.411451	609	4276	3160.36	0.854585	0.0423836	Acinetobacter_towneri_DSM_14962_CIP_107472.fna	287	0	Acinetobacter_towneri.fna	286	0	Acinetobacter_sp._MDS7A.fna	134	0
cluster.212	clusters.253	0.000605101	0.0605101	0.184224	48.0377	4.3956	o__Actinomycetales	Mobilicoccus_pelagius_NBRC_104925.fna	8	4.72715e-33	2639355	0.710352	137	20952	19265.4	0.899572	0.0532581
cluster.213	clusters.24	0.00168803	0.168803	0.513924	47.9523	0.759494	o__Clostridiales	Blautia_sp._CAG_37.fna	315	0	1613896	0.476693	259	7031	6231.26	0.896517	0.0365535
cluster.214	clusters.635	0.000511966	0.0511966	0.155869	47.8056	0.894855	o__Clostridiales	Eubacterium_siraeum_CAG_80.fna	244	0	1171774	0.448135	356	5761	3291.5	0.890574	0.0366355	_Eubacterium_siraeum_DSM_15702.fna	234	0	_Eubacterium_siraeum_DSM_15702.fna	233	0
cluster.215	clusters.1197	0.00121363	0.121363	0.369491	47.7273	8.62069	k__Bacteria	Enterobacter_cloacae_UCI_39.fna	195	0	3689070	0.552843	2328	1560	1584.65	0.883263	0.0360203	Enterobacter_sp._MGH_34.fna	194	0	Enterobacter_cloacae.fna	190	0	Enterobacter_cloacae_MGH_54.fna	189	0	Enterobacter_cloacae_UCICRE_12.fna	187	0	Enterobacter_cloacae_EC_38VIM1.fna	186	0	Enterobacter_asburiae.fna	186	0	Enterobacter_asburiae.fna	186	0	Enterobacter_asburiae.fna	184	0	Enterobacter_sp._FB.fna	183	0	Enterobacter_sp._SST3.fna	182	0	Enterobacter_sp._MGH_16.fna	182
cluster.216	clusters.2810	0.000516755	0.0516755	0.157327	47.6205	2.11829	o__Clostridiales	Oscillibacter_sp._ER4.fna	161	0	1221920	0.57938	471	2976	2594.31	0.866394	0.0384559
cluster.217	clusters.409	0.000505358	0.0505358	0.153857	47.582	6.5942	f__Lachnospiraceae	Bacillus_coagulans_36D1.fna	2	5.20815e-08	2366514	0.367993	1348	1797	1755.57	0.892781	0.054066
cluster.218	clusters.4544	0.000431152	0.0431152	0.131265	47.4214	0.671141	o__Clostridiales	Clostridium_sp._CAG_352.fna	347	0	914678	0.367258	280	3537	3266.71	0.864154	0.0468097
cluster.219	clusters.1885	0.00304451	0.304451	0.926905	47.3984	0.609756	k__Bacteria	Arcobacter_butzleri_JV22.fna	211	0	813609	0.273638	101	8735	8055.53	0.943446	0.0747756	Arcobacter_butzleri_ED_1.fna	207	0	Arcobacter_butzleri_7h1h.fna	206	0	Arcobacter_butzleri_RM4018.fna	200	0
cluster.220	clusters.1637	0.000617609	0.0617609	0.188032	47.367	4.45419	o__Actinomycetales	Leucobacter_chironomi_DSM_19883.fna	13	3.74603e-57	1865393	0.65478	831	2564	2244.76	0.899156	0.046796
cluster.221	clusters.153	0.000509135	0.0509135	0.155007	47.3354	0.15674	k__Bacteria	Brachymonas_chironomi_DSM_19884.fna	5	1.05154e-20	2160516	0.671086	884	2990	2444.02	0.890799	0.0529094
cluster.222	clusters.496	0	0	0	47.1385	5.77836	c__Betaproteobacteria	Burkholderia_cepacia.fna	4	8.63279e-21	1850434	0.593826	985	2030	1878.61	0.905309	0.0367858
cluster.223	clusters.655	0	0	0	47.0219	3.44828	k__Bacteria	Comamonas_aquatica_NBRC_14918.fna	8	4.74704e-33	2546473	0.651983	1314	2013	1937.96	0.87257	0.0456566
cluster.224	clusters.711	0.000662591	0.0662591	0.201727	46.8199	2.12421	o__Clostridiales	Firmicutes_bacterium_CAG_56.fna	258	0	1667005	0.442144	434	4531	3841.03	0.893982	0.039902
cluster.225	clusters.6823	0.000733038	0.0733038	0.223174	46.6897	0	f__Bifidobacteriaceae	Bifidobacterium_bifidum_BGN4.fna	394	0	942268	0.63485	42	22945	22435	0.869658	0.0353438	Bifidobacterium_bifidum_IPLA_20015.fna	390	0	Bifidobacterium_bifidum_NCIMB_41171.fna	389	0	Bifidobacterium_bifidum_CAG_234.fna	387	0	Bifidobacterium_bifidum_NCIMB_41171.fna	387	0	Bifidobacterium_bifidum.fna	378	0	Bifidobacterium_bifidum_ATCC_29521_JCM_1255_DSM_20456.fna	378	0	Bifidobacterium_bifidum_ATCC_29521_JCM_1255_DSM_20456.fna	377	0	Bifidobacterium_bifidum_PRL2010.fna	365	0	Bifidobacterium_bifidum_S17.fna	357	0	Bifidobacterium_bifidum_LMG_13195.fna	353	0
cluster.226	clusters.3915	0	0	0	46.5269	7.57384	o__Clostridiales	Clostridium_sp._CAG_43.fna	143	0	1380961	0.49129	571	2702	2418.5	0.857268	0.0345033
cluster.227	clusters.400	0.00096664	0.096664	0.294295	46.4656	7.72884	o__Actinomycetales	Propionibacterium_acidipropionici_ATCC_4875.fna	3	3.41892e-12	1797898	0.673692	464	5171	3874.78	0.903492	0.0468293
cluster.228	clusters.140	0.000994362	0.0994362	0.302735	46.365	2.30139	c__Gammaproteobacteria	Aeromonas_allosaccharophila.fna	180	0	2799167	0.582583	956	3288	2928	0.870259	0.0331637	Aeromonas_allosaccharophila.fna	171	0	Aeromonas_veronii_AER39.fna	123	0	Aeromonas_veronii_AER397.fna	122	0	Aeromonas_veronii_AMC35.fna	122	0	Aeromonas_veronii_bv._veronii.fna	119	0	Aeromonas_veronii_B565.fna	118	0	Aeromonas_veronii.fna	112	0	Aeromonas_veronii.fna	110	0	Aeromonas_veronii_bv._sobria.fna	109	0	Aeromonas_veronii.fna	108	0	Aeromonas_veronii_Hm21.fna	106
cluster.229	clusters.6028	0	0	0	46.2919	8.13804	k__Bacteria	Flavobacterium_indicum_GPTSA100_9_DSM_17447.fna	2	2.37527e-08	1411430	0.315783	624	2558	2261.91	0.902171	0.0679033
cluster.230	clusters.1503	0.000513819	0.0513819	0.156433	46.2431	0.190972	p__Proteobacteria	Burkholderiales_bacterium_1_1_47.fna	243	0	840327	0.495793	284	3118	2958.9	0.885577	0.0302792	Parasutterella_excrementihominis_YIT_11859.fna	231	0	Parasutterella_excrementihominis_CAG_233.fna	210	0	Acinetobacter_sp._N54.MGS_139.fna	106	0
cluster.231	clusters.85	0	0	0	46.2331	9.45946	c__Gammaproteobacteria	Aeromonas_veronii_Hm21.fna	4	4.91588e-16	2103618	0.562101	1302	1597	1615.68	0.883488	0.0345496
cluster.232	clusters.4236	0.000567479	0.0567479	0.17277	46.0861	0.632911	p__Firmicutes	Megamonas_funiformis_CAG_377.fna	353	0	1240936	0.311233	384	4398	3231.6	0.892517	0.0652318	Megamonas_funiformis_YIT_11815.fna	290	0	Megamonas_rupellensis_DSM_19944.fna	252	0
cluster.233	clusters.1396	0.00177391	0.177391	0.540071	45.9399	5.80663	o__Burkholderiales	Comamonadaceae_bacterium_H1.fna	4	3.45113e-17	1070280	0.582731	243	5020	4404.44	0.882558	0.0344981
cluster.234	clusters.241	0	0	0	45.8968	6.55951	o__Clostridiales	Oscillibacter_sp._ER4.fna	17	1.48283e-76	1848077	0.546363	1066	1795	1733.66	0.851725	0.0362985
cluster.235	clusters.1475	0.000412775	0.0412775	0.12567	45.8142	6.88406	c__Alphaproteobacteria	Hoeflea_sp._BRH_c9.fna	3	5.71808e-12	2271878	0.655917	1223	1936	1857.63	0.869118	0.0425776
cluster.236	clusters.6476	0.000963393	0.0963393	0.293307	45.3376	0	o__Clostridiales	Ruminococcus_champanellensis_18P13_JCM_17042.fna	2	1.40093e-08	1031999	0.536944	93	16078	11096.8	0.890616	0.0321297
cluster.237	clusters.1385	0.00163392	0.163392	0.497449	45.3333	0.540541	o__Actinomycetales	Ornithinimicrobium_pekingense_DSM_21552.fna	5	2.1852e-20	2060304	0.707526	132	18518	15608.4	0.910641	0.0486706
cluster.238	clusters.2591	0.00055038	0.055038	0.167564	45.2965	8.06452	k__Bacteria	Bacteroides_salyersiae_CL02T12C01.fna	3	4.97355e-12	1784713	0.409823	641	3123	2784.26	0.885175	0.0429502
cluster.239	clusters.1949	0	0	0	45.2191	4.24051	o__Clostridiales	Blautia_sp._CAG_257.fna	210	0	1430239	0.432347	666	2435	2147.51	0.884482	0.0443611
cluster.240	clusters.1318	0	0	0	45.1093	9.52797	o__Clostridiales	Alkaliphilus_metalliredigens_QYMF.fna	3	3.03965e-12	1515094	0.399485	662	2483	2288.66	0.885369	0.0441363
cluster.241	clusters.7354	0	0	0	44.9261	3.30677	o__Clostridiales	Firmicutes_bacterium_CAG_103.fna	239	0	913126	0.62809	458	2088	1993.72	0.900506	0.045171
cluster.242	clusters.76	0.000587476	0.0587476	0.178858	44.9129	1.73776	c__Betaproteobacteria	Ralstonia_solanacearum_FQY_4.fna	2	4.13475e-08	1919164	0.600098	565	4183	3396.75	0.897966	0.0365111
cluster.243	clusters.4363	0.00076143	0.076143	0.231819	44.8652	2.21379	k__Bacteria	Empedobacter_falsenii.fna	172	0	1709552	0.315459	398	5247	4295.36	0.901274	0.0642967
cluster.244	clusters.1961	0.00214334	0.214334	0.652542	44.8276	0	k__Bacteria	Bifidobacterium_longum.fna	231	0	531619	0.60523	40	13784	13290.5	0.895147	0.0295007	Bifidobacterium_longum_subsp._longum_1_5B.fna	226	0	Bifidobacterium_longum_NCC2705.fna	225	0	Bifidobacterium_longum_D2957.fna	221	0	Bifidobacterium_longum_subsp._longum_KACC_91563.fna	219	0	Bifidobacterium_longum_subsp._longum_GT15.fna	219	0	Bifidobacterium_longum_DJO10A.fna	218	0	Bifidobacterium_longum_subsp._longum_JCM_1217.fna	218	0	Bifidobacterium_longum_subsp._longum_BBMN68.fna	218	0	Bifidobacterium_longum_E18.fna	218	0	Bifidobacterium_longum_subsp._longum_7_1B.fna	218	0	Bifidobacterium_longum_subsp._longum_EK5.fna	218
cluster.245	clusters.2126	0.000416247	0.0416247	0.126727	44.8029	6.31461	f__Lachnospiraceae	Roseburia_sp._CAG_50.fna	166	0	2344248	0.35352	792	3432	2959.91	0.878436	0.0576368	Eubacterium_ramulus_ATCC_29099.fna	163	0	bacterium_LF_3.fna	159	0
cluster.246	clusters.344	0	0	0	44.7132	7.60788	f__Moraxellaceae	Acinetobacter_towneri_DSM_14962_CIP_107472.fna	133	0	1460544	0.413301	606	2828	2410.14	0.854226	0.0422577	Acinetobacter_towneri_DSM_14962_CIP_107472.fna	132	0	Acinetobacter_towneri.fna	132	0	Acinetobacter_sp._MDS7A.fna	100	0
cluster.247	clusters.1174	0	0	0	44.5699	9.99425	o__Clostridiales	Clostridium_sp._CAG_7.fna	109	0	1847414	0.462751	1019	1859	1812.97	0.874891	0.0397416
cluster.248	clusters.3877	0	0	0	44.5416	2.20742	f__Lachnospiraceae	Roseburia_sp._CAG_50.fna	267	0	994087	0.436802	600	1713	1656.81	0.887436	0.0425413	Eubacterium_ramulus_ATCC_29099.fna	215	0
cluster.249	clusters.6875	0.000693624	0.0693624	0.211175	44.4919	0.0949668	k__Bacteria	Candidatus_Saccharibacteria_oral_taxon_TM7x.fna	3	6.47567e-14	590094	0.503301	95	6729	6211.52	0.923212	0.0258831
cluster.250	clusters.1262	0.00133868	0.133868	0.407562	44.2832	3.49462	k__Bacteria	Blattabacterium_sp._Cryptocercus_punctulatus_str._Cpu.fna	1	9.84756e-05	1519850	0.393634	479	3487	3172.96	0.895541	0.0441198
cluster.251	clusters.390	0.000610606	0.0610606	0.1859	44.2574	5.733	f__Xanthomonadaceae	Pseudomonas_alcaligenes_NBRC_14159.fna	65	3.64274600678751e-320	1944717	0.671277	696	2876	2794.13	0.899565	0.0480546
cluster.252	clusters.3371	0.000411018	0.0411018	0.125135	44.2094	0	c__Betaproteobacteria	Comamonadaceae_bacterium_H1.fna	2	2.15128e-08	1445817	0.583901	336	4646	4303.03	0.915693	0.0330193
cluster.253	clusters.1548	0.000444524	0.0444524	0.135336	44.1656	4.75657	o__Burkholderiales	Acidovorax_sp._JS42.fna	5	2.55771e-20	2011817	0.653766	1048	1992	1919.67	0.905561	0.047922
cluster.254	clusters.3475	0	0	0	44.1036	3.13199	o__Clostridiales	Eubacterium_ventriosum_ATCC_27560.fna	246	0	1092547	0.351721	649	1706	1683.43	0.874478	0.0531352
cluster.255	clusters.2981	0.00053106	0.053106	0.161682	44.0863	6.38982	o__Clostridiales	Firmicutes_bacterium_CAG_83.fna	163	0	1132141	0.59434	407	3336	2781.67	0.873358	0.037145
cluster.256	clusters.1361	0.00158218	0.158218	0.481698	44.0801	6.00649	k__Bacteria	Faecalibacterium_cf._prausnitzii_KLE1255.fna	205	0	1997999	0.584408	516	4145	3872.09	0.87858	0.0342953	Faecalibacterium_prausnitzii_A2_165.fna	146	0
cluster.257	clusters.1227	0.000520812	0.0520812	0.158562	44.0062	6.28381	k__Bacteria	Porphyromonadaceae_bacterium_ING2_E5B.fna	3	1.74986e-12	1467838	0.371239	614	2567	2390.62	0.917145	0.0466564
cluster.258	clusters.699	0.000856849	0.0856849	0.260869	43.7062	6.33191	c__Betaproteobacteria	Aquaspirillum_serpens_DSM_68.fna	177	0	1398749	0.498619	661	2166	2116.11	0.916167	0.0333406
cluster.259	clusters.1625	0.0006454	0.06454	0.196493	43.7009	1.7033	o__Actinomycetales	Kineosphaera_limosa_NBRC_100340.fna	7	4.14071e-29	1803820	0.70477	312	6805	5781.47	0.884417	0.0529341
cluster.260	clusters.33	0.000805184	0.0805184	0.24514	43.4258	2.02726	c__Betaproteobacteria	Chromobacterium_violaceum_ATCC_12472.fna	5	1.68944e-20	1742799	0.614231	721	2526	2417.2	0.869518	0.0431047
cluster.261	clusters.5318	0.000744038	0.0744038	0.226523	43.4073	4.78495	p__Actinobacteria	Collinsella_sp._4_8_47FAA.fna	151	0	1152475	0.591544	512	2422	2250.93	0.867089	0.0347973	Collinsella_aerofaciens_ATCC_25986.fna	149	0	Collinsella_sp._CAG_166.fna	128	0
cluster.262	clusters.159	0.000647751	0.0647751	0.197209	43.2931	0.262001	o__Flavobacteriales	Epilithonimonas_lactis.fna	8	2.90354e-35	986966	0.364616	110	9304	8972.42	0.888035	0.0485919
cluster.263	clusters.1011	0.000635231	0.0635231	0.193397	43.2671	5.81098	c__Gammaproteobacteria	Candidatus_Contendobacter_odensis_Run_B_J11.fna	29	1.38882e-129	3161713	0.589852	1910	1628	1655.35	0.881734	0.0389152
cluster.264	clusters.51	0.000940451	0.0940451	0.286322	43.2288	0.31348	k__Bacteria	Bacteroides_graminisolvens_DSM_19988_JCM_15093.fna	238	0	2528724	0.400725	981	3009	2577.7	0.904627	0.0387754	Bacteroides_graminisolvens_DSM_19988_JCM_15093.fna	236	0
cluster.265	clusters.839	0.000678643	0.0678643	0.206614	43.2186	9.83469	o__Actinomycetales	Kineosphaera_limosa_NBRC_100340.fna	5	1.34116e-19	3206080	0.646001	1494	2363	2145.97	0.885272	0.0467494
cluster.266	clusters.11900	0	0	0	43.133	2.958	p__Firmicutes	Selenomonas_ruminantium_AC2024.fna	4	6.81899e-17	1289357	0.534805	717	1885	1798.27	0.883357	0.0363594
cluster.267	clusters.1838	0	0	0	43.0393	9.38174	o__Clostridiales	Eubacterium_sp._CAG_38.fna	271	0	1416506	0.425462	821	1767	1725.34	0.896187	0.0446827
cluster.268	clusters.992	0	0	0	42.9182	0.899939	o__Clostridiales	Coprococcus_sp._CAG_131.fna	239	0	1003602	0.441566	596	1707	1683.9	0.887233	0.0388747
cluster.269	clusters.2457	0	0	0	42.8342	6.10063	o__Lactobacillales	Lactococcus_lactis_subsp._lactis_bv._diacetylactis_str._TIFN2.fna	150	0	955597	0.377366	425	2542	2248.46	0.861706	0.0491371	Lactococcus_lactis_subsp._lactis_CNCM_I_1631.fna	149	0	Lactococcus_lactis_subsp._lactis_bv._diacetylactis_str._TIFN4.fna	149	0	Lactococcus_lactis_subsp._lactis_bv._diacetylactis_str._LD61.fna	149	0	Lactococcus_lactis_subsp._lactis_Il1403.fna	148	0	Lactococcus_lactis_subsp._lactis_CV56.fna	145	0	Lactococcus_lactis.fna	145	0	Lactococcus_lactis_subsp._lactis_KLDS_4.0325.fna	144	0	Lactococcus_lactis_subsp._lactis.fna	144	0	Lactococcus_lactis_subsp._lactis_YF11.fna	141	0	Lactococcus_lactis_subsp._lactis_NCDO_2118.fna	140	0	Lactococcus_lactis_subsp._lactis_KF147.fna	139
cluster.270	clusters.876	0.00049104	0.049104	0.149498	42.7406	7.01983	o__Bacteroidales	Bacteroides_coprocola_CAG_162.fna	175	0	1853517	0.43122	491	5097	3774.98	0.904839	0.0348473	Bacteroides_coprocola_DSM_17136.fna	137	0	Bacteroides_stercoris_CC31F.fna	102	0
cluster.271	clusters.2958	0.00052573	0.052573	0.160059	42.6678	0.671141	o__Clostridiales	Oscillibacter_sp._ER4.fna	198	0	804168	0.597246	119	6778	6757.71	0.878862	0.0368052
cluster.272	clusters.2985	0	0	0	42.6652	4.33705	o__Bacteroidales	Adlercreutzia_equolifaciens_DSM_19450.fna	3	2.27902e-12	1665308	0.418625	802	2340	2076.44	0.913546	0.0361727
cluster.273	clusters.815	0.00132409	0.132409	0.403122	42.4969	0.591216	g__Prevotella	Prevotella_paludivivens_DSM_17968_JCM_13650.fna	24	1.64356e-113	1166338	0.37442	177	7743	6589.48	0.900642	0.0389071
cluster.274	clusters.3923	0.000819483	0.0819483	0.249493	42.4358	3.21637	f__Lachnospiraceae	Coprococcus_comes_CAG_19.fna	285	0	837949	0.431705	37	25839	22647.3	0.893849	0.0368547	Coprococcus_comes_ATCC_27758.fna	193	0
cluster.275	clusters.13068	0.000555006	0.0555006	0.168972	42.4357	0	o__Clostridiales	Eubacterium_sp._CAG_180.fna	321	0	671243	0.450302	38	16719	17664.3	0.912236	0.0351222
cluster.276	clusters.366	0.000799943	0.0799943	0.243544	42.2979	4.81453	o__Burkholderiales	Acidovorax_sp._KKS102.fna	101	0	2253104	0.64253	1086	2174	2074.68	0.880455	0.0450045
cluster.277	clusters.1640	0.000694997	0.0694997	0.211593	42.2727	5.35714	k__Bacteria	Faecalibacterium_prausnitzii_M21_2.fna	58	1.71318e-292	1359693	0.576468	454	3688	2994.92	0.873078	0.0367407
cluster.278	clusters.629	0.00105133	0.105133	0.32008	42.2675	9.48276	k__Bacteria	Paracoccus_halophilus.fna	12	3.0773e-51	2256866	0.643395	833	3435	2709.32	0.907175	0.0454843
cluster.279	clusters.3819	0.00044301	0.044301	0.134875	42.264	0.0193162	o__Selenomonadales	Ralstonia_solanacearum_CFBP2957.fna	3	1.17363e-12	1120581	0.478119	402	2962	2787.51	0.855799	0.0308308
cluster.280	clusters.1204	0.000544733	0.0544733	0.165845	42.2621	8.16631	f__Bifidobacteriaceae	Eggerthella_sp._1_3_56FAA.fna	198	0	1647020	0.621461	600	3230	2745.03	0.851631	0.0435063	Eggerthella_sp._HGA1.fna	197	0	Eggerthella_lenta_1_1_60AFAA.fna	183	0	Eggerthella_lenta_DSM_2243.fna	178	0
cluster.281	clusters.484	0.000777585	0.0777585	0.236737	42.163	7.18391	k__Bacteria	Sebaldella_termitidis_ATCC_33386.fna	87	0	4421421	0.326879	2251	2089	1964.2	0.867819	0.0637531
cluster.282	clusters.929	0.00121553	0.121553	0.37007	42.1108	0	k__Bacteria	Trueperella_pyogenes_TP8.fna	3	1.67021e-12	1630068	0.591074	135	18155	12074.6	0.877598	0.0265872
cluster.283	clusters.507	0	0	0	42.0695	3.78781	f__Lachnospiraceae	Roseburia_inulinivorans_CAG_15.fna	224	0	1232146	0.417939	464	2960	2655.49	0.88224	0.0415498	Roseburia_inulinivorans_DSM_16841.fna	166	0
cluster.284	clusters.15284	0	0	0	42.0626	2.82107	o__Lactobacillales	Streptococcus_infantarius_subsp._infantarius_ATCC_BAA_102.fna	230	0	804847	0.37716	358	2523	2248.18	0.878072	0.0453136	Streptococcus_infantarius_subsp._infantarius_CJ18.fna	203	0	Streptococcus_equinus_JB1.fna	129	0	Streptococcus_lutetiensis_033.fna	100	0
cluster.285	clusters.4183	0.000557097	0.0557097	0.169609	42.0096	0	k__Bacteria	Eubacterium_sp._CAG_76.fna	456	0	1430198	0.363436	100	15395	14302	0.886176	0.0465577
cluster.286	clusters.13516	0.000979348	0.0979348	0.298164	41.9689	0	o__Actinomycetales	Tsukamurella_paurometabola_DSM_20162.fna	2	1.58907e-08	955664	0.65473	11	110401	86878.6	0.927242	0.0380706
cluster.287	clusters.3293	0.00122283	0.122283	0.372292	41.9355	0	k__Bacteria	Buchnera_aphidicola_str._APS_Acyrthosiphon_pisum_.fna	1	8.63687e-05	933150	0.385248	59	17466	15816.1	0.91651	0.0443313
cluster.288	clusters.1476	0.000509319	0.0509319	0.155063	41.8586	4.39469	o__Rhodospirillales	Oligotropha_carboxidovorans_OM4.fna	3	2.11038e-12	1445177	0.648797	505	3141	2861.74	0.884407	0.0391419
cluster.289	clusters.1753	0.00225603	0.225603	0.686854	41.7444	0.0431779	o__Actinomycetales	Amycolatopsis_mediterranei_RB.fna	2	2.47575e-08	1082678	0.671781	81	14712	13366.4	0.914305	0.0428397
cluster.290	clusters.1100	0.000548304	0.0548304	0.166932	41.5448	6.29182	o__Bacteroidales	Bacteroides_coprocola_CAG_162.fna	272	0	1221712	0.416717	166	8695	7359.71	0.907613	0.0340307	Bacteroides_coprocola_DSM_17136.fna	232	0
cluster.291	clusters.10850	0.000561825	0.0561825	0.171048	41.5152	0.699301	o__Clostridiales	Clostridium_ultunense_DSM_10521.fna	3	4.07944e-13	727518	0.364181	164	5019	4436.09	0.903862	0.041416
cluster.292	clusters.2	0.00118876	0.118876	0.361921	41.4905	5.0813	p__Proteobacteria	Enterobacter_cloacae.fna	23	2.74917e-127	1938662	0.509488	1041	1705	1862.31	0.880776	0.0360347
cluster.293	clusters.443	0.000503321	0.0503321	0.153237	41.3793	0.862069	k__Bacteria	Azonexus_hydrophilus_DSM_23864.fna	2	2.95105e-08	1572137	0.606722	299	5866	5257.98	0.896859	0.0335159
cluster.294	clusters.154	0.000893735	0.0893735	0.272099	41.3793	3.44828	k__Bacteria	Oceanimonas_smirnovii_ATCC_BAA_899.fna	2	3.32946e-08	1736158	0.536246	651	3624	2666.91	0.878757	0.0312756
cluster.295	clusters.5227	0.000800866	0.0800866	0.243825	41.3793	6.89655	k__Bacteria	Eubacterium_sp._CAG_202.fna	203	0	724163	0.397812	40	22057	18104.1	0.900042	0.0419488
cluster.296	clusters.2437	0	0	0	41.2166	9.22819	o__Clostridiales	Clostridium_sp._CAG_352.fna	158	0	1881389	0.388227	959	2098	1961.82	0.862085	0.0490523	Eubacterium_sp._CAG_180.fna	112	0
cluster.297	clusters.1183	0.00103774	0.103774	0.315943	41.0754	3.73983	o__Pseudomonadales	Pseudomonas_alcaligenes_NBRC_14159.fna	52	6.20863e-254	1656947	0.67251	268	7510	6182.64	0.895376	0.0452711
cluster.298	clusters.248	0	0	0	41.0508	0.824373	k__Bacteria	Candidatus_Uzinura_diaspidicola_str._ASNER.fna	2	1.26477e-09	1384191	0.427777	772	1861	1792.99	0.89135	0.0436111
cluster.299	clusters.12719	0.000661816	0.0661816	0.201491	41.0377	1.88679	k__Bacteria	Catenibacterium_sp._CAG_290.fna	195	0	786197	0.339816	143	6198	5497.88	0.904088	0.0471417	Catenibacterium_mitsuokai_DSM_15897.fna	101	0
cluster.300	clusters.585	0	0	0	40.9367	4.22351	o__Pseudomonadales	Pseudomonas_sp._GM16.fna	35	3.12542e-161	2143232	0.600137	1307	1685	1639.81	0.883438	0.0372183
cluster.301	clusters.3301	0	0	0	40.8743	1.36612	k__Bacteria	Wolbachia_endosymbiont_of_Onchocerca_ochengi.fna	1	0.000126726	1332895	0.370196	686	2053	1943	0.905212	0.0434149
cluster.302	clusters.5295	0	0	0	40.8314	4.04412	o__Flavobacteriales	Chryseobacterium_haifense_DSM_19056.fna	13	6.46305e-59	1186119	0.385327	602	2172	1970.3	0.890397	0.0514892
cluster.303	clusters.5280	0.00045107	0.045107	0.137329	40.783	0.0209732	o__Clostridiales	Oscillibacter_sp._KLE_1728.fna	6	2.14255e-26	862832	0.582358	256	3652	3370.44	0.861344	0.0320229
cluster.304	clusters.2748	0	0	0	40.684	5.42506	o__Clostridiales	Oscillibacter_sp._CAG_241.fna	165	0	1060603	0.62052	359	3138	2954.33	0.889964	0.0379337
cluster.305	clusters.2714	0	0	0	40.6494	0.112613	g__Prevotella	Prevotella_sp._CAG_604.fna	8	6.68783e-36	902627	0.472547	240	4108	3760.95	0.893463	0.0309225
cluster.306	clusters.196	0.00047172	0.047172	0.143616	40.5172	7.75862	k__Bacteria	Citrobacter_freundii.fna	270	0	4631453	0.527461	2384	2067	1942.72	0.895283	0.0327914	Citrobacter_freundii_GTC_09479.fna	264	0	Escherichia_coli_5_172_05_S1_C1.fna	263	0	Citrobacter_freundii_ATCC_8090_MTCC_1658.fna	258	0	Citrobacter_freundii_NBRC_12681.fna	258	0	Citrobacter_freundii_RLS1.fna	258	0	Citrobacter_freundii_ATCC_8090_MTCC_1658.fna	257	0	Citrobacter_sp._KTE30.fna	255	0	Citrobacter_sp._KTE32.fna	253	0	Citrobacter_freundii_UCI_31.fna	243	0	Citrobacter_amalonaticus.fna	240	0	Citrobacter_sp._A1.fna	232
cluster.307	clusters.2151	0.000804886	0.0804886	0.245049	40.4734	2.8481	o__Clostridiales	Blautia_sp._CAG_52.fna	356	0	1657286	0.443361	383	5348	4327.12	0.867763	0.0388684	Roseburia_sp._CAG_471.fna	110	0
cluster.308	clusters.223	0.000679776	0.0679776	0.206959	40.4389	5.17241	k__Bacteria	Bacteroides_faecis_MAJ27.fna	169	0	4460629	0.425867	1422	5144	3136.87	0.898301	0.0366546	Bacteroides_faecis_CAG_32.fna	162	0	Bacteroides_thetaiotaomicron_VPI_5482.fna	147	0	Bacteroides_sp._1_1_14.fna	145	0	Bacteroides_thetaiotaomicron_CAG_40.fna	142	0	Bacteroides_thetaiotaomicron_dnLKV9.fna	141	0	Bacteroides_sp._1_1_6.fna	139	0	Bacteroides_fragilis_str._Ds_233.fna	105	0	Bacteroides_fragilis_str._S38L3.fna	105	0	Bacteroides_fragilis_str._S38L5.fna	105	0	Bacteroides_fragilis_str._DS_71.fna	103	0	Bacteroides_fragilis_str._B1_UDC16_1_.fna	102
cluster.309	clusters.3926	0.000884379	0.0884379	0.269251	40.4389	0	k__Bacteria	Bacillus_sp._123MFChir2.fna	2	1.32065e-08	854951	0.533475	97	9730	8813.93	0.883433	0.0329598
cluster.310	clusters.705	0.000668671	0.0668671	0.203578	40.3377	1.57658	g__Prevotella	Prevotella_paludivivens_DSM_17968_JCM_13650.fna	62	2.39251999999997e-311	1532651	0.373114	457	3801	3353.72	0.887629	0.0409041
cluster.311	clusters.14573	0.000559041	0.0559041	0.170201	40.1356	0.134228	o__Clostridiales	Eubacterium_sp._CAG_180.fna	300	0	721608	0.448695	80	9785	9020.1	0.90718	0.0365228
cluster.312	clusters.5089	0	0	0	40.1254	0	k__Bacteria	Frischella_perrara.fna	2	1.65378e-08	1138827	0.398535	234	5192	4866.78	0.909682	0.0366951
cluster.313	clusters.303	0	0	0	40.0575	9.279	k__Bacteria	Bacteroidaceae_bacterium_MS4.fna	45	7.81854e-216	1781374	0.415726	1088	1654	1637.29	0.89993	0.0402376
cluster.314	clusters.334	0.000804975	0.0804975	0.245076	40.0493	2.32704	o__Bacteroidales	Bacteroides_sp._CAG_20.fna	252	0	1264553	0.438109	507	2843	2494.19	0.876344	0.0357494	Bacteroides_sp._N54.MGS_20.fna	243	0	Barnesiella_intestinihominis_YIT_11860.fna	233	0	Bacteroides_sp._UNK.MGS_13.fna	221	0
cluster.315	clusters.4496	0	0	0	39.9545	1.53846	p__Proteobacteria	Ashbya_gossypii_FDAG1.fna	1	5.23264e-06	1118309	0.416931	409	2935	2734.25	0.910451	0.0473901
cluster.316	clusters.103	0	0	0	39.9216	7.75862	k__Bacteria	Acidovorax_ebreus_TPSY.fna	13	4.24114e-55	2910105	0.62803	1813	1561	1605.13	0.891123	0.0466128
cluster.317	clusters.1276	0	0	0	39.8119	2.50784	k__Bacteria	Acetobacterium_dehalogenans_DSM_11527.fna	17	3.49215e-76	1623526	0.465088	993	1659	1634.97	0.876197	0.0404819
cluster.318	clusters.1045	0.00106856	0.106856	0.325324	39.6552	0	k__Bacteria	Alistipes_sp._CAG_29.fna	231	0	985261	0.599304	39	26848	25263.1	0.90741	0.029377	Alistipes_sp._AL_1.fna	176	0	Alistipes_sp._AL_1.fna	176	0	Alistipes_onderdonkii_WAL_8169_DSM_19147.fna	169	0
cluster.319	clusters.3867	0.000520565	0.0520565	0.158487	39.6552	0	k__Bacteria	Flavonifractor_plautii_ATCC_29863.fna	3	4.28664e-13	716313	0.58724	72	12648	9948.79	0.905336	0.031275
cluster.320	clusters.2123	0.000504106	0.0504106	0.153476	39.6144	8.51803	o__Clostridiales	Clostridiales_bacterium_VE202_03.fna	4	3.7713e-16	1933655	0.450436	868	1979	2227.71	0.894214	0.0419571
cluster.321	clusters.1145	0.000899902	0.0899902	0.273977	39.5666	7.70862	f__Rhodobacteraceae	Paracoccus_halophilus.fna	16	3.13668e-68	3331124	0.643477	1317	2845	2529.33	0.893736	0.0447662
cluster.322	clusters.1639	0.000600823	0.0600823	0.182921	39.3994	6.60714	k__Bacteria	Faecalibacterium_sp._CAG_82.fna	169	0	1986658	0.574722	1219	1614	1629.74	0.867247	0.0374935
cluster.323	clusters.1140	0.000772162	0.0772162	0.235086	39.2633	1.72414	k__Bacteria	Acinetobacter_bouvetii_DSM_14964_CIP_107468.fna	169	0	1278301	0.466113	254	5508	5032.68	0.861534	0.0401323	Acinetobacter_bouvetii_DSM_14964_CIP_107468.fna	169	0
cluster.324	clusters.2212	0.000978569	0.0978569	0.297927	39.2502	6.36824	k__Bacteria	Empedobacter_falsenii.fna	55	2.6981e-273	1499129	0.315616	636	2759	2357.12	0.88824	0.0672681
cluster.325	clusters.4468	0	0	0	39.2476	3.16092	k__Bacteria	Streptococcus_salivarius.fna	146	0	958333	0.40094	623	1559	1538.26	0.874664	0.0404915	Streptococcus_salivarius_M18.fna	133	0	Streptococcus_salivarius_CCHSS3.fna	131	0	Streptococcus_sp._HSISS4.fna	129	0	Streptococcus_salivarius_CAG_79.fna	128	0	Streptococcus_sp._HSISS1.fna	127	0	Streptococcus_salivarius_SK126.fna	123	0	Streptococcus_salivarius.fna	120	0	Streptococcus_salivarius_JIM8777.fna	119	0	Streptococcus_sp._ACS2.fna	119	0	Streptococcus_sp._SR4.fna	117	0	Streptococcus_salivarius.fna	117
cluster.326	clusters.1819	0.00107164	0.107164	0.326263	39.2344	0	k__Bacteria	Ruminococcus_obeum_CAG_39.fna	293	0	1519438	0.419065	284	6221	5350.13	0.900007	0.0407061	Ruminococcus_obeum_ATCC_29174.fna	282	0
cluster.327	clusters.441	0.00159702	0.159702	0.486215	39.1462	1.18483	c__Betaproteobacteria	Rhizobium_leguminosarum_bv._viciae_3841.fna	2	3.48914e-09	1488511	0.622192	211	8806	7054.55	0.899131	0.0388969
cluster.328	clusters.1228	0.000663941	0.0663941	0.202138	39.0155	8.64421	o__Actinomycetales	Aestuariimicrobium_kwangyangense_DSM_21549.fna	3	3.25331e-12	1964132	0.656483	957	2153	2052.38	0.875471	0.0493501
cluster.329	clusters.1493	0	0	0	38.9865	8.14468	o__Actinomycetales	Tetrasphaera_elongata_Lp2.fna	7	4.15361e-29	2245411	0.670893	1292	1735	1737.93	0.890809	0.0500413
cluster.330	clusters.5278	0	0	0	38.9735	0.713087	o__Clostridiales	Oscillospiraceae_bacterium_VE202_24.fna	222	0	959159	0.615585	543	1846	1766.41	0.863606	0.0396354	Oscillibacter_sp._KLE_1745.fna	192	0	Oscillibacter_sp._KLE_1728.fna	191	0
cluster.331	clusters.8682	0.000636748	0.0636748	0.193859	38.9065	1.02041	k__Bacteria	Akkermansia_muciniphila_CAG_154.fna	240	0	1024684	0.558809	149	7146	6877.07	0.880907	0.0340992	Akkermansia_sp._UNK.MGS_1.fna	239	0	Akkermansia_muciniphila.fna	229	0	Akkermansia_muciniphila_ATCC_BAA_835.fna	223	0
cluster.332	clusters.2934	0	0	0	38.8782	7.61927	o__Clostridiales	Clostridium_butyricum_CWBI1009.fna	2	3.50637e-08	1573641	0.369869	938	1682	1677.66	0.857062	0.0487858
cluster.333	clusters.305	0.000514602	0.0514602	0.156671	38.8278	5.11628	o__Burkholderiales	Comamonas_granuli_NBRC_101663.fna	7	1.03427e-29	1557202	0.649299	584	3045	2666.44	0.904619	0.0499304
cluster.334	clusters.919	0	0	0	38.8199	0.351967	p__Proteobacteria	Sutterella_wadsworthensis_2_1_59BFAA.fna	190	0	543082	0.618231	249	2376	2181.05	0.86672	0.0405856
cluster.335	clusters.306	0.000630603	0.0630603	0.191988	38.7979	8.23037	o__Actinomycetales	Lysinimicrobium_mangrovi.fna	4	3.09022e-16	2289647	0.65981	1028	2558	2227.28	0.888429	0.0484592
cluster.336	clusters.3722	0.000502679	0.0502679	0.153041	38.7931	0	k__Bacteria	Lactococcus_raffinolactis_4877.fna	62	0	699557	0.392476	134	5885	5220.57	0.875174	0.0390193
cluster.337	clusters.1033	0.00171914	0.171914	0.523395	38.7185	3.71747	o__Bacteroidales	Bacteroides_coprocola_CAG_162.fna	126	0	1385955	0.436202	290	5855	4779.16	0.908374	0.0333841	Bacteroides_stercoris_CAG_120.fna	119	0	Bacteroides_coprocola_DSM_17136.fna	110	0
cluster.338	clusters.178	0.000959814	0.0959814	0.292217	38.7162	8.41578	c__Betaproteobacteria	Vitreoscilla_stercoraria_DSM_513.fna	3	2.79441e-12	1999915	0.464194	779	2727	2567.28	0.88057	0.0409919
cluster.339	clusters.387	0.001867	0.1867	0.568412	38.7147	6.03448	k__Bacteria	Bacteroides_dorei_CL03T12C01.fna	249	0	2863529	0.409947	886	4153	3231.97	0.898213	0.0369041	Bacteroides_dorei.fna	246	0	Bacteroides_dorei.fna	244	0	Bacteroides_dorei_DSM_17855.fna	239	0	Bacteroides_sp._9_1_42FAA.fna	236	0	Bacteroides_sp._3_1_33FAA.fna	230	0	Bacteroides_dorei_CAG_222.fna	226	0	Bacteroides_dorei_CL02T12C06.fna	224	0	Bacteroides_dorei_CL02T00C15.fna	223	0	Bacteroides_dorei_5_1_36_D4.fna	216	0	Bacteroides_vulgatus_CAG_6.fna	160	0	Bacteroides_vulgatus_CL09T03C04.fna	158
cluster.340	clusters.820	0	0	0	38.6396	8.01389	c__Betaproteobacteria	Candidatus_Accumulibacter_phosphatis_clade_IIA_str._UW_1.fna	61	1.19495e-299	1830363	0.62798	1063	1747	1721.88	0.90274	0.043446
cluster.341	clusters.1633	0.00052609	0.052609	0.160169	38.6179	1.53061	o__Clostridiales	Faecalibacterium_cf._prausnitzii_KLE1255.fna	49	2.29655e-245	1249956	0.567732	340	4098	3676.34	0.862816	0.0351897
cluster.342	clusters.3252	0	0	0	38.6038	6.61765	o__Flavobacteriales	Chryseobacterium_haifense_DSM_19056.fna	12	2.09902e-54	1086313	0.380817	521	2239	2085.05	0.905886	0.0523586
cluster.343	clusters.778	0.00164504	0.164504	0.500835	38.5934	2.15891	f__Comamonadaceae	Acidovorax_sp._MR_S7.fna	8	1.02425e-34	1152765	0.628252	253	6146	4556.38	0.907863	0.0433665
cluster.344	clusters.671	0.00094808	0.094808	0.288645	38.558	7.75862	k__Bacteria	Thauera_phenylacetica_B4P.fna	5	5.52419e-20	2382674	0.671099	889	3112	2680.17	0.892246	0.0452862
cluster.345	clusters.2077	0.000488225	0.0488225	0.148641	38.558	5.17241	k__Bacteria	Collinsella_aerofaciens_ATCC_25986.fna	119	0	1745804	0.588246	1097	1561	1591.43	0.862932	0.0374372
cluster.346	clusters.1582	0	0	0	38.5307	3.81363	f__Lachnospiraceae	Lachnoclostridium_phytofermentans.fna	2	2.91083e-08	1379082	0.384427	568	2830	2427.96	0.907037	0.0456679
cluster.347	clusters.109	0.0012349	0.12349	0.375966	38.5279	5.98925	k__Bacteria	Clostridiales_bacterium_VE202_07.fna	3	1.84212e-11	3252725	0.294342	1684	1984	1931.55	0.858663	0.0721143
cluster.348	clusters.568	0.000458822	0.0458822	0.139689	38.5086	0.518341	c__Betaproteobacteria	Nitrosomonas_sp._Is79A3.fna	23	7.8916e-109	1073765	0.449587	623	1747	1723.54	0.862508	0.0350393
cluster.349	clusters.447	0.00094676	0.094676	0.288243	38.4326	8.62069	k__Bacteria	Bacteroides_sp._D1.fna	190	0	4128745	0.414934	1059	5056	3898.72	0.912844	0.0346576	Bacteroides_sp._2_1_22.fna	189	0	Bacteroides_xylanisolvens_SD_CC_2a.fna	185	0	Bacteroides_xylanisolvens_SD_CC_1b.fna	184	0	Bacteroides_xylanisolvens_SD_CC_2a.fna	183	0	Bacteroides_xylanisolvens_SD_CC_1b.fna	183	0	Bacteroides_ovatus_CAG_22.fna	181	0	Bacteroides_sp._D22.fna	174	0	Bacteroides_sp._1_1_30.fna	167	0	Bacteroides_ovatus_CL02T12C04.fna	167	0	Bacteroides_sp._2_2_4.fna	162	0	Bacteroides_sp._3_1_23.fna	160
cluster.350	clusters.1304	0.000576252	0.0576252	0.175441	38.4074	3.04827	o__Rhodospirillales	Bradyrhizobium_yuanmingense_CCBAU_25021.fna	2	5.02265e-08	1689705	0.634519	711	2536	2376.52	0.865875	0.0378813
cluster.351	clusters.2358	0.000490203	0.0490203	0.149243	38.2284	3.9627	o__Clostridiales	Mycoplasma_sp._CAG_611.fna	2	7.03505e-09	1193093	0.276762	328	4813	3637.48	0.869556	0.0733533
cluster.352	clusters.2134	0.00112979	0.112979	0.343965	38.2281	2.24456	o__Clostridiales	Clostridium_sp._CAG_7.fna	280	0	1732391	0.43388	1049	1655	1651.47	0.893703	0.0406109
cluster.353	clusters.403	0.000663104	0.0663104	0.201883	38.218	5.82714	c__Betaproteobacteria	Pseudoxanthomonas_spadix_BD_a59.fna	3	8.70868e-12	3145804	0.591293	1722	1837	1826.83	0.858382	0.0436421
cluster.354	clusters.2706	0.00129399	0.129399	0.393957	38.1633	0.0405844	o__Pseudomonadales	Pseudomonas_sp._EGD_AK9.fna	16	3.76075e-72	1298392	0.691418	78	16874	16646	0.909551	0.0476592
cluster.355	clusters.964	0.000616824	0.0616824	0.187793	38.0721	3.44828	k__Bacteria	Thauera_sp._63.fna	6	2.04991e-24	2280233	0.657781	1009	2478	2259.89	0.911761	0.0428121
cluster.356	clusters.1418	0.000482444	0.0482444	0.146881	38.0616	0.306802	o__Lactobacillales	Bacillus_megaterium_WSH_002.fna	2	1.18545e-10	737053	0.364834	112	8378	6580.83	0.867292	0.0440209
cluster.357	clusters.2290	0.000591562	0.0591562	0.180102	37.9901	7.54322	c__Gammaproteobacteria	Pseudomonas_putida_NBRC_14164.fna	64	1.79473990068904e-317	1584013	0.625804	912	1750	1736.86	0.893624	0.0403152
cluster.358	clusters.658	0.00107027	0.107027	0.325846	37.931	0	k__Bacteria	Azoarcus_sp._KH32C.fna	5	5.89332e-21	1296428	0.646056	213	6876	6086.52	0.89939	0.0417487
cluster.359	clusters.1384	0.000509344	0.0509344	0.155071	37.8919	3.139	o__Actinomycetales	Microbacterium_laevaniformans_OR221.fna	9	3.35537e-39	1357761	0.674082	441	4108	3078.82	0.89341	0.0528592
cluster.360	clusters.836	0	0	0	37.8883	1.341	f__Lachnospiraceae	Coprococcus_sp._HPP0048.fna	2	1.26692e-08	935024	0.381994	479	2059	1952.03	0.914757	0.0460162
cluster.361	clusters.596	0.000630979	0.0630979	0.192103	37.6019	2.03762	k__Bacteria	Acinetobacter_bouvetii_DSM_14964_CIP_107468.fna	198	0	1838105	0.440307	661	3014	2780.79	0.85649	0.0434744	Acinetobacter_bouvetii_DSM_14964_CIP_107468.fna	198	0
cluster.362	clusters.1354	0.000869084	0.0869084	0.264594	37.593	5.49708	f__Lachnospiraceae	Roseburia_sp._CAG_18.fna	67	0	1332018	0.414441	380	4803	3505.31	0.890417	0.0418394
cluster.363	clusters.19	0.000612123	0.0612123	0.186362	37.5417	3.65726	k__Bacteria	Streptomyces_cattleya_NRRL_8057_DSM_46488.fna	1	0.000506238	3449795	0.542223	2208	1517	1562.41	0.890963	0.0389473
cluster.364	clusters.1383	0.000624651	0.0624651	0.190176	37.5109	2.7027	o__Actinomycetales	Microbacterium_laevaniformans_OR221.fna	15	1.39235e-67	1398511	0.689638	449	4340	3114.72	0.899302	0.056003
cluster.365	clusters.78	0	0	0	37.5056	0.757576	p__Bacteroidetes	Flavobacterium_indicum_GPTSA100_9_DSM_17447.fna	1	0.000320517	2665382	0.386519	1513	1817	1761.65	0.893881	0.0481406
cluster.366	clusters.1856	0.00114536	0.114536	0.348708	37.4731	3.94265	k__Bacteria	Hyphomicrobium_nitrativorans_NL23.fna	1	0.000334496	2463346	0.373751	1021	2868	2412.68	0.886136	0.0503908
cluster.367	clusters.1439	0	0	0	37.4138	0	k__Bacteria	Acinetobacter_sp._CIP_102143.fna	6	2.49324e-26	933675	0.429157	528	1857	1768.32	0.87494	0.0420035
cluster.368	clusters.7714	0	0	0	37.3782	1.11865	c__Betaproteobacteria	Dechlorosoma_suillum_PS.fna	3	1.25273e-12	1115011	0.572071	639	1806	1744.93	0.897428	0.0382719
cluster.369	clusters.258	0.00152214	0.152214	0.463418	37.2898	4.31034	c__Gammaproteobacteria	Pseudomonas_caeni_DSM_24390.fna	26	2.14501e-122	1456420	0.485198	115	14080	12664.5	0.892613	0.0275915
cluster.370	clusters.5483	0	0	0	37.289	1.02705	o__Clostridiales	Eubacterium_siraeum_CAG_80.fna	155	0	775151	0.455614	186	4508	4167.48	0.878233	0.0330745	_Eubacterium_siraeum_DSM_15702.fna	153	0	_Eubacterium_siraeum_DSM_15702.fna	151	0
cluster.371	clusters.5149	0.000977124	0.0977124	0.297487	37.2693	0	o__Clostridiales	Blautia_sp._CAG_52.fna	198	0	808309	0.449039	58	14009	13936.4	0.880807	0.0361157
cluster.372	clusters.368	0.00133616	0.133616	0.406797	36.9906	1.17555	k__Bacteria	Bacteroidaceae_bacterium_MS4.fna	4	1.53312e-16	1383563	0.370116	766	1836	1806.22	0.875638	0.0461867
cluster.373	clusters.712	0.000912048	0.0912048	0.277674	36.962	1.30112	o__Bacteroidales	Bacteroides_sp._CAG_98.fna	333	0	1512788	0.418603	189	10422	8004.17	0.89586	0.0340601	Bacteroides_massiliensis_B84634_Timone_84634_DSM_17679_JCM.fna	275	0	Bacteroides_massiliensis_B84634_Timone_84634_DSM_17679_JCM.fna	275	0	Bacteroides_massiliensis_B84634_Timone_84634_DSM_17679_JCM.fna	272	0
cluster.374	clusters.188	0.00116556	0.116556	0.354857	36.8872	7.26496	k__Bacteria	Nocardia_farcinica_IFM_10152.fna	3	1.26453e-11	2699669	0.627269	1484	1820	1819.18	0.880298	0.0544337
cluster.375	clusters.1909	0.000906686	0.0906686	0.276042	36.8421	0	k__Bacteria	Coprococcus_comes_CAG_19.fna	301	0	964080	0.43504	62	16888	15549.7	0.891243	0.0372464	Coprococcus_comes_ATCC_27758.fna	239	0
cluster.376	clusters.516	0.0013572	0.13572	0.413202	36.7051	2.01741	o__Clostridiales	Ruminococcus_sp._CAG_90.fna	236	0	1544685	0.434953	326	6605	4738.3	0.882368	0.0399834	Blautia_sp._KLE_1732.fna	200	0
cluster.377	clusters.5279	0	0	0	36.6318	1.90157	o__Clostridiales	Oscillibacter_sp._KLE_1728.fna	5	6.65674e-22	820333	0.575663	516	1637	1589.79	0.852334	0.03547
cluster.378	clusters.2896	0	0	0	36.553	1.94805	k__Bacteria	Faecalibacterium_sp._CAG_82.fna	11	1.38924e-51	688506	0.604451	307	2393	2242.69	0.872636	0.0359301
cluster.379	clusters.1281	0.000492781	0.0492781	0.150028	36.4803	6.988	f__Rhodocyclaceae	Thauera_terpenica_58Eu.fna	169	0	1629708	0.667488	578	3267	2819.56	0.906054	0.0496924
cluster.380	clusters.1495	0.00176988	0.176988	0.538842	36.4685	3.4904	o__Actinomycetales	Pseudonocardia_sp._P2.fna	10	5.74907e-43	1418168	0.686034	704	1943	2014.44	0.90041	0.0494651
cluster.381	clusters.208	0.000572222	0.0572222	0.174214	36.3607	4.53958	k__Bacteria	Eubacterium_sp._CAG_86.fna	4	1.00138e-16	1620981	0.53659	936	1761	1731.82	0.887912	0.0360085
cluster.382	clusters.2929	0	0	0	36.3427	5.09648	o__Clostridiales	Clostridium_sp._A254.MGS_251.fna	157	0	1218374	0.41371	708	1807	1720.87	0.887603	0.0457691	Carnobacterium_sp._N15.MGS_251.fna	149	0	Eubacterium_sp._CAG_251.fna	147	0
cluster.383	clusters.9783	0	0	0	36.2853	5.17241	k__Bacteria	_Cellvibrio_gilvus_ATCC_13127.fna	4	1.20816e-17	686719	0.662242	318	2457	2159.49	0.920722	0.0430349
cluster.384	clusters.270	0.000478329	0.0478329	0.145628	36.2069	3.44828	k__Bacteria	Klebsiella_pneumoniae.fna	318	0	2957930	0.578215	1232	2719	2400.92	0.876479	0.0355496	Klebsiella_pneumoniae_UCI_60.fna	315	0	Klebsiella_pneumoniae.fna	314	0	Klebsiella_pneumoniae_CG43.fna	313	0	Klebsiella_pneumoniae_KP_1.fna	313	0	Klebsiella_pneumoniae.fna	312	0	Klebsiella_pneumoniae_subsp._pneumoniae_Kp13.fna	309	0	Klebsiella_pneumoniae.fna	309	0	Klebsiella_pneumoniae_JM45.fna	308	0	Klebsiella_pneumoniae_subsp._pneumoniae_MGH_78578.fna	308	0	Klebsiella_pneumoniae_30684_NJST258_2.fna	308	0	Klebsiella_pneumoniae.fna	308
cluster.385	clusters.600	0	0	0	36.2069	4.31034	k__Bacteria	Thauera_phenylacetica_B4P.fna	2	2.03109e-08	1077139	0.56953	550	1977	1958.43	0.904238	0.0349509
cluster.386	clusters.2594	0.00053396	0.053396	0.162565	36.2069	0	k__Bacteria	Tessaracoccus_sp._SIT6.fna	5	3.04719e-21	1260587	0.697731	309	4469	4079.57	0.91092	0.0488628
cluster.387	clusters.176	0.037468	3.7468	11.4072	36.1546	2.03762	k__Bacteria	Acinetobacter_bohemicus_ANC_3994.fna	122	0	1490813	0.395382	627	2552	2377.69	0.847543	0.0444597
cluster.388	clusters.6328	0.000607711	0.0607711	0.185019	36.1421	0.550314	k__Bacteria	Holdemanella_biformis_DSM_3989.fna	52	9.23198e-270	808365	0.344176	192	4869	4210.23	0.908847	0.0481075
cluster.389	clusters.426	0.000539857	0.0539857	0.16436	36.0725	3.57018	f__Lachnospiraceae	Clostridium_sp._CAG_91.fna	164	0	1953831	0.445099	487	4745	4011.97	0.891526	0.036609
cluster.390	clusters.1974	0	0	0	35.8796	1.58046	c__Gammaproteobacteria	Francisella_tularensis_subsp._tularensis_TI0902.fna	1	0.000160206	1122570	0.436945	718	1589	1563.47	0.906815	0.0402612
cluster.391	clusters.253	0.000385253	0.0385253	0.117291	35.8712	0	o__Clostridiales	Ruminococcus_albus_7_DSM_20455.fna	2	9.86628e-09	742717	0.324255	191	4287	3888.57	0.882634	0.0568188
cluster.392	clusters.389	0	0	0	35.8613	4.93268	f__Xanthomonadaceae	Stenotrophomonas_maltophilia_S028.fna	13	1.65211e-57	1506431	0.666559	1000	1486	1506.43	0.898004	0.0492788
cluster.393	clusters.423	0.000681215	0.0681215	0.207397	35.7628	1.88088	k__Bacteria	Thauera_phenylacetica_B4P.fna	230	0	2081334	0.692527	780	3155	2668.38	0.895544	0.0541837
cluster.394	clusters.1058	0.000826424	0.0826424	0.251606	35.7559	4.23379	o__Bacteroidales	Bacteroides_fragilis_str._Korea_419.fna	198	0	1886613	0.425388	586	3853	3219.48	0.881635	0.0356307	Bacteroides_fragilis_str._J38_1.fna	197	0	Bacteroides_fragilis_str._A7_UDC12_2_.fna	195	0	Bacteroides_fragilis_str._3397_N2.fna	194	0	Bacteroides_fragilis.fna	194	0	Bacteroides_fragilis_str._I1345.fna	192	0	Bacteroides_fragilis_str._3397_T14.fna	192	0	Bacteroides_fragilis_str._3397_N3.fna	192	0	Bacteroides_fragilis_str._1009_4_F_7.fna	191	0	Bacteroides_fragilis_str._1009_4_F_10.fna	191	0	Bacteroides_fragilis_str._S38L3.fna	191	0	Bacteroides_fragilis_str._S38L5.fna	191
cluster.395	clusters.16856	0	0	0	35.6945	10.1612	k__Bacteria	Candidatus_Saccharibacteria_oral_taxon_TM7x.fna	2	2.15548e-09	489467	0.429949	248	2138	1973.66	0.904102	0.0395364
cluster.396	clusters.708	0.00075659	0.075659	0.230345	35.6677	2.52404	p__Bacteroidetes	Alistipes_sp._CAG_53.fna	273	0	1318830	0.585749	217	6209	6077.56	0.888886	0.0326112	Alistipes_shahii_WAL_8301.fna	243	0
cluster.397	clusters.889	0.00115567	0.115567	0.351847	35.6575	4.98522	o__Clostridiales	_Clostridium_sticklandii.fna	44	2.52577e-207	3688838	0.375379	2037	1803	1810.92	0.888779	0.0502107
cluster.398	clusters.1834	0.000651213	0.0651213	0.198263	35.648	2.94695	o__Pseudomonadales	Pseudomonas_fulva_12_X.fna	11	7.01162e-48	1452204	0.64149	582	2847	2495.2	0.91289	0.0420133
cluster.399	clusters.930	0.000829317	0.0829317	0.252487	35.6384	0	c__Betaproteobacteria	Pseudoduganella_violaceinigra_DSM_15887.fna	3	8.75434e-13	874890	0.600214	80	12532	10936.1	0.915787	0.0353945
cluster.400	clusters.4294	0.000692916	0.0692916	0.210959	35.6009	0.680272	o__Clostridiales	Amycolatopsis_orientalis_HCCB10007.fna	1	0.000207673	1017293	0.511736	18	51819	56516.3	0.868948	0.0454185
cluster.401	clusters.670	0.00126661	0.126661	0.385622	35.5799	3.60502	k__Bacteria	Thauera_linaloolentis_47Lol_DSM_12138.fna	7	5.70969e-29	2047266	0.671808	626	3798	3270.39	0.901604	0.0446702
cluster.402	clusters.213	0.000952164	0.0952164	0.289888	35.5355	0.555556	f__Rhodobacteraceae	Paracoccus_versutus.fna	14	2.72227e-62	1330952	0.64997	193	8851	6896.12	0.907744	0.0442109
cluster.403	clusters.4124	0	0	0	35.513	7.17703	k__Bacteria	Bilophila_wadsworthia_ATCC_49260.fna	142	0	1645006	0.589754	953	1756	1726.13	0.855699	0.0381894	Bilophila_wadsworthia_3_1_6.fna	140	0	Bilophila_sp._4_1_30.fna	101	0
cluster.404	clusters.4713	0	0	0	35.4502	3.3557	o__Clostridiales	Firmicutes_bacterium_CAG_114.fna	242	0	1018438	0.590306	513	2130	1985.26	0.874826	0.0395647
cluster.405	clusters.692	0.000867583	0.0867583	0.264137	35.3448	1.72414	k__Bacteria	Bacteroides_caccae_ATCC_43185.fna	277	0	2330061	0.41927	241	38671	9668.3	0.910177	0.034613	Bacteroides_caccae_CAG_21.fna	274	0	Bacteroides_caccae_CL03T12C61.fna	239	0
cluster.406	clusters.412	0.000891314	0.0891314	0.271362	35.3448	6.89655	k__Bacteria	Dechloromonas_agitata_is5.fna	13	2.03662e-56	2036537	0.592974	1150	1703	1770.9	0.905259	0.0399449
cluster.407	clusters.1875	0.000497159	0.0497159	0.151361	35.3448	5.17241	k__Bacteria	Orobanche_crenata.fna	1	1.89396e-05	1723214	0.417415	640	3377	2692.52	0.883695	0.0425131
cluster.408	clusters.79	0	0	0	35.2194	0.15674	k__Bacteria	Aeromonas_hydrophila_4AK4.fna	5	6.89279e-21	1393840	0.565822	463	3209	3010.45	0.884326	0.029834
cluster.409	clusters.169	0.00213276	0.213276	0.649323	35.0184	2.40661	c__Gammaproteobacteria	Pseudomonas_caeni_DSM_24390.fna	72	0	1444382	0.481748	467	6146	3092.9	0.880354	0.0332344
cluster.410	clusters.1109	0	0	0	34.953	3.44828	k__Bacteria	Azoarcus_sp._BH72.fna	2	9.34124e-08	3364861	0.627528	1624	2255	2071.96	0.900692	0.039432
cluster.411	clusters.15287	0	0	0	34.9521	7.92541	k__Bacteria	Dorea_sp._CAG_317.fna	3	1.9851e-13	583411	0.493746	302	1978	1931.82	0.898212	0.0310355
cluster.412	clusters.89	0.000465982	0.0465982	0.141869	34.8746	3.60502	k__Bacteria	Tolumonas_auensis_DSM_9187.fna	8	8.971e-34	1902889	0.468655	748	2800	2543.97	0.900297	0.0331768
cluster.413	clusters.861	0	0	0	34.8558	7.55429	c__Alphaproteobacteria	alpha_proteobacterium_L41A.fna	6	5.68122e-25	1957164	0.63228	1142	1767	1713.8	0.887779	0.046941
cluster.414	clusters.3	0.0011011	0.11011	0.335233	34.7319	4.26941	f__Moraxellaceae	Acinetobacter_sp._NIPH_284.fna	115	0	1206693	0.396305	467	3111	2583.93	0.871348	0.0423401
cluster.415	clusters.1536	0	0	0	34.7048	3.41311	o__Pseudomonadales	Pseudomonas_alcaligenes_NBRC_14159.fna	39	1.17791e-185	1689209	0.614642	876	2004	1928.32	0.883311	0.0397882
cluster.416	clusters.429	0.000833203	0.0833203	0.25367	34.6395	1.72414	k__Bacteria	Mycobacterium_phlei_RIVM601174.fna	6	4.1041e-24	2365762	0.690157	181	40495	13070.5	0.925591	0.0484054
cluster.417	clusters.493	0.000804558	0.0804558	0.244949	34.5719	8.46995	k__Bacteria	Bacteroides_propionicifaciens_DSM_19291_JCM_14649.fna	3	2.15175e-12	1702683	0.408629	863	2027	1972.98	0.862402	0.0441703
cluster.418	clusters.3	0.00161932	0.161932	0.493005	34.5503	8.9355	f__Moraxellaceae	Acinetobacter_johnsonii_SH046.fna	105	0	3842422	0.382193	1733	2471	2217.21	0.861743	0.0454762
cluster.419	clusters.1182	0.000899263	0.0899263	0.273782	34.5417	2.05683	o__Pseudomonadales	Pseudomonas_alcaligenes_NBRC_14159.fna	153	0	1410350	0.653996	464	3446	3039.55	0.914196	0.0434312
cluster.420	clusters.1260	0.000880113	0.0880113	0.267952	34.4828	4.31034	k__Bacteria	Hyphomicrobium_nitrativorans_NL23.fna	1	0.0002781	1838916	0.374623	700	3040	2627.02	0.86721	0.0482454
cluster.421	clusters.1255	0.00231612	0.231612	0.705146	34.4828	0	k__Bacteria	Bacteroidetes_oral_taxon_274_str._F0058.fna	3	1.8713e-13	584026	0.350377	87	7269	6712.94	0.919194	0.0500049
cluster.422	clusters.4174	0.000736582	0.0736582	0.224253	34.4828	0	k__Bacteria	Ruminococcus_sp._CAG_108.fna	179	0	515674	0.413509	136	3917	3791.72	0.896658	0.0418063	Ruminococcus_sp._A254.MGS_108.fna	175	0
cluster.423	clusters.6335	0	0	0	34.4828	4.31034	k__Bacteria	Bacteroides_paurosaccharolyticus_JCM_15092.fna	141	0	998638	0.369893	525	2023	1902.17	0.892142	0.0445692
cluster.424	clusters.1638	0.000919847	0.0919847	0.280049	34.4156	1.78571	k__Bacteria	Faecalibacterium_prausnitzii_A2_165.fna	34	1.14213e-162	1578142	0.569297	460	3938	3430.74	0.87738	0.0341012
cluster.425	clusters.378	0.00137177	0.137177	0.417639	34.279	8.62069	k__Bacteria	Comamonadaceae_bacterium_H1.fna	4	3.56683e-16	2920136	0.659668	1428	2162	2044.91	0.875011	0.0452824
cluster.426	clusters.708	0.000631283	0.0631283	0.192195	34.2633	3.44828	k__Bacteria	Parabacteroides_distasonis_CL09T03C24.fna	259	0	5160780	0.435903	2057	2997	2508.89	0.903478	0.0360329	Parabacteroides_distasonis_CL03T12C09.fna	258	0	Bacteroides_sp._3_1_19.fna	249	0	Parabacteroides_sp._20_3.fna	247	0	Parabacteroides_distasonis_str._3999B_T_B_6.fna	238	0	Parabacteroides_distasonis_ATCC_8503.fna	236	0	Bacteroides_sp._2_1_33B.fna	234	0	Parabacteroides_distasonis_str._3999B_T_B_4.fna	232	0	Parabacteroides_sp._2_1_7.fna	232	0	Parabacteroides_sp._D25.fna	232	0	Parabacteroides_sp._D13.fna	224	0	Parabacteroides_sp._CAG_2.fna	223
cluster.427	clusters.12446	0	0	0	34.1308	3.50877	k__Bacteria	Eubacterium_sp._CAG_248.fna	3	1.39156e-13	492527	0.291724	232	2246	2122.96	0.916181	0.0728709
cluster.428	clusters.122	0	0	0	34.0894	3.55159	f__Comamonadaceae	Acidovorax_ebreus_TPSY.fna	11	1.35326e-48	1294835	0.66739	666	2064	1944.2	0.904349	0.0524971
cluster.429	clusters.4712	0	0	0	33.7864	7.72371	o__Clostridiales	Firmicutes_bacterium_CAG_114.fna	107	0	1241660	0.562776	807	1520	1538.61	0.876113	0.0422281
cluster.430	clusters.2213	0.000991941	0.0991941	0.301998	33.7774	0	k__Bacteria	Empedobacter_falsenii.fna	21	8.62083e-96	1657887	0.312802	548	3230	3025.34	0.90089	0.0652462
cluster.431	clusters.44	0.00159228	0.159228	0.484771	33.7549	7.7538	c__Betaproteobacteria	Dechlorosoma_suillum_PS.fna	4	1.70158e-15	4126865	0.592864	1502	3057	2747.58	0.887451	0.0369216
cluster.432	clusters.778	0.000927591	0.0927591	0.282407	33.7162	6.9029	k__Bacteria	Dokdonia_sp._4H_3_7_5.fna	2	5.93007e-08	2740940	0.400805	1265	2310	2166.75	0.888639	0.0538338
cluster.433	clusters.5101	0.000834077	0.0834077	0.253936	33.6757	0.133373	f__Rhodocyclaceae	beta_proteobacterium_JGI_0001003_N18.fna	4	2.90126e-20	816444	0.48681	100	17743	8164.44	0.870022	0.0314056
cluster.434	clusters.71	0.00149526	0.149526	0.455234	33.6207	1.72414	k__Bacteria	Thauera_phenylacetica_B4P.fna	4	3.1511e-16	1752172	0.619418	358	6325	4894.34	0.895688	0.0398487
cluster.435	clusters.5315	0	0	0	33.6207	1.72414	k__Bacteria	Corynebacterium_variabile_DSM_44702.fna	2	1.57866e-08	1012543	0.668458	441	2692	2296.02	0.933398	0.0451409
cluster.436	clusters.3	0	0	0	33.5259	9.35475	c__Deltaproteobacteria	Desulfovibrio_desulfuricans_subsp._desulfuricans_DSM_642.fna	16	1.34165e-72	1359777	0.570874	647	2307	2101.66	0.872772	0.0382873
cluster.437	clusters.811	0	0	0	33.4249	7.61745	o__Clostridiales	Firmicutes_bacterium_CAG_41.fna	154	0	1733953	0.42919	892	2121	1943.89	0.877229	0.0447106	_Clostridium_leptum_DSM_753.fna	131	0	Clostridium_leptum_CAG_27.fna	118	0
cluster.438	clusters.9490	0.00103057	0.103057	0.313759	33.3333	0	k__Bacteria	Firmicutes_bacterium_CAG_270.fna	313	0	693676	0.369177	25	28383	27747	0.911387	0.0443819
cluster.439	clusters.7642	0.000475366	0.0475366	0.144726	33.3175	1.90476	p__Bacteroidetes	endosymbiont_of_Llaveia_axin_axin.fna	3	2.88938e-14	1189758	0.425887	554	2399	2147.58	0.884825	0.0362958
cluster.440	clusters.168	0.000646424	0.0646424	0.196805	33.2965	4.21019	c__Gammaproteobacteria	Pseudomonas_caeni_DSM_24390.fna	52	3.58126e-259	1445749	0.484099	442	3894	3270.93	0.885244	0.0309775
cluster.441	clusters.957	0.00082282	0.082282	0.250509	33.2464	1.30719	c__Betaproteobacteria	Neisseria_polysaccharea_NS342.fna	2	8.03362e-09	750819	0.594965	133	7991	5645.26	0.897729	0.0367811
cluster.442	clusters.2014	0	0	0	33.2358	1.34228	o__Clostridiales	Firmicutes_bacterium_CAG_124.fna	189	0	1074965	0.572886	737	1451	1458.57	0.886409	0.0408746
cluster.443	clusters.2270	0.000541557	0.0541557	0.164878	33.2011	7.08774	c__Deltaproteobacteria	Desulfomicrobium_escambiense_DSM_10707.fna	7	3.68174e-31	813585	0.594155	388	2204	2096.87	0.899338	0.0369626
cluster.444	clusters.65	0.000825386	0.0825386	0.25129	33.1505	6.89655	k__Bacteria	Dysgonomonas_mossii_DSM_22836.fna	10	9.93552e-42	2668426	0.369617	1276	2064	2091.24	0.890027	0.0484638
cluster.445	clusters.564	0.000929399	0.0929399	0.282957	33.1398	1.49212	g__Prevotella	Prevotella_bryantii_C21a.fna	3	2.2709e-12	1554723	0.391661	551	3551	2821.64	0.896358	0.0407061
cluster.446	clusters.690	0.00122727	0.122727	0.373644	33.0721	0.15674	k__Bacteria	Aromatoleum_aromaticum_EbN1.fna	5	1.09956e-24	1754966	0.59036	753	2598	2330.63	0.901919	0.0415534
cluster.447	clusters.88	0.00173987	0.173987	0.529706	33.0292	6.70353	c__Betaproteobacteria	Azoarcus_sp._BH72.fna	3	1.06764e-11	2948820	0.594457	1774	1650	1662.24	0.894656	0.0376052
cluster.448	clusters.12349	0.000679467	0.0679467	0.206865	33.0189	0.134771	k__Bacteria	Firmicutes_bacterium_CAG_631.fna	2	3.81016e-09	521766	0.351732	32	16878	16305.2	0.936694	0.0419707
cluster.449	clusters.7499	0.00081723	0.081723	0.248807	32.9154	1.72414	k__Bacteria	Gordonia_polyisoprenivorans_VH2.fna	1	0.000195809	1015525	0.475522	144	9161	7052.26	0.86498	0.0308368
cluster.450	clusters.3586	0.00052653	0.052653	0.160303	32.8836	0	p__Bacteroidetes	Deinococcus_maricopensis_DSM_21211.fna	1	0.000200959	1182739	0.457092	367	4547	3222.72	0.857696	0.0325262
cluster.451	clusters.813	0.000696071	0.0696071	0.21192	32.7586	6.89655	k__Bacteria	Prevotella_paludivivens_DSM_17968_JCM_13650.fna	33	8.2399e-160	1197744	0.372107	475	4574	2521.57	0.88588	0.0429093
cluster.452	clusters.3568	0.000635651	0.0635651	0.193525	32.7586	0	k__Bacteria	Stenotrophomonas_maltophilia_Ab55555.fna	3	9.33278e-13	929552	0.635183	96	14214	9682.83	0.892336	0.0359745
cluster.453	clusters.13764	0.000564937	0.0564937	0.171996	32.7586	0	k__Bacteria	Firmicutes_bacterium_CAG_536.fna	2	4.0504e-09	520382	0.344689	29	20745	17944.2	0.946263	0.0438257
cluster.454	clusters.1283	0.000891307	0.0891307	0.27136	32.6803	6.6092	k__Bacteria	Paracoccus_sp._J39.fna	9	5.31335e-37	2777961	0.629601	1699	1648	1635.06	0.88744	0.045856
cluster.455	clusters.4974	0	0	0	32.6803	4.46708	k__Bacteria	Microbacterium_indicum_DSM_19969.fna	2	2.03199e-08	1296398	0.598776	816	1594	1588.72	0.88023	0.0369132
cluster.456	clusters.84	0.000910108	0.0910108	0.277084	32.6332	0	k__Bacteria	Aeromonas_diversa_2478_85.fna	3	1.33909e-12	1129071	0.569167	315	4219	3584.35	0.879643	0.0301005
cluster.457	clusters.2773	0	0	0	32.6156	9.47368	k__Bacteria	Azonexus_hydrophilus_DSM_23864.fna	4	2.3798e-16	1899309	0.597604	1283	1456	1480.37	0.909656	0.0417142
cluster.458	clusters.2862	0	0	0	32.5852	1.04267	f__Lachnospiraceae	Clostridium_sp._CAG_1219.fna	2	8.98969e-09	1321668	0.425985	797	1680	1658.3	0.877981	0.0420784
cluster.459	clusters.9650	0.000544888	0.0544888	0.165892	32.4883	0.277289	o__Clostridiales	Clostridium_sp._01.fna	7	8.36002e-32	633651	0.389849	256	3144	2475.2	0.862307	0.0649656
cluster.460	clusters.1426	0.00134699	0.134699	0.410092	32.4727	5.6411	o__Lactobacillales	Lactococcus_raffinolactis_4877.fna	32	3.22322e-152	1959486	0.378575	526	5076	3725.26	0.866767	0.043676
cluster.461	clusters.300	0.000946876	0.0946876	0.288278	32.4713	4.31034	k__Bacteria	Bacteroides_vulgatus_str._3975_RP4.fna	235	0	2795381	0.41021	841	4391	3323.88	0.900384	0.0373442	Bacteroides_vulgatus_CL09T03C04.fna	226	0	Bacteroides_vulgatus_ATCC_8482.fna	224	0	Bacteroides_vulgatus_CAG_6.fna	215	0	Bacteroides_vulgatus_PC510.fna	215	0	Bacteroides_vulgatus_str._3775_SR_B_19.fna	207	0	Bacteroides_vulgatus_str._3775_SL_B_10_iv_.fna	205	0	Bacteroides_sp._4_3_47FAA.fna	199	0	Bacteroides_vulgatus_dnLKV7.fna	196	0	Bacteroides_sp._3_1_40A.fna	193	0	Bacteroides_dorei_5_1_36_D4.fna	178	0	Bacteroides_dorei.fna	168
cluster.462	clusters.1492	0.000458851	0.0458851	0.139698	32.4451	5.32915	k__Bacteria	Streptomyces_sp._NRRL_WC_3719.fna	3	5.09535e-12	1741473	0.655149	956	1893	1821.62	0.878108	0.0432736
cluster.463	clusters.2160	0	0	0	32.3622	4.1573	k__Bacteria	Leptotrichia_trevisanii_DSM_22070.fna	2	2.15277e-08	1342822	0.306308	689	2050	1948.94	0.890152	0.0707671
cluster.464	clusters.5986	0	0	0	32.2884	0	k__Bacteria	Tetrasphaera_elongata_Lp2.fna	4	5.34538e-17	1130487	0.684669	595	2030	1899.98	0.913868	0.0475217
cluster.465	clusters.584	0	0	0	32.2414	5.17241	k__Bacteria	Pseudomonas_putida_NBRC_14164.fna	50	2.05033e-235	2500371	0.596776	1678	1454	1490.09	0.877366	0.0400304
cluster.466	clusters.2095	0.000634639	0.0634639	0.193217	32.1845	4.58965	f__Comamonadaceae	Comamonas_aquatica_DA1877.fna	39	3.76706e-187	1612109	0.655333	674	3081	2391.85	0.874544	0.0469581
cluster.467	clusters.380	0.00187131	0.187131	0.569724	32.1584	6.51428	f__Rhodocyclaceae	Thauera_phenylacetica_B4P.fna	5	3.85241e-20	2146132	0.673217	604	4267	3553.2	0.894	0.0448402
cluster.468	clusters.3674	0.000958178	0.0958178	0.291719	32.1473	3.7931	k__Bacteria	Paracoccus_versutus.fna	13	1.21386e-55	2055275	0.663355	175	19551	11744.4	0.908107	0.0450517
cluster.469	clusters.529	0.00122772	0.122772	0.373782	32.0533	3.44828	k__Bacteria	Megavirus_terra1.fna	2	8.19642e-09	1029382	0.275213	352	4143	2924.38	0.913065	0.0739392
cluster.470	clusters.478	0.00134073	0.134073	0.408188	31.9785	3.93258	k__Bacteria	Flavobacterium_sp._KJJ.fna	2	4.61983e-08	1885638	0.282382	509	4329	3704.59	0.87414	0.0713287
cluster.471	clusters.3248	0	0	0	31.8966	0.862069	k__Bacteria	Pseudomonas_oleovorans.fna	8	1.09267e-35	820118	0.631192	489	1706	1677.13	0.90352	0.0411163
cluster.472	clusters.2179	0.00223184	0.223184	0.679486	31.8966	0	k__Bacteria	bacterium_SIT7.fna	3	8.98599e-13	1047637	0.679285	36	31047	29101	0.924615	0.0435994
cluster.473	clusters.9236	0	0	0	31.745	0.0590319	g__Lactobacillus	Lactobacillus_delbrueckii_subsp._jakobsenii_ZN7a_9_DSM_26046.fna	214	0	717740	0.496089	326	2376	2201.66	0.873293	0.0358987	Lactobacillus_delbrueckii_subsp._bulgaricus_ND02.fna	196	0	Lactobacillus_delbrueckii_subsp._lactis.fna	196	0	Lactobacillus_delbrueckii_subsp._delbrueckii_DSM_20074_JCM_1012.fna	194	0	Lactobacillus_delbrueckii_subsp._bulgaricus_PB2003_044_T3_4.fna	189	0	Lactobacillus_delbrueckii_subsp._lactis.fna	187	0	Lactobacillus_delbrueckii_subsp._lactis_DSM_20072.fna	185	0	Lactobacillus_delbrueckii_subsp._lactis.fna	183	0	Lactobacillus_delbrueckii_subsp._lactis.fna	179	0	Lactobacillus_delbrueckii_subsp._lactis_CRL581.fna	177	0	Lactobacillus_delbrueckii_subsp._bulgaricus_ATCC_11842_JCM_1002.fna	175	0	Lactobacillus_delbrueckii_subsp._bulgaricus_CNCM_I_1519.fna	171
cluster.474	clusters.2476	0	0	0	31.6458	6.03448	k__Bacteria	Desulfomicrobium_baculatum_DSM_4028.fna	6	2.3522e-25	1407320	0.592316	853	1575	1649.85	0.887431	0.038823
cluster.475	clusters.2688	0.00165115	0.165115	0.502695	31.6336	2.21854	o__Actinomycetales	Propionibacterium_freudenreichii_subsp._freudenreichii.fna	4	5.91213e-17	1280152	0.657864	380	4013	3368.82	0.90117	0.0407938
cluster.476	clusters.243	0	0	0	31.6246	2.0098	o__Flavobacteriales	Chryseobacterium_caeni_DSM_17710.fna	10	6.83184e-44	1260807	0.356852	518	2907	2433.99	0.88347	0.0555412
cluster.477	clusters.57	0.00240041	0.240041	0.73081	31.5789	0	k__Bacteria	Blautia_sp._CAG_37.fna	162	0	878580	0.468464	171	7565	5137.89	0.884693	0.0384305
cluster.478	clusters.5551	0	0	0	31.4277	1.11857	o__Clostridiales	Clostridium_sp._CAG_217.fna	235	0	644400	0.540633	151	4548	4267.55	0.911255	0.0287074
cluster.479	clusters.422	0.000863201	0.0863201	0.262803	31.4017	0.75431	c__Gammaproteobacteria	Enhydrobacter_aerosaccus_SK60.fna	50	7.58927e-243	2370477	0.409822	1069	2527	2217.47	0.869563	0.0423028
cluster.480	clusters.2749	0.000407799	0.0407799	0.124155	31.3673	2.42589	o__Clostridiales	Oscillospiraceae_bacterium_VE202_24.fna	185	0	967499	0.610949	452	2527	2140.48	0.871178	0.0400303	Oscillibacter_sp._KLE_1728.fna	173	0	Oscillibacter_sp._KLE_1745.fna	173	0
cluster.481	clusters.117	0	0	0	31.3218	4.31034	k__Bacteria	Acidovorax_sp._JS42.fna	9	1.90133e-37	2315477	0.644289	1355	1741	1708.84	0.869214	0.048839
cluster.482	clusters.0	0	0	0	31.2254	6.83322	c__Deltaproteobacteria	Desulfovibrio_cuneatus_DSM_11391.fna	5	6.84909e-21	1558145	0.53545	1126	1325	1383.79	0.87416	0.0420432
cluster.483	clusters.49	0.00182777	0.182777	0.556469	31.1912	5.17241	k__Bacteria	Laribacter_hongkongensis_DSM_14985.fna	72	0	3397497	0.596368	1657	2126	2050.39	0.893312	0.0380131
cluster.484	clusters.5540	0.000770579	0.0770579	0.234604	31.161	2.52809	k__Bacteria	Tamlana_nanhaiensis.fna	2	7.77024e-09	635229	0.252736	183	4860	3471.2	0.901848	0.0943493
cluster.485	clusters.3211	0.00116239	0.116239	0.353893	31.1129	0	k__Bacteria	Mycobacterium_farcinogenes.fna	3	2.09897e-12	1229436	0.697042	113	11684	10880	0.911363	0.0476077
cluster.486	clusters.3866	0.000538237	0.0538237	0.163867	31.064	1.34228	o__Clostridiales	Marinobacter_manganoxydans_MnI7_9.fna	2	1.57079e-08	941351	0.592181	257	4456	3662.84	0.891235	0.0350565
cluster.487	clusters.4043	0	0	0	31.0606	1.72414	k__Bacteria	Bacteroides_paurosaccharolyticus_JCM_15092.fna	152	0	1106699	0.394755	626	1808	1767.89	0.90932	0.0424018
cluster.488	clusters.564	0.000787156	0.0787156	0.239651	31.0345	6.03448	k__Bacteria	Dechloromonas_agitata_is5.fna	6	3.87852e-25	1635585	0.577429	767	2142	2132.44	0.900943	0.0367138
cluster.489	clusters.637	0.000929964	0.0929964	0.283129	31.0345	3.44828	k__Bacteria	Bacteroides_intestinalis.fna	112	0	2188586	0.426206	1004	2309	2179.87	0.905969	0.0367009	Bacteroides_intestinalis_DSM_17393.fna	112	0	Bacteroides_cellulosilyticus_DSM_14838.fna	101	0
cluster.490	clusters.252	0	0	0	30.8931	2.0979	o__Clostridiales	Staphylococcus_aureus.fna	2	1.2636e-12	838450	0.321387	437	1998	1918.65	0.889476	0.0602878
cluster.491	clusters.3719	0	0	0	30.7872	0.57971	k__Bacteria	Porphyromonas_gingivalis_TDC60.fna	1	0.000159094	998305	0.432088	408	2827	2446.83	0.908179	0.0389982
cluster.492	clusters.218	0.000531024	0.0531024	0.161671	30.6426	0	k__Bacteria	Prolixibacter_bellariivorans_JCM_13498.fna	2	7.43335e-09	599021	0.425331	246	2741	2435.04	0.894578	0.0366577
cluster.493	clusters.2586	0.000956172	0.0956172	0.291108	30.6283	0.52356	o__Actinomycetales	Tessaracoccus_sp._SIT6.fna	7	5.23727e-30	1407096	0.684995	158	10148	8905.67	0.901337	0.0445472
cluster.494	clusters.801	0	0	0	30.603	4.69799	o__Clostridiales	Roseburia_sp._CAG_45.fna	114	0	1355173	0.423752	895	1473	1514.16	0.89453	0.0456289
cluster.495	clusters.1421	0	0	0	30.5195	1.34228	o__Clostridiales	Eubacterium_sp._CAG_146.fna	211	0	1351047	0.387414	742	1884	1820.82	0.859374	0.0473907
cluster.496	clusters.2660	0.00104255	0.104255	0.317406	30.5036	0	o__Actinomycetales	Propionibacteriaceae_bacterium_P6A17.fna	5	3.54136e-21	1416646	0.697113	222	6965	6381.29	0.907127	0.0495194
cluster.497	clusters.2438	0	0	0	30.4747	2.01768	f__Rhodobacteraceae	Methanosaeta_concilii_GP6.fna	4	1.51039e-16	1686808	0.632294	923	1880	1827.53	0.885794	0.0451778
cluster.498	clusters.2204	0.000745002	0.0745002	0.226817	30.4551	0.818765	f__Rhodobacteraceae	Mesorhizobium_amorphae_CCNWGS0123.fna	3	1.60576e-12	1074898	0.651125	315	4598	3412.37	0.906625	0.0444472
cluster.499	clusters.3547	0	0	0	30.3735	3.23855	f__Actinomycetaceae	Rhodococcus_jostii_RHA1.fna	1	0.000217376	1089621	0.583386	441	2915	2470.8	0.913051	0.0336976
cluster.500	clusters.1519	0.00267754	0.267754	0.81518	30.3576	0.499376	o__Lactobacillales	Streptococcus_suis_86_5192.fna	116	0	799022	0.390972	230	3618	3474.01	0.868355	0.0388902	Streptococcus_suis_89_4109_1.fna	107	0
cluster.501	clusters.261	0.000787166	0.0787166	0.239654	30.3292	2.58621	k__Bacteria	Acidovorax_sp._JHL_3.fna	30	1.72631e-140	1674599	0.63535	444	4577	3771.62	0.879163	0.0426967
cluster.502	clusters.134	0.000376418	0.0376418	0.114601	30.2242	4.86111	p__Actinobacteria	Mycobacterium_neoaurum_ATCC_25795.fna	3	2.28656e-12	1305625	0.615511	647	2211	2017.97	0.889502	0.0403247
cluster.503	clusters.1534	0	0	0	30.1724	0	k__Bacteria	Dechloromonas_aromatica_RCB.fna	2	2.61427e-08	1295951	0.592056	488	2992	2655.64	0.899903	0.035047
cluster.504	clusters.589	0.000634922	0.0634922	0.193303	30.1724	0	k__Bacteria	Acinetobacter_bohemicus_ANC_3994.fna	198	0	1369687	0.399296	254	5723	5392.47	0.864954	0.041541
cluster.505	clusters.2271	0.000594042	0.0594042	0.180857	30.1682	3.27381	c__Deltaproteobacteria	Desulfomicrobium_escambiense_DSM_10707.fna	5	1.68756e-21	1021578	0.612795	335	3601	3049.49	0.914792	0.0375554
cluster.506	clusters.929	0	0	0	30.1611	8.92857	k__Bacteria	alpha_proteobacterium_L41A.fna	7	1.63572e-30	1129330	0.591231	715	1521	1579.48	0.862523	0.04864
cluster.507	clusters.68	0.00093536	0.093536	0.284772	30.1332	3.34691	c__Betaproteobacteria	Thauera_sp._63.fna	3	3.42058e-12	1677847	0.605133	805	2224	2084.28	0.8982	0.039885
cluster.508	clusters.1522	0	0	0	30.094	5.17241	k__Bacteria	Bacteroidales_bacterium_ph8.fna	2	3.00834e-08	1638449	0.409881	859	2014	1907.39	0.882482	0.048543
cluster.509	clusters.4578	0	0	0	30.0461	0.864625	k__Bacteria	Candidatus_Nitrosopumilus_sp._AR2.fna	1	0.0001631	1246005	0.435402	699	1827	1782.55	0.893981	0.0404125
cluster.510	clusters.1448	0	0	0	29.9955	7.8022	p__Proteobacteria	Sulfurospirillum_deleyianum_DSM_6946.fna	4	5.1773e-17	1289324	0.37749	711	1799	1813.4	0.921858	0.0488088
cluster.511	clusters.848	0	0	0	29.9841	3.50877	k__Bacteria	Pseudomonas_fluorescens_NZ011.fna	39	4.13152e-186	1482948	0.593658	794	1946	1867.69	0.877874	0.0368899
cluster.512	clusters.7236	0	0	0	29.9687	1.72414	k__Bacteria	Burkholderiales_bacterium_1_1_47.fna	236	0	963958	0.488646	609	1609	1582.85	0.89088	0.0342402	Parasutterella_excrementihominis_YIT_11859.fna	222	0	Parasutterella_excrementihominis_CAG_233.fna	212	0	Acinetobacter_sp._N54.MGS_139.fna	100	0
cluster.513	clusters.1934	0	0	0	29.9269	3.44828	k__Bacteria	Paracoccus_halophilus.fna	6	1.74287e-25	1308192	0.630679	915	1385	1429.72	0.879774	0.0456994
cluster.514	clusters.18	0.00631026	0.631026	1.92117	29.8877	4.6206	k__Bacteria	Arcobacter_sp._AF1028.fna	13	5.90914e-57	2330057	0.271189	799	3542	2916.22	0.923855	0.0768352
cluster.515	clusters.1083	0	0	0	29.7913	2.04403	k__Bacteria	Lactobacillus_rhamnosus_ATCC_8530.fna	1	0.000132374	724767	0.339022	285	2872	2543.04	0.880999	0.0498699
cluster.516	clusters.5619	0	0	0	29.7619	1.44654	o__Lactobacillales	Streptococcus_thermophilus_ND03.fna	224	0	495793	0.391292	150	3665	3305.29	0.871571	0.0365634	Streptococcus_thermophilus_MN_ZLW_002.fna	219	0	Streptococcus_thermophilus_DGCC7710.fna	219	0	Streptococcus_thermophilus_ASCC_1275.fna	219	0	Streptococcus_thermophilus.fna	211	0	Streptococcus_thermophilus_CAG_236.fna	205	0	Streptococcus_thermophilus_LMD_9.fna	203	0	Streptococcus_thermophilus_LMG_18311.fna	201	0	Streptococcus_thermophilus_MTCC_5460.fna	201	0	Streptococcus_thermophilus_MTCC_5461.fna	197	0	Streptococcus_thermophilus_CNRZ1066.fna	194	0	Streptococcus_thermophilus_JIM_8232.fna	193
cluster.517	clusters.180	0.000664293	0.0664293	0.202245	29.6238	0	k__Bacteria	Vitreoscilla_stercoraria_DSM_513.fna	4	8.92759e-17	1497468	0.464104	584	2606	2564.16	0.86996	0.0415553
cluster.518	clusters.1620	0.00143002	0.143002	0.435371	29.6238	3.44828	k__Bacteria	Acinetobacter_tandoii_DSM_14970_CIP_107469.fna	24	3.83832e-110	1708455	0.423107	941	1860	1815.57	0.868278	0.0406308
cluster.519	clusters.2892	0.00102456	0.102456	0.311929	29.5769	9.04532	f__Flavobacteriaceae	Flavobacterium_sasangense_DSM_21067.fna	69	0	1220234	0.320784	432	3210	2824.62	0.922465	0.0632426
cluster.520	clusters.478	0.00101549	0.101549	0.309169	29.5768	0.862069	k__Bacteria	Escherichia_coli_str._K_12_substr._MC4100.fna	274	0	1764484	0.506062	464	5143	3802.77	0.883568	0.0316673	Escherichia_coli.fna	274	0	Escherichia_coli_BW2952.fna	272	0
cluster.521	clusters.51	0	0	0	29.5625	2.45486	p__Proteobacteria	Sutterella_wadsworthensis_2_1_59BFAA.fna	96	0	849113	0.578759	576	1457	1474.15	0.85638	0.0419633
cluster.522	clusters.3382	0.00130084	0.130084	0.396043	29.5322	0	f__Lachnospiraceae	Dorea_longicatena_CAG_42.fna	191	0	630393	0.41586	35	17909	18011.2	0.908279	0.0384375	Dorea_longicatena_DSM_13814.fna	158	0
cluster.523	clusters.6538	0.000994693	0.0994693	0.302836	29.5007	3.82514	k__Bacteria	Clostridium_sp._01.fna	2	1.98881e-08	1147139	0.376832	675	1682	1699.47	0.903126	0.0441258
cluster.524	clusters.2549	0	0	0	29.4383	4.3777	c__Betaproteobacteria	Nitrosomonas_sp._AL212.fna	22	2.0504e-102	1376170	0.444163	874	1510	1574.57	0.84142	0.03741
cluster.525	clusters.432	0.000464668	0.0464668	0.141469	29.4357	7.49216	k__Bacteria	Prevotella_sp._CAG_255.fna	6	8.94302e-25	2062476	0.420519	1270	1523	1624	0.904289	0.038807
cluster.526	clusters.4475	0	0	0	29.3978	5.88235	p__Actinobacteria	Leifsonia_aquatica_H1aii.fna	3	1.88406e-12	1260035	0.600681	683	1921	1844.85	0.876516	0.0372484
cluster.527	clusters.8002	0.000697571	0.0697571	0.212376	29.3633	0	c__Betaproteobacteria	Neisseria_subflava_NJ9703.fna	3	2.69852e-13	667453	0.523414	44	15118	15169.4	0.853714	0.0321295
cluster.528	clusters.174	0.000856179	0.0856179	0.260665	29.3268	1.53804	p__Bacteroidetes	Fragaria_chiloensis.fna	1	3.19851e-05	1466271	0.451062	898	1572	1632.82	0.897503	0.0471033
cluster.529	clusters.1124	0.000488899	0.0488899	0.148846	29.3103	3.44828	k__Bacteria	Escherichia_coli_5_172_05_S1_C1.fna	174	0	1938541	0.517173	812	2852	2387.37	0.88133	0.0310785	Citrobacter_freundii.fna	170	0	Citrobacter_freundii_ATCC_8090_MTCC_1658.fna	167	0	Citrobacter_freundii_NBRC_12681.fna	167	0	Citrobacter_freundii_RLS1.fna	167	0	Citrobacter_sp._KTE30.fna	166	0	Citrobacter_freundii_ATCC_8090_MTCC_1658.fna	165	0	Citrobacter_sp._A1.fna	156	0	Citrobacter_sp._L17.fna	156	0	Citrobacter_freundii_GTC_09479.fna	156	0	Citrobacter_freundii.fna	156	0	Citrobacter_freundii_GTC_09629.fna	155
cluster.530	clusters.177	0.00145931	0.145931	0.44429	29.3103	6.89655	k__Bacteria	Pleurocapsa_sp._PCC_7327.fna	1	0.000265896	1527927	0.472171	503	3657	3037.63	0.877098	0.0402033
cluster.531	clusters.1876	0.00196234	0.196234	0.597437	29.3103	1.72414	k__Bacteria	Pyrobaculum_sp._1860.fna	1	0.00018172	1182139	0.372993	285	5773	4147.86	0.894016	0.044465
cluster.532	clusters.9433	0	0	0	29.3103	0	k__Bacteria	Bacillus_megaterium_WSH_002.fna	1	1.41943e-05	382248	0.409619	234	1644	1633.54	0.930472	0.0406142
cluster.533	clusters.511	0.000748032	0.0748032	0.22774	29.2823	0	k__Bacteria	Ruminococcus_sp._5_1_39BFAA.fna	152	0	804450	0.415464	177	5000	4544.92	0.86047	0.0400451	Ruminococcus_sp._CAG_9.fna	143	0	Blautia_wexlerae_DSM_19850.fna	121	0	Blautia_wexlerae_AGR2146.fna	104	0
cluster.534	clusters.1560	0	0	0	29.0752	6.89655	k__Bacteria	Acetobacterium_dehalogenans_DSM_11527.fna	31	2.01758e-144	1879935	0.425203	799	2566	2352.86	0.88469	0.0389842
cluster.535	clusters.545	0	0	0	29.0596	4.85893	k__Bacteria	Comamonas_testosteroni_NBRC_100989.fna	2	1.44699e-08	864367	0.549506	577	1479	1498.04	0.909213	0.0362757
cluster.536	clusters.3813	0.000487703	0.0487703	0.148482	28.9312	0.522317	c__Betaproteobacteria	Candidatus_Carsonella_ruddii_HC_isolate_Thao2000.fna	1	3.26183e-05	1049937	0.405944	268	4172	3917.68	0.882528	0.0415481
cluster.537	clusters.1208	0	0	0	28.9273	3.64311	c__Deltaproteobacteria	Firmicutes_bacterium_CAG_103.fna	95	0	1025478	0.527691	665	1508	1542.07	0.889161	0.0484333
cluster.538	clusters.132	0.000703979	0.0703979	0.214328	28.7931	5.51724	k__Bacteria	Arcobacter_sp._L.fna	13	8.92585e-57	2094363	0.312639	979	2333	2139.29	0.910114	0.0746136
cluster.539	clusters.328	0.000948873	0.0948873	0.288886	28.7409	1.72414	k__Bacteria	Azoarcus_sp._BH72.fna	6	6.02313e-24	3002165	0.673059	1178	3145	2548.53	0.882373	0.046824
cluster.540	clusters.34	0.00333324	0.333324	1.01481	28.7073	8.96624	o__Clostridiales	Blautia_sp._CAG_37.fna	184	0	2006917	0.452562	810	2740	2477.68	0.870241	0.041382
cluster.541	clusters.438	0.000592217	0.0592217	0.180302	28.5399	9.09091	k__Bacteria	Cupriavidus_necator_N_1.fna	2	5.27673e-08	1828191	0.567703	831	2195	2199.99	0.89591	0.0458584
cluster.542	clusters.3774	0.00127625	0.127625	0.388557	28.5348	4.10256	p__Proteobacteria	Sulfurospirillum_barnesii_SES_3.fna	2	6.11517e-09	603684	0.38185	185	3496	3263.16	0.940008	0.0452907
cluster.543	clusters.7554	0	0	0	28.5266	1.17555	k__Bacteria	Nocardia_farcinica_IFM_10152.fna	1	0.000127613	618986	0.383758	356	1834	1738.72	0.892426	0.0466606
cluster.544	clusters.4180	0.000947921	0.0947921	0.288596	28.504	3.16456	o__Clostridiales	Dorea_longicatena_CAG_42.fna	115	0	646450	0.430917	31	22733	20853.2	0.892725	0.0358873
cluster.545	clusters.629	0	0	0	28.4934	3.02974	o__Bacteroidales	Bacteroides_intestinalis_CAG_564.fna	139	0	2925288	0.425491	1427	2240	2049.96	0.911061	0.0350692	Bacteroides_intestinalis.fna	130	0	Bacteroides_intestinalis_DSM_17393.fna	127	0	Bacteroides_cellulosilyticus_WH2.fna	125	0	Bacteroides_sp._14_A_.fna	123	0	Bacteroides_cellulosilyticus_DSM_14838.fna	118	0	Bacteroides_cellulosilyticus_CAG_158.fna	104	0
cluster.546	clusters.1189	0.000863319	0.0863319	0.262839	28.4483	1.72414	k__Bacteria	Bacteroides_caccae_CAG_21.fna	283	0	1535741	0.425579	102	17796	15056.3	0.91412	0.0296979	Bacteroides_caccae_ATCC_43185.fna	248	0	Bacteroides_caccae_CL03T12C61.fna	232	0
cluster.547	clusters.2893	0	0	0	28.4483	5.17241	k__Bacteria	Flavobacterium_sasangense_DSM_21067.fna	54	4.06625e-271	1321532	0.319593	708	1935	1866.57	0.900254	0.0656385
cluster.548	clusters.11691	0	0	0	28.4483	0	k__Bacteria	Pseudoxanthomonas_sp._J35.fna	6	1.59281e-27	523910	0.686864	143	3912	3663.71	0.914111	0.0503479
cluster.549	clusters.3074	0	0	0	28.4211	2.23285	k__Bacteria	Roseburia_intestinalis_CAG_13.fna	234	0	1603666	0.43369	973	1661	1648.17	0.891743	0.0439053	Roseburia_intestinalis_L1_82.fna	191	0
cluster.550	clusters.1362	0	0	0	28.4117	4.02299	k__Bacteria	Microlunatus_phosphovorus_NM_1.fna	3	3.46578e-12	1538464	0.642203	847	1881	1816.37	0.881801	0.0502459
cluster.551	clusters.4568	0.000601701	0.0601701	0.183189	28.3697	0.33557	o__Clostridiales	Eubacterium_eligens_CAG_72.fna	259	0	1086908	0.377189	210	6000	5175.75	0.894134	0.044691	_Eubacterium_eligens_ATCC_27750.fna	151	0
cluster.552	clusters.2871	0	0	0	28.3543	1.28775	o__Clostridiales	Dehalococcoides_mccartyi_BTF08.fna	3	3.09302e-13	862225	0.46366	537	1591	1605.63	0.863009	0.037341
cluster.553	clusters.1951	0.000540716	0.0540716	0.164622	28.3413	0	k__Bacteria	Blautia_sp._CAG_257.fna	302	0	1502625	0.44155	227	7833	6619.49	0.879893	0.0406984
cluster.554	clusters.996	0.00071546	0.071546	0.217823	28.3397	0.177372	c__Clostridia	Clostridium_sp._CAG_138.fna	179	0	641430	0.505076	392	1607	1636.3	0.864283	0.0407299
cluster.555	clusters.2299	0	0	0	28.2915	0	k__Bacteria	Acinetobacter_sp._CIP_53.82.fna	8	7.79225e-36	865731	0.519405	318	2919	2722.42	0.867458	0.0431562
cluster.556	clusters.1563	0.000540693	0.0540693	0.164615	28.2132	0	k__Bacteria	Bifidobacterium_longum_subsp._longum_KACC_91563.fna	3	1.47703e-12	1474177	0.598605	523	3447	2818.69	0.864436	0.0324222
cluster.557	clusters.292	0.00127954	0.127954	0.389558	28.2132	3.44828	k__Bacteria	Chryseobacterium_haifense_DSM_19056.fna	4	2.09696e-16	1992415	0.307369	1045	1963	1906.62	0.89037	0.0703809
cluster.558	clusters.7577	0.00067134	0.067134	0.204391	28.1187	0.772727	f__Bifidobacteriaceae	Bifidobacterium_pseudocatenulatum_CAG_263.fna	180	0	539931	0.564474	110	5308	4908.46	0.865605	0.0310879	Bifidobacterium_pseudocatenulatum_IPLA36007.fna	171	0	Bifidobacterium_pseudocatenulatum_DSM_20438_JCM_1200_LMG_10505.fna	161	0	Bifidobacterium_pseudocatenulatum_DSM_20438_JCM_1200_LMG_10505.fna	161	0	Bifidobacterium_pseudocatenulatum_DSM_20438_JCM_1200_LMG_10505.fna	159	0
cluster.559	clusters.5640	0	0	0	28.1127	0	k__Bacteria	Eubacterium_sp._CAG_146.fna	221	0	682339	0.381278	156	4819	4373.97	0.865338	0.0434862
cluster.560	clusters.3462	0.00108555	0.108555	0.330499	28.0878	1.72414	k__Bacteria	Thauera_terpenica_58Eu.fna	109	0	645697	0.651764	334	1926	1933.22	0.91129	0.0464928
cluster.561	clusters.992	0.0005488	0.05488	0.167083	28.0732	4.17146	p__Firmicutes	Anaeromusa_acidaminophila_DSM_3853.fna	4	2.54809e-16	1907987	0.404084	1086	1754	1756.89	0.87503	0.0453254
cluster.562	clusters.5453	0	0	0	28.0702	0	k__Bacteria	Streptococcus_agalactiae_2603V_R.fna	2	6.00909e-09	621103	0.365846	267	2650	2326.23	0.912298	0.0446722
cluster.563	clusters.3439	0.0025335	0.25335	0.771328	28.0564	0	k__Bacteria	Kineococcus_radiotolerans_SRS30216_ATCC_BAA_149.fna	4	6.73832e-17	1084534	0.704776	106	12169	10231.5	0.925218	0.0503266
cluster.564	clusters.1387	0.000800814	0.0800814	0.243809	28.0223	1.91388	k__Bacteria	Subdoligranulum_sp._4_3_54A2FAA.fna	2	2.31391e-08	1220902	0.42445	808	1447	1511.02	0.897252	0.0460134
cluster.565	clusters.143	0.000582902	0.0582902	0.177465	27.9477	2.6935	f__Comamonadaceae	Comamonas_granuli_NBRC_101663.fna	7	5.8159e-30	1385666	0.613368	614	2460	2256.79	0.897986	0.0449046
cluster.566	clusters.481	0.00105127	0.105127	0.320061	27.9154	1.72414	k__Bacteria	Escherichia_coli_BW2952.fna	181	0	2028803	0.502208	739	3432	2745.34	0.855501	0.0339212	Escherichia_coli.fna	181	0	Escherichia_coli_str._K_12_substr._MC4100.fna	180	0	Escherichia_coli.fna	179	0	Escherichia_coli_ER2796.fna	178	0	Escherichia_coli_K_12.fna	178	0	Escherichia_coli_str._K_12_substr._MG1655.fna	177	0	Escherichia_coli_str._K_12_substr._MG1655.fna	177	0	Escherichia_coli.fna	177	0	Escherichia_coli_K_12.fna	177	0	Escherichia_coli_K_12.fna	177	0
cluster.567	clusters.2590	0.000705137	0.0705137	0.21468	27.8381	4.39068	k__Bacteria	Flavobacterium_columnare_ATCC_49512.fna	2	1.22094e-08	878706	0.410594	188	5581	4673.97	0.893909	0.0413985
cluster.568	clusters.1303	0.000632353	0.0632353	0.192521	27.8213	3.50294	f__Moraxellaceae	Acinetobacter_sp._MDS7A.fna	61	0	626737	0.415704	230	3083	2724.94	0.86239	0.0412022
cluster.569	clusters.2551	0.000404754	0.0404754	0.123228	27.7691	0	k__Bacteria	Acinetobacter_towneri_DSM_14962_CIP_107472.fna	5	5.13433e-21	1523204	0.391563	564	3144	2700.72	0.861518	0.0470342
cluster.570	clusters.3701	0	0	0	27.7586	1.72414	k__Bacteria	Firmicutes_bacterium_CAG_83.fna	195	0	714192	0.600522	374	2074	1909.6	0.860337	0.036743
cluster.571	clusters.156	0	0	0	27.737	6.93694	c__Gammaproteobacteria	Aeromonas_sp._159.fna	3	1.54634e-12	1276512	0.564042	713	1838	1790.34	0.878381	0.0333778
cluster.572	clusters.3335	0.00188754	0.188754	0.574663	27.7174	0	k__Bacteria	Klebsiella_phage_KP27.fna	1	3.31257e-05	884697	0.380363	106	10370	8346.2	0.88931	0.041136
cluster.573	clusters.49	0.00134045	0.134045	0.408104	27.5862	6.03448	k__Bacteria	Pseudomonas_sp._GM16.fna	3	4.1588e-12	1601020	0.613248	751	2194	2131.85	0.878982	0.0424277
cluster.574	clusters.1416	0.000846665	0.0846665	0.257769	27.5862	8.62069	k__Bacteria	Dechloromonas_agitata_is5.fna	6	9.21647e-26	1174426	0.616912	435	3238	2699.83	0.916396	0.0388332
cluster.575	clusters.163	0.000669668	0.0669668	0.203881	27.5862	0	k__Bacteria	Staphylococcus_epidermidis.fna	2	2.06561e-11	1765142	0.414202	695	2962	2539.77	0.873672	0.0419923
cluster.576	clusters.2475	0	0	0	27.5862	3.44828	k__Bacteria	Desulfomicrobium_baculatum_DSM_4028.fna	8	1.05588e-34	1235423	0.612037	554	2435	2230.01	0.907272	0.0379533
cluster.577	clusters.598	0.000711786	0.0711786	0.216704	27.5862	0	k__Bacteria	Pseudomonas_pseudoalcaligenes.fna	112	0	756700	0.627685	194	3993	3900.52	0.870793	0.0378611	Pseudomonas_pseudoalcaligenes_CECT_5344.fna	111	0
cluster.578	clusters.3135	0.000738662	0.0738662	0.224887	27.496	0.344828	c__Gammaproteobacteria	Salmonella_enterica_subsp._enterica_serovar_Bredeney.fna	3	1.67859e-19	848295	0.447492	299	3079	2837.11	0.912345	0.0354745
cluster.579	clusters.561	0.000606507	0.0606507	0.184652	27.4893	2.37487	o__Lactobacillales	Lactococcus_raffinolactis_4877.fna	20	4.51108e-93	1459804	0.372522	763	1997	1913.24	0.843336	0.0492814
cluster.580	clusters.5424	0.000804791	0.0804791	0.24502	27.4888	2.9902	o__Actinomycetales	Clostridium_sp._CAG_62.fna	3	1.27323e-12	1276040	0.631164	730	1784	1748	0.898875	0.0449536
cluster.581	clusters.462	0	0	0	27.4797	2.48493	f__Rhodocyclaceae	Azoarcus_sp._BH72.fna	7	6.09887e-30	1296053	0.670102	639	2168	2028.25	0.898373	0.0458858
cluster.582	clusters.1570	0.00111794	0.111794	0.340359	27.4608	2.22571	k__Bacteria	Dechloromonas_agitata_is5.fna	14	5.10552e-63	1288751	0.621544	534	2731	2413.39	0.915994	0.0382395
cluster.583	clusters.3901	0.00127381	0.127381	0.387813	27.4194	0.537634	k__Bacteria	Paludibacter_propionicigenes_WB4.fna	2	1.38815e-08	915319	0.399246	92	11114	9949.12	0.924503	0.0412676
cluster.584	clusters.734	0.00105457	0.105457	0.321065	27.3705	0	k__Bacteria	Empedobacter_falsenii.fna	65	0	517713	0.317831	56	10098	9244.88	0.908977	0.0625897
cluster.585	clusters.263	0.00128443	0.128443	0.391048	27.314	2.53915	o__Clostridiales	Streptomyces_sp._HCCB10043.fna	4	9.31329e-16	2285263	0.619677	1278	1778	1788.16	0.88943	0.0548761
cluster.586	clusters.910	0.00106004	0.106004	0.32273	27.2441	1.49813	k__Bacteria	Clostridium_colicanis_209318.fna	2	2.24422e-08	1270066	0.29387	276	5554	4601.69	0.852323	0.0672838
cluster.587	clusters.1651	0.000799398	0.0799398	0.243378	27.2265	0.202633	f__Rhodocyclaceae	Thauera_phenylacetica_B4P.fna	40	2.36392e-196	1111164	0.685717	281	4290	3954.32	0.896187	0.0520061
cluster.588	clusters.1165	0.000819608	0.0819608	0.249531	27.2257	0	k__Bacteria	Paracoccus_halophilus.fna	11	7.82909e-49	1191433	0.648136	167	7646	7134.33	0.917677	0.0435917
cluster.589	clusters.5934	0	0	0	27.2257	3.44828	k__Bacteria	Streptococcus_suis_D12.fna	1	0.000137594	837302	0.405529	370	2431	2262.98	0.876302	0.0441141
cluster.590	clusters.145	0.00256273	0.256273	0.780228	27.2007	2.58345	f__Comamonadaceae	Acidovorax_sp._JS42.fna	5	1.48633e-20	1724607	0.597128	990	1718	1742.03	0.895118	0.0446163
cluster.591	clusters.994	0.0016611	0.16611	0.505725	27.1682	3.60502	k__Bacteria	Streptococcus_intermedius_B196.fna	2	5.93948e-09	631270	0.292119	294	2356	2147.18	0.92373	0.0666106
cluster.592	clusters.2564	0.00140722	0.140722	0.428431	27.1473	1.72414	k__Bacteria	Arcobacter_sp._L.fna	15	3.75033e-65	2825659	0.266632	1112	3010	2541.06	0.906967	0.0804366
cluster.593	clusters.402	0	0	0	27.0376	0	k__Bacteria	Acinetobacter_bouvetii_DSM_14964_CIP_107468.fna	12	8.70839e-54	1199346	0.514949	627	2023	1912.83	0.850238	0.0457422
cluster.594	clusters.1572	0	0	0	27.0103	3.99707	c__Betaproteobacteria	Dechloromonas_agitata_is5.fna	9	2.7078e-39	1286197	0.612673	674	1943	1908.3	0.913974	0.0384379
cluster.595	clusters.4909	0	0	0	27.0046	1.13568	o__Lactobacillales	Streptococcus_salivarius_M18.fna	119	0	489290	0.401549	190	2733	2575.21	0.887339	0.0361626	Streptococcus_salivarius.fna	116	0	Streptococcus_salivarius_CAG_79.fna	109	0	Streptococcus_salivarius_CCHSS3.fna	108	0	Streptococcus_salivarius_JIM8777.fna	106	0	Streptococcus_sp._SR4.fna	104	0	Streptococcus_salivarius.fna	102	0	Streptococcus_salivarius_SK126.fna	101	0	Streptococcus_sp._HSISS1.fna	100	0
cluster.596	clusters.2410	0.000652035	0.0652035	0.198513	26.9906	5.17241	k__Bacteria	Pseudomonas_pseudoalcaligenes_CECT_5344.fna	268	0	2324631	0.635486	736	4227	3158.47	0.86979	0.0404729	Pseudomonas_pseudoalcaligenes.fna	268	0	Pseudomonas_mendocina_EGD_AQ5.fna	100	0
cluster.597	clusters.39	0	0	0	26.907	1.72414	k__Bacteria	Lactobacillus_delbrueckii_subsp._bulgaricus_PB2003_044_T3_4.fna	98	0	478113	0.486427	290	1618	1648.67	0.875904	0.0432821
cluster.598	clusters.143	0.00111948	0.111948	0.340827	26.777	3.18318	c__Gammaproteobacteria	Aeromonas_hydrophila_4AK4.fna	63	1.24341e-298	3782042	0.564639	1995	1901	1895.76	0.845531	0.0363677
cluster.599	clusters.152	0.00148696	0.148696	0.452707	26.7181	8.73984	k__Bacteria	Arcobacter_septicus.fna	27	7.03296e-124	2878434	0.261572	1079	3289	2667.69	0.913962	0.0806934
cluster.600	clusters.255	0	0	0	26.6172	4.7619	c__Deltaproteobacteria	Desulfobulbus_propionicus_DSM_2032.fna	5	2.74041e-21	1151055	0.575482	563	2195	2044.5	0.879839	0.0339837
cluster.601	clusters.384	0.00237966	0.237966	0.724491	26.5914	3.49311	o__Bacteroidales	Bacteroides_vulgatus_str._3975_RP4.fna	187	0	1989200	0.408995	624	4556	3187.82	0.906064	0.0372003	Bacteroides_vulgatus_PC510.fna	186	0	Bacteroides_vulgatus_CAG_6.fna	184	0	Bacteroides_vulgatus_ATCC_8482.fna	177	0	Bacteroides_sp._4_3_47FAA.fna	174	0	Bacteroides_vulgatus_dnLKV7.fna	167	0	Bacteroides_vulgatus_str._3775_SL_B_10_iv_.fna	167	0	Bacteroides_vulgatus_str._3775_SR_B_19.fna	166	0	Bacteroides_sp._3_1_40A.fna	164	0	Bacteroides_vulgatus_CL09T03C04.fna	163	0	Bacteroides_dorei_CAG_222.fna	126	0	Bacteroides_sp._9_1_42FAA.fna	124
cluster.602	clusters.208	0.000750145	0.0750145	0.228383	26.5153	6.76424	o__Clostridiales	Eubacterium_acidaminophilum_DSM_3953.fna	5	6.32222e-21	1962851	0.374909	1104	1772	1777.94	0.903475	0.0474833
cluster.603	clusters.4722	0.000564875	0.0564875	0.171977	26.4853	1.89387	f__Flavobacteriaceae	Flavobacterium_sp._83.fna	6	9.2088e-26	1158051	0.34115	396	3779	2924.37	0.864529	0.0584543
cluster.604	clusters.479	0.000394427	0.0394427	0.120084	26.4107	1.01881	k__Bacteria	Alistipes_sp._CAG_268.fna	3	4.38683e-13	786329	0.598662	342	2577	2299.21	0.891173	0.0368097
cluster.605	clusters.1870	0.000959308	0.0959308	0.292063	26.4107	3.44828	k__Bacteria	Paracoccus_halophilus.fna	17	2.38622e-75	1917835	0.653604	258	12454	7433.47	0.890931	0.0440114
cluster.606	clusters.90	0.000601724	0.0601724	0.183196	26.3743	1.75439	k__Bacteria	Clostridium_sp._SS2_1.fna	169	0	2070297	0.35449	997	2186	2076.53	0.876381	0.0532942	Lachnospiraceae_bacterium_5_1_63FAA.fna	160	0	Anaerostipes_hadrus_DSM_3319.fna	158	0	Anaerostipes_hadrus.fna	156	0	Lachnospiraceae_bacterium_CAG_25.fna	142	0
cluster.607	clusters.86	0.000546241	0.0546241	0.166304	26.3323	3.44828	k__Bacteria	Tolumonas_sp._BRL6_1.fna	9	1.78741e-37	2591581	0.459249	1519	1719	1706.11	0.894941	0.0372865
cluster.608	clusters.573	0	0	0	26.3158	0	k__Bacteria	Firmicutes_bacterium_CAG_24.fna	198	0	1222190	0.471311	441	3168	2771.41	0.878512	0.0384073
cluster.609	clusters.336	0.00575458	0.575458	1.75199	26.3115	2.25521	k__Bacteria	Arcobacter_septicus.fna	14	5.448e-62	2051197	0.263437	751	3399	2731.29	0.908303	0.0798249
cluster.610	clusters.479	0.0010305	0.10305	0.313736	26.3062	0	k__Bacteria	Escherichia_coli_str._K_12_substr._MG1655.fna	369	0	2097575	0.507218	366	7295	5731.08	0.880671	0.029529	Escherichia_coli_DH1.fna	369	0	Escherichia_coli_str._K_12_substr._MG1655.fna	369	0	Escherichia_coli_str._K_12_substr._MG1655.fna	369	0	Escherichia_coli_str._K_12_substr._MG1655.fna	369	0	Escherichia_coli_str._K_12_substr._MG1655.fna	369	0	Escherichia_coli_str._K_12_substr._MG1655.fna	369	0	Escherichia_coli_BW25113.fna	369	0
cluster.611	clusters.678	0	0	0	26.1647	6.84299	o__Actinomycetales	Arsenicicoccus_bolidensis_DSM_15745.fna	6	2.83032e-25	1460642	0.704844	678	2458	2154.34	0.904694	0.0527426
cluster.612	clusters.6484	0	0	0	26.1129	0	k__Bacteria	Polaromonas_sp._JS666.fna	2	2.40429e-08	1184840	0.571556	725	1646	1634.26	0.913685	0.0394996
cluster.613	clusters.3379	0.00111338	0.111338	0.338969	26.0287	3.50877	k__Bacteria	Dorea_longicatena_CAG_42.fna	195	0	753822	0.416044	129	6943	5843.58	0.886609	0.039451	Dorea_longicatena_DSM_13814.fna	185	0
cluster.614	clusters.402	0	0	0	25.9854	3.71732	g__Prevotella	Prevotella_paludivivens_DSM_17968_JCM_13650.fna	29	1.63825e-138	1260620	0.417898	640	2123	1969.72	0.891579	0.0376265
cluster.615	clusters.22	0.0011553	0.11553	0.351734	25.9718	3.60502	k__Bacteria	beta_proteobacterium_L13.fna	5	3.45902e-20	2415645	0.593868	1117	2510	2162.62	0.872632	0.043088
cluster.616	clusters.133	0.000903772	0.0903772	0.275155	25.9718	5.17241	k__Bacteria	Acinetobacter_bohemicus_ANC_3994.fna	36	1.23705e-170	1828530	0.392776	1075	1645	1700.96	0.842675	0.047038
cluster.617	clusters.4435	0.000442356	0.0442356	0.134676	25.9664	0.140056	p__Actinobacteria	Desulfovibrio_desulfuricans_ND132.fna	2	2.90369e-08	1462399	0.609148	422	3830	3465.4	0.873693	0.0334162
cluster.618	clusters.8680	0.000675625	0.0675625	0.205695	25.9591	0	k__Bacteria	Akkermansia_sp._UNK.MGS_1.fna	193	0	706373	0.560767	39	18629	18112.1	0.887633	0.0324584	Akkermansia_muciniphila_CAG_154.fna	189	0	Akkermansia_muciniphila_ATCC_BAA_835.fna	179	0	Akkermansia_muciniphila.fna	175	0
cluster.619	clusters.5245	0	0	0	25.8882	3.44828	k__Bacteria	Streptococcus_thermophilus_DGCC7710.fna	229	0	610374	0.392536	344	1871	1774.34	0.852959	0.0392301	Streptococcus_thermophilus_ASCC_1275.fna	229	0	Streptococcus_thermophilus_MN_ZLW_002.fna	227	0	Streptococcus_thermophilus_ND03.fna	227	0	Streptococcus_thermophilus.fna	223	0	Streptococcus_thermophilus_LMD_9.fna	222	0	Streptococcus_thermophilus_JIM_8232.fna	211	0	Streptococcus_thermophilus_CAG_236.fna	211	0	Streptococcus_thermophilus_LMG_18311.fna	206	0	Streptococcus_thermophilus_CNRZ1066.fna	205	0	Streptococcus_thermophilus_MTCC_5460.fna	197	0	Streptococcus_thermophilus_MTCC_5461.fna	194
cluster.620	clusters.6485	0	0	0	25.8621	1.72414	k__Bacteria	Comamonas_aquatica_NBRC_14918.fna	2	7.27204e-09	618649	0.594953	301	2082	2055.31	0.889632	0.0420915
cluster.621	clusters.15829	0.000971261	0.0971261	0.295702	25.8621	0	k__Bacteria	Streptomyces_sp._SPB78.fna	2	2.00372e-08	997161	0.656191	30	34039	33238.7	0.916038	0.0388782
cluster.622	clusters.146	0.00110498	0.110498	0.336413	25.8464	5.17241	k__Bacteria	Bacteroides_ovatus_CAG_22.fna	155	0	3210785	0.407219	1207	3430	2660.14	0.908668	0.0378887	Bacteroides_sp._3_1_23.fna	152	0	Bacteroides_ovatus_3_8_47FAA.fna	150	0	Bacteroides_ovatus_str._3725_D1_iv.fna	137	0	Bacteroides_ovatus_str._3725_D9_iii.fna	135	0	Bacteroides_ovatus_CL03T12C18.fna	135	0	Bacteroides_fragilis_str._3725_D9_ii.fna	131	0	Bacteroides_ovatus_SD_CMC_3f.fna	131	0	Bacteroides_ovatus_CL02T12C04.fna	129	0	Bacteroides_sp._2_2_4.fna	127	0	Bacteroides_sp._D2.fna	108	0
cluster.623	clusters.1500	0	0	0	25.8423	2.7451	p__Actinobacteria	Granulicoccus_phenolivorans_DSM_17626.fna	2	3.46227e-08	1611081	0.592333	836	2072	1927.13	0.870511	0.0340649
cluster.624	clusters.1005	0.00139005	0.139005	0.423204	25.7994	3.44828	k__Bacteria	Tolumonas_auensis_DSM_9187.fna	16	8.85305e-73	1299889	0.466147	526	2850	2471.27	0.894252	0.0338511
cluster.625	clusters.7267	0	0	0	25.6897	5.32915	k__Bacteria	Lactococcus_lactis_subsp._lactis_KLDS_4.0325.fna	2	2.38406e-08	1527955	0.460175	859	1838	1778.76	0.887065	0.0390605
cluster.626	clusters.817	0.000490078	0.0490078	0.149205	25.6124	4.48885	o__Bacteroidales	Prevotella_sp._F0091.fna	3	9.99339e-13	1067078	0.42766	448	3685	2381.87	0.913292	0.0367377
cluster.627	clusters.499	0.00093291	0.093291	0.284026	25.5686	1.47059	o__Actinomycetales	Granulicoccus_phenolivorans_DSM_17626.fna	2	1.71851e-08	1017392	0.651451	475	2344	2141.88	0.923003	0.0451901
cluster.628	clusters.224	0.000871486	0.0871486	0.265325	25.5667	1.72348	o__Burkholderiales	Acidovorax_sp._JHL_3.fna	148	0	1167327	0.632656	415	3055	2812.84	0.892298	0.0432992
cluster.629	clusters.755	0	0	0	25.5215	1.47651	o__Clostridiales	Flavonifractor_plautii_ATCC_29863.fna	102	0	944203	0.596925	633	1476	1491.63	0.876924	0.0418483	Clostridium_sp._ATCC_BAA_442.fna	101	0
cluster.630	clusters.12386	0	0	0	25.5016	3.76176	k__Bacteria	Rhizobium_etli_bv._mimosae_str._Mim1.fna	1	6.49736e-05	533531	0.498125	274	2194	1947.19	0.907364	0.031116
cluster.631	clusters.459	0.000760554	0.0760554	0.231552	25.4946	0.222288	f__Rhodocyclaceae	Dechlorosoma_suillum_PS.fna	3	1.67863e-12	1267305	0.674703	296	4695	4281.44	0.912443	0.0446368
cluster.632	clusters.3539	0	0	0	25.4859	2.58621	k__Bacteria	Oscillibacter_sp._CAG_241.fna	136	0	800759	0.614385	496	1642	1614.43	0.886877	0.041074
cluster.633	clusters.833	0	0	0	25.4635	1.70796	g__Prevotella	Prevotella_paludivivens_DSM_17968_JCM_13650.fna	38	5.68762e-188	1034160	0.376655	325	3549	3182.03	0.872236	0.0400023
cluster.634	clusters.172	0	0	0	25.4478	2.65101	o__Clostridiales	Clostridium_sp._CAG_127.fna	20	2.25937e-94	1063288	0.486037	687	1529	1547.73	0.883321	0.047097
cluster.635	clusters.780	0.000916865	0.0916865	0.279141	25.4386	0	k__Bacteria	Eubacterium_rectale_CAG_36.fna	119	0	739866	0.395884	273	3210	2710.13	0.898165	0.0422959	Eubacterium_rectale_ATCC_33656.fna	102	0
cluster.636	clusters.6894	0	0	0	25.247	3.37553	p__Firmicutes	Dialister_invisus_CAG_218.fna	173	0	931170	0.452289	456	2214	2042.04	0.850758	0.0404542	Dialister_invisus_DSM_15470.fna	173	0
cluster.637	clusters.1983	0.000512868	0.0512868	0.156143	25.2194	1.72414	k__Bacteria	Acinetobacter_bohemicus_ANC_3994.fna	5	4.47208e-21	1333869	0.424412	540	2807	2470.13	0.857224	0.046386
cluster.638	clusters.1667	0.00249851	0.249851	0.760675	25.2005	0.789474	o__Actinomycetales	Streptomyces_collinus_Tu_365.fna	2	3.4928e-08	1353373	0.671557	301	4849	4496.26	0.916885	0.0430986
cluster.639	clusters.2	0.000661982	0.0661982	0.201542	25.1675	0.318979	k__Bacteria	Desulfovibrio_desulfuricans_subsp._desulfuricans_DSM_642.fna	11	3.23689e-49	1130334	0.562635	539	2172	2097.09	0.872162	0.0383058
cluster.640	clusters.17	0	0	0	25.1567	9.56113	k__Bacteria	Pseudomonas_thermotolerans_DSM_14292.fna	4	3.27671e-16	2016845	0.490695	1490	1309	1353.59	0.893219	0.0454977
cluster.641	clusters.78	0.00100096	0.100096	0.304744	25.1411	1.72414	k__Bacteria	Aeromonas_hydrophila_173.fna	3	3.61974e-12	1652483	0.560329	940	1645	1757.96	0.876525	0.0342747
cluster.642	clusters.1016	0.000714544	0.0714544	0.217544	25.0784	0	k__Bacteria	Bacteroides_stercoris_CAG_120.fna	232	0	1272860	0.461566	281	4891	4529.75	0.906716	0.0301238	Bacteroides_stercoris_ATCC_43183.fna	205	0	Bacteroides_stercoris_CC31F.fna	198	0
cluster.643	clusters.4928	0.00211697	0.211697	0.644517	25.0391	1.66667	k__Bacteria	Sulfurovum_sp._AS07_7.fna	8	2.4375e-36	747172	0.269524	255	3571	2930.09	0.927467	0.0762182
cluster.644	clusters.251	0.000573797	0.0573797	0.174694	25.0115	0.877193	k__Bacteria	Desulfobulbus_propionicus_DSM_2032.fna	3	1.65994e-12	1256171	0.566889	331	4787	3795.08	0.881212	0.0307687
cluster.645	clusters.107	0.00102528	0.102528	0.312147	25	2.58621	k__Bacteria	Flavobacterium_sasangense_DSM_21067.fna	42	7.33188e-206	1395980	0.320632	811	1728	1721.31	0.899338	0.0666943
cluster.646	clusters.1836	0.000613129	0.0613129	0.186668	25	7.75862	k__Bacteria	Pseudomonas_alcaligenes_NBRC_14159.fna	6	4.22289e-25	1498614	0.62265	682	2558	2197.38	0.902859	0.0421448
cluster.647	clusters.127	0.000588238	0.0588238	0.17909	25	1.72414	k__Bacteria	Arcobacter_sp._L.fna	7	5.20676e-30	1463140	0.26819	689	2317	2123.57	0.921763	0.0793813
cluster.648	clusters.474	0.00044144	0.044144	0.134397	25	1.72414	k__Bacteria	Nitrosomonas_europaea_ATCC_19718.fna	2	5.88254e-09	574872	0.610178	207	2962	2777.16	0.91974	0.0369802
cluster.649	clusters.6	0.00118868	0.118868	0.361896	24.9801	3.53529	f__Rhodocyclaceae	Thauera_aminoaromatica_S2.fna	17	2.28723e-71	4634267	0.597619	2474	1828	1873.19	0.879613	0.0422287
cluster.650	clusters.3720	0.000522214	0.0522214	0.158989	24.9216	1.72414	k__Bacteria	Lactococcus_raffinolactis_4877.fna	58	6.30696999999996e-311	569732	0.396316	49	12484	11627.2	0.86801	0.0370191
cluster.651	clusters.1907	0	0	0	24.8988	3.07254	c__Betaproteobacteria	Caulobacter_phage_rogue.fna	1	4.00411e-05	827458	0.570436	489	1681	1692.14	0.913501	0.0351501
cluster.652	clusters.1613	0	0	0	24.8694	0	k__Bacteria	Cupriavidus_sp._HPC_L_.fna	2	1.71256e-08	956024	0.58671	692	1344	1381.54	0.872799	0.0358414
cluster.653	clusters.187	0	0	0	24.8485	2.58621	k__Bacteria	Arcobacter_butzleri_7h1h.fna	3	6.98056e-13	1035958	0.38298	618	1720	1676.31	0.898057	0.0580866
cluster.654	clusters.4210	0	0	0	24.8362	2.81136	p__Proteobacteria	Sulfurospirillum_multivorans_DSM_12446.fna	3	7.74285e-13	955696	0.381194	376	2666	2541.74	0.915361	0.0459032
cluster.655	clusters.16197	0	0	0	24.7962	9.48276	k__Bacteria	Caldisphaera_lagunensis_DSM_15908.fna	1	0.000130965	917811	0.311046	523	1814	1754.9	0.874111	0.0701409
cluster.656	clusters.16	0.000878658	0.0878658	0.267509	24.7921	5.03425	c__Betaproteobacteria	Dehalogenimonas_lykanthroporepellens_BL_DC_9.fna	7	8.29294e-30	2745787	0.570058	1769	1459	1552.17	0.884732	0.0428433
cluster.657	clusters.59	0.00137703	0.137703	0.419241	24.7262	0.604405	o__Lactobacillales	Listeria_monocytogenes_M7.fna	1	0.000172727	1020135	0.457269	285	3851	3579.42	0.85299	0.0350324
cluster.658	clusters.8714	0	0	0	24.7179	1.72414	k__Bacteria	Clostridium_sp._CAG_169.fna	5	3.97631e-22	853275	0.495848	504	1735	1693.01	0.858945	0.0396248
cluster.659	clusters.1683	0	0	0	24.6873	3.17739	f__Lachnospiraceae	Dorea_formicigenerans_ATCC_27755.fna	116	0	1443227	0.410364	694	2211	2079.58	0.884264	0.0437453
cluster.660	clusters.144	0.000743612	0.0743612	0.226394	24.6082	1.72414	k__Bacteria	Aeromonas_allosaccharophila.fna	71	0	3543114	0.565636	2028	1719	1747.1	0.851559	0.0364584
cluster.661	clusters.2911	0	0	0	24.4643	0.892857	k__Bacteria	Faecalibacterium_cf._prausnitzii_KLE1255.fna	82	0	475383	0.569879	211	2639	2253	0.845297	0.0370847
cluster.662	clusters.5411	0.000569829	0.0569829	0.173485	24.4514	0	k__Bacteria	Acidovorax_ebreus_TPSY.fna	3	2.82523e-13	609167	0.553705	168	4420	3625.99	0.859687	0.0415914
cluster.663	clusters.5831	0	0	0	24.4514	8.62069	k__Bacteria	Isoptericola_variabilis_225.fna	4	1.6522e-17	765405	0.60531	451	1709	1697.13	0.898054	0.0477877
cluster.664	clusters.52	0.000919773	0.0919773	0.280027	24.3579	3.98978	o__Bacteroidales	Parabacteroides_goldsteinii_DSM_19448_WAL_12034.fna	2	1.16528e-07	3159386	0.384918	1488	2332	2123.24	0.889841	0.0463965
cluster.665	clusters.7549	0.000667544	0.0667544	0.203235	24.3096	0	k__Bacteria	Holdemanella_biformis_DSM_3989.fna	22	2.06575e-112	389585	0.350555	38	11315	10252.2	0.914037	0.0456276
cluster.666	clusters.252	0.000655901	0.0655901	0.19969	24.1867	0.595238	c__Deltaproteobacteria	Desulfobulbus_propionicus_DSM_2032.fna	5	2.97706e-21	1176154	0.566215	521	2653	2257.49	0.872754	0.0336204
cluster.667	clusters.427	0	0	0	24.1379	3.44828	k__Bacteria	Acinetobacter_lwoffii_NIPH_715.fna	154	0	1109586	0.434023	688	1601	1612.77	0.854567	0.0405779	Acinetobacter_sp._CIP_102136.fna	147	0	Acinetobacter_lwoffii_CIP_70.31.fna	147	0	Acinetobacter_lwoffii_SH145.fna	146	0	Acinetobacter_sp._CIP_64.7.fna	143	0	Acinetobacter_lwoffii_TG19636.fna	143	0	Acinetobacter_sp._CIP_101966.fna	142	0	Acinetobacter_sp._CIP_A162.fna	139	0	Acinetobacter_lwoffii_NIPH_512.fna	138	0	Acinetobacter_lwoffii.fna	138	0	Acinetobacter_lwoffii_NIPH_478.fna	137	0	Acinetobacter_lwoffii_NCTC_5866_CIP_64.10.fna	136
cluster.668	clusters.2284	0	0	0	24.1379	3.36991	k__Bacteria	Clostridium_sp._CAG_354.fna	4	3.97678e-17	1445460	0.562527	896	1664	1613.24	0.889069	0.0375915
cluster.669	clusters.1228	0.000794548	0.0794548	0.241901	24.1379	0	k__Bacteria	Ralstonia_pickettii_DTP0602.fna	2	1.06389e-08	696947	0.593801	78	18915	8935.22	0.908412	0.0362356
cluster.670	clusters.2552	0.000788641	0.0788641	0.240103	24.1379	0	k__Bacteria	Prevotella_paludivivens_DSM_17968_JCM_13650.fna	35	2.7974e-173	927067	0.372275	280	3530	3310.95	0.8806	0.0421359
cluster.671	clusters.497	0.000414644	0.0414644	0.126239	24	1.35135	o__Actinomycetales	Mobilicoccus_pelagius_NBRC_104925.fna	3	1.09176e-12	1073154	0.664889	438	2813	2450.12	0.927306	0.0447728
cluster.672	clusters.15286	0	0	0	23.9693	1.33277	k__Bacteria	Psychrobacter_arcticus_273_4.fna	1	6.70128e-05	331607	0.502854	101	3862	3283.24	0.889001	0.0252055
cluster.673	clusters.534	0.000947881	0.0947881	0.288584	23.9312	1.24742	o__Bacteroidales	Bacteroides_uniformis_CAG_3.fna	169	0	1601206	0.457089	496	4198	3228.24	0.915665	0.0311522	Bacteroides_sp._4_1_36.fna	168	0	Bacteroides_uniformis_CL03T00C23.fna	167	0	Bacteroides_uniformis_CL03T12C37.fna	167	0	Bacteroides_uniformis.fna	163	0	Bacteroides_uniformis_ATCC_8492.fna	155	0	Bacteroides_sp._D20.fna	155	0	Bacteroides_uniformis_str._3978_T3_i.fna	154	0	Bacteroides_uniformis_str._3978_T3_ii.fna	150	0	Bacteroides_uniformis_dnLKV2.fna	133	0
cluster.674	clusters.342	0.00247834	0.247834	0.754536	23.8558	1.72414	k__Bacteria	Thauera_sp._MZ1T.fna	7	9.41565e-29	2202465	0.649646	824	3256	2672.89	0.891184	0.0436199
cluster.675	clusters.991	0.000428768	0.0428768	0.130539	23.8258	0.671141	o__Clostridiales	Coprococcus_sp._CAG_131.fna	269	0	962683	0.446278	372	2951	2587.86	0.894323	0.0367939
cluster.676	clusters.225	0.000815877	0.0815877	0.248395	23.7722	2.03762	k__Bacteria	Tessaracoccus_sp._SIT6.fna	5	1.02774e-20	1802338	0.681424	732	2742	2462.21	0.89726	0.0493942
cluster.677	clusters.2693	0.000529495	0.0529495	0.161206	23.7192	4.7205	p__Proteobacteria	Sulfurospirillum_multivorans_DSM_12446.fna	4	8.02977e-18	620360	0.380141	202	3354	3071.09	0.939321	0.0455093
cluster.678	clusters.1049	0	0	0	23.6806	1.63996	p__Bacteroidetes	Alistipes_sp._CAG_53.fna	96	0	1192474	0.552258	642	1976	1857.44	0.876715	0.038307
cluster.679	clusters.1326	0.00132762	0.132762	0.404197	23.6677	3.44828	k__Bacteria	Microbacterium_testaceum_StLB037.fna	2	3.85643e-08	1763353	0.593177	279	6915	6320.26	0.863818	0.028485
cluster.680	clusters.3295	0	0	0	23.511	2.58621	k__Bacteria	Dehalobacter_sp._CF.fna	1	0.000219843	1407007	0.391161	903	1531	1558.15	0.86237	0.0484833
cluster.681	clusters.73	0.000835187	0.0835187	0.254274	23.3856	3.60502	k__Bacteria	Vitreoscilla_stercoraria_DSM_513.fna	5	5.5162e-21	1684510	0.486498	858	2061	1963.3	0.847851	0.0429579
cluster.682	clusters.2751	0	0	0	23.381	0.322581	c__Deltaproteobacteria	Pelobacter_propionicus_DSM_2379.fna	57	1.3636e-296	767596	0.596764	457	1713	1679.64	0.87462	0.0362889
cluster.683	clusters.399	0	0	0	23.3542	1.01881	k__Bacteria	Pseudomonas_alcaligenes_NBRC_14159.fna	70	0	1617761	0.656088	789	2102	2050.39	0.891098	0.0460177
cluster.684	clusters.15783	0	0	0	23.302	0	k__Bacteria	Lactococcus_lactis_subsp._lactis_Il1403.fna	135	0	491464	0.375309	233	2261	2109.29	0.868414	0.0529927	Lactococcus_lactis_subsp._lactis_CV56.fna	135	0	Lactococcus_lactis_subsp._lactis_CNCM_I_1631.fna	134	0	Lactococcus_lactis_subsp._lactis.fna	131	0	Lactococcus_lactis_subsp._lactis_bv._diacetylactis_str._LD61.fna	131	0	Lactococcus_lactis_subsp._lactis_bv._diacetylactis_str._TIFN2.fna	130	0	Lactococcus_lactis_subsp._lactis_bv._diacetylactis_str._TIFN4.fna	130	0	Lactococcus_lactis_subsp._lactis_KLDS_4.0325.fna	129	0	Lactococcus_lactis.fna	129	0	Lactococcus_lactis_subsp._lactis_JCM_5805_NBRC_100933.fna	125	0	Lactococcus_lactis_subsp._lactis.fna	125	0	Lactococcus_lactis_subsp._lactis_bv._diacetylactis.fna	125
cluster.685	clusters.619	0.000940478	0.0940478	0.28633	23.2855	0.877193	k__Bacteria	Roseburia_sp._CAG_18.fna	89	0	1978907	0.393916	810	2931	2443.1	0.875381	0.0445707
cluster.686	clusters.225	0.000896704	0.0896704	0.273003	23.2759	1.72414	k__Bacteria	Prevotella_copri_CAG_164.fna	135	0	1923278	0.425481	580	4248	3316	0.890912	0.03585	Prevotella_copri_DSM_18205.fna	106	0
cluster.687	clusters.1851	0.000804404	0.0804404	0.244902	23.2759	2.58621	k__Bacteria	Paracoccus_sp._N5.fna	4	3.06219e-17	870177	0.648499	277	3720	3141.43	0.913369	0.0441263
cluster.688	clusters.5833	0.000864168	0.0864168	0.263097	23.2759	1.72414	k__Bacteria	Paracoccus_halophilus.fna	9	8.44579e-42	571290	0.664339	84	7955	6801.07	0.90209	0.0463924
cluster.689	clusters.2942	0.00084958	0.084958	0.258656	23.2759	0	k__Bacteria	Bifidobacterium_pseudocatenulatum_CAG_263.fna	217	0	606464	0.565892	56	11014	10829.7	0.880326	0.0300312	Bifidobacterium_pseudocatenulatum_DSM_20438_JCM_1200_LMG_10505.fna	203	0	Bifidobacterium_pseudocatenulatum_DSM_20438_JCM_1200_LMG_10505.fna	203	0	Bifidobacterium_pseudocatenulatum_DSM_20438_JCM_1200_LMG_10505.fna	201	0	Bifidobacterium_pseudocatenulatum_IPLA36007.fna	195	0
cluster.690	clusters.978	0	0	0	23.2221	3.19422	k__Bacteria	Lactococcus_lactis_subsp._lactis_IO_1.fna	4	1.73454e-17	850048	0.343523	519	1652	1637.86	0.86846	0.0640809
cluster.691	clusters.6871	0.000753699	0.0753699	0.229465	23.1975	0	k__Bacteria	Paenibacillus_mucilaginosus_KNP414.fna	1	0.000182832	886461	0.471926	182	8910	4870.66	0.866558	0.0339501
cluster.692	clusters.3954	0	0	0	23.1947	0.33557	o__Clostridiales	Acinetobacter_tandoii_DSM_14970_CIP_107469.fna	2	4.68953e-09	475877	0.502907	247	1968	1926.63	0.860848	0.0389124
cluster.693	clusters.641	0	0	0	23.188	2.47392	f__Rhodocyclaceae	Thauera_phenylacetica_B4P.fna	49	1.12997e-237	1677548	0.670483	1095	1517	1532.01	0.883055	0.0522651
cluster.694	clusters.384	0.00056776	0.056776	0.172855	23.1818	0.574713	k__Bacteria	Dechlorosoma_suillum_PS.fna	7	1.67952e-29	1659284	0.659749	777	2282	2135.5	0.900479	0.0439463
cluster.695	clusters.8111	0.000477472	0.0477472	0.145367	23.1034	1.72414	k__Bacteria	Intestinimonas_butyriciproducens.fna	3	3.00904e-13	630853	0.578968	122	6213	5170.93	0.876226	0.0339223
cluster.696	clusters.3233	0.000583677	0.0583677	0.177702	23.1034	5.17241	k__Bacteria	Bacteroidales_bacterium_CF.fna	2	1.63458e-08	1135710	0.37188	370	3521	3069.49	0.920283	0.0469494
cluster.697	clusters.7576	0.000909967	0.0909967	0.277041	23.0408	0	k__Bacteria	Bifidobacterium_pseudocatenulatum_CAG_263.fna	197	0	547127	0.562427	27	20103	20264	0.888322	0.0286864	Bifidobacterium_pseudocatenulatum_IPLA36007.fna	180	0	Bifidobacterium_pseudocatenulatum_DSM_20438_JCM_1200_LMG_10505.fna	170	0	Bifidobacterium_pseudocatenulatum_DSM_20438_JCM_1200_LMG_10505.fna	170	0	Bifidobacterium_pseudocatenulatum_DSM_20438_JCM_1200_LMG_10505.fna	168	0
cluster.698	clusters.428	0.000802001	0.0802001	0.244171	22.9624	2.03762	k__Bacteria	Bacteroides_thetaiotaomicron_VPI_5482.fna	136	0	1212670	0.428416	187	7817	6484.87	0.919094	0.0317689	Bacteroides_sp._1_1_6.fna	118	0	Bacteroides_thetaiotaomicron_CAG_40.fna	116	0	Bacteroides_thetaiotaomicron_dnLKV9.fna	114	0
cluster.699	clusters.531	0	0	0	22.9624	4.31034	k__Bacteria	Ramlibacter_tataouinensis_TTB310.fna	6	7.0939e-25	1797012	0.649509	1138	1565	1579.1	0.898059	0.0473512
cluster.700	clusters.2446	0	0	0	22.884	0	k__Bacteria	Mycoplasma_hyopneumoniae_168_L.fna	2	7.72823e-09	1347304	0.291757	526	3062	2561.41	0.85719	0.0690976
cluster.701	clusters.138	0.0019127	0.19127	0.582325	22.807	0	k__Bacteria	Lachnospiraceae_bacterium_CAG_25.fna	81	0	275909	0.375203	26	11083	10611.9	0.932304	0.0444841
cluster.702	clusters.14316	0.00051341	0.051341	0.156308	22.807	0	k__Bacteria	Eubacterium_sp._CAG_146.fna	132	0	444074	0.382238	49	9848	9062.73	0.885861	0.0423635
cluster.703	clusters.1048	0	0	0	22.752	5.15646	o__Selenomonadales	Clostridium_sp._CAG_58.fna	41	6.62133e-202	1309470	0.489929	869	1466	1506.87	0.885941	0.0414046
cluster.704	clusters.112	0	0	0	22.7367	2.5028	o__Clostridiales	Clostridium_sp._CAG_127.fna	21	2.8114e-101	814430	0.511597	530	1519	1536.66	0.880147	0.0454711
cluster.705	clusters.1024	0	0	0	22.7273	1.72414	k__Bacteria	Bacteroides_plebeius_CAG_211.fna	99	0	977270	0.451031	648	1519	1508.13	0.913806	0.0354991
cluster.706	clusters.150	0.000625245	0.0625245	0.190357	22.7116	6.89655	k__Bacteria	Acidovorax_sp._KKS102.fna	61	3.43917e-283	4823759	0.617735	3182	1436	1515.95	0.879108	0.0444523
cluster.707	clusters.602	0.00367671	0.367671	1.11938	22.6605	0.695548	g__Prevotella	Prevotella_copri_CAG_164.fna	109	0	893986	0.444464	201	6125	4447.69	0.897427	0.0323046	Prevotella_copri_DSM_18205.fna	105	0
cluster.708	clusters.333	0.000965166	0.0965166	0.293847	22.6453	7.37548	c__Gammaproteobacteria	Enhydrobacter_aerosaccus_SK60.fna	14	1.05278e-60	2867762	0.385687	1152	2945	2489.38	0.892902	0.0488849
cluster.709	clusters.3361	0	0	0	22.5997	0	k__Bacteria	Methanosaeta_concilii_GP6.fna	8	8.53191e-36	890041	0.380993	614	1398	1449.58	0.903699	0.0516063
cluster.710	clusters.1523	0	0	0	22.5987	0.636364	k__Bacteria	Pseudomonas_syringae_pv._tomato_str._DC3000.fna	2	7.96968e-08	2422283	0.61539	1302	2012	1860.43	0.899424	0.0375878
cluster.711	clusters.1408	0	0	0	22.5967	6.89655	k__Bacteria	Bifidobacterium_pseudocatenulatum_IPLA36007.fna	91	0	2171578	0.567431	1151	1990	1886.69	0.876764	0.0358392
cluster.712	clusters.2177	0	0	0	22.5705	0.862069	k__Bacteria	Acinetobacter_tandoii_DSM_14970_CIP_107469.fna	5	7.60986e-22	824536	0.400496	243	3691	3393.15	0.851459	0.0451154
cluster.713	clusters.2255	0.000760932	0.0760932	0.231667	22.4922	1.72414	k__Bacteria	Candidatus_Accumulibacter_phosphatis_clade_IIA_str._UW_1.fna	15	1.77486e-67	1260918	0.623796	778	1548	1620.72	0.899283	0.0421761
cluster.714	clusters.2716	0	0	0	22.4765	1.72414	k__Bacteria	Prevotella_sp._CAG_386.fna	95	0	1087261	0.471999	543	2136	2002.32	0.883227	0.0339979
cluster.715	clusters.271	0.00157003	0.157003	0.477999	22.4138	3.44828	k__Bacteria	Bacteroides_stercoris_CAG_120.fna	129	0	1989001	0.444043	428	7045	4647.2	0.910596	0.032669	Bacteroides_stercoris_ATCC_43183.fna	129	0	Bacteroides_stercoris_CC31F.fna	107	0
cluster.716	clusters.5	0	0	0	22.4138	1.72414	k__Bacteria	Acinetobacter_sp._NIPH_284.fna	79	0	1607970	0.381367	808	2148	1990.06	0.865792	0.0464725
cluster.717	clusters.52	0	0	0	22.4138	6.03448	k__Bacteria	beta_proteobacterium_L13.fna	4	8.49239e-17	1245510	0.620899	592	2269	2103.9	0.870139	0.0428279
cluster.718	clusters.467	0.000854566	0.0854566	0.260174	22.4138	8.62069	k__Bacteria	Azonexus_hydrophilus_DSM_23864.fna	6	8.39185e-26	1182558	0.657643	557	2124	2123.08	0.909527	0.0438164
cluster.719	clusters.825	0.000678733	0.0678733	0.206642	22.4138	1.72414	k__Bacteria	Dechloromonas_agitata_is5.fna	15	1.46513e-68	1118176	0.621331	376	3324	2973.87	0.925859	0.0369766
cluster.720	clusters.2159	0	0	0	22.4138	0	k__Bacteria	Flavobacterium_columnare_ATCC_49512.fna	1	0.000246279	1647688	0.381126	797	2315	2067.36	0.862208	0.0476082
cluster.721	clusters.3775	0.000893648	0.0893648	0.272072	22.4138	0	k__Bacteria	Sulfurospirillum_cavolei_NBRC_109482.fna	6	9.0255e-27	764934	0.381811	162	5068	4721.81	0.934162	0.044536
cluster.722	clusters.3384	0.000471484	0.0471484	0.143544	22.4138	0	k__Bacteria	Pseudomonas_putida.fna	12	1.83151e-53	1118032	0.605193	440	2843	2540.98	0.905686	0.0349178
cluster.723	clusters.586	0.000898882	0.0898882	0.273666	22.4138	0	k__Bacteria	Ramlibacter_tataouinensis_TTB310.fna	8	2.60332e-36	692946	0.678396	87	8333	7964.9	0.881851	0.0511011
cluster.724	clusters.4145	0.000608133	0.0608133	0.185147	22.4138	0	k__Bacteria	Ruminococcus_sp._CAG_108.fna	156	0	570785	0.400815	168	3667	3397.53	0.897531	0.0439234	Ruminococcus_sp._A254.MGS_108.fna	150	0
cluster.725	clusters.4241	0	0	0	22.4138	3.44828	k__Bacteria	Ruminococcus_bicirculans.fna	177	0	1218078	0.411725	631	2087	1930.39	0.883411	0.041881	Ruminococcus_sp._CAG_57.fna	130	0	Ruminococcus_sp._N15.MGS_57.fna	108	0
cluster.726	clusters.14158	0	0	0	22.4138	0	k__Bacteria	Porphyromonas_canoris.fna	2	4.90061e-09	543056	0.368577	188	2985	2888.6	0.909451	0.0413967
cluster.727	clusters.846	0.000545456	0.0545456	0.166065	22.4138	0	k__Bacteria	Thermobifida_fusca_YX.fna	2	3.57198e-09	414227	0.698376	65	6595	6372.72	0.921398	0.0486885
cluster.728	clusters.3718	0.00044857	0.044857	0.136568	22.3673	0.934579	f__Veillonellaceae	Selenomonas_bovis_DSM_23594.fna	60	8.65102999787975e-315	793620	0.550236	243	3613	3265.93	0.872583	0.0389578
cluster.729	clusters.1965	0.00133872	0.133872	0.407575	22.276	0	f__Bifidobacteriaceae	Bifidobacterium_sp._12_1_47BFAA.fna	141	0	411358	0.599079	61	7767	6743.57	0.863406	0.0300467	Bifidobacterium_longum_subsp._longum_CECT_7347.fna	135	0	Bifidobacterium_longum_CAG_69.fna	135	0	Bifidobacterium_longum_subsp._longum_GT15.fna	133	0	Bifidobacterium_longum_DJO10A.fna	130	0	Bifidobacterium_longum_subsp._longum_44B.fna	129	0	Bifidobacterium_longum_subsp._longum_KACC_91563.fna	128	0	Bifidobacterium_longum_subsp._infantis_157F.fna	128	0	Bifidobacterium_longum_NCC2705.fna	127	0	Bifidobacterium_longum_subsp._longum_EK5.fna	127	0	Bifidobacterium_longum_subsp._longum_F8.fna	126	0	Bifidobacterium_longum_subsp._longum_1_6B.fna	125
cluster.730	clusters.2900	0	0	0	22.2727	0	k__Bacteria	Faecalibacterium_cf._prausnitzii_KLE1255.fna	44	4.52299e-222	959878	0.560753	604	1597	1589.2	0.854958	0.0390389
cluster.731	clusters.137	0	0	0	22.1787	3.44828	k__Bacteria	Comamonadaceae_bacterium_B1.fna	3	2.34997e-13	609011	0.600827	314	2070	1939.53	0.886064	0.0399586
cluster.732	clusters.6491	0	0	0	22.0821	2.2934	f__Veillonellaceae	Selenomonas_bovis_DSM_23594.fna	72	0	529739	0.597751	339	1529	1562.65	0.86621	0.0460206
cluster.733	clusters.663	0.003812	0.3812	1.16057	22.0533	1.72414	k__Bacteria	Acidovorax_sp._JHL_3.fna	120	0	716676	0.633346	205	3837	3495.98	0.902591	0.042475
cluster.734	clusters.5282	0.00107313	0.107313	0.326715	22.0533	0	k__Bacteria	Flavobacterium_sasangense_DSM_21067.fna	64	0	1065451	0.322567	398	3120	2677.01	0.907564	0.0629995
cluster.735	clusters.95	0.000950059	0.0950059	0.289247	22.0219	1.72414	k__Bacteria	Flavobacterium_sasangense_DSM_21067.fna	4	6.73753e-16	3124652	0.312151	1755	1784	1780.43	0.889374	0.0709424
cluster.736	clusters.1439	0	0	0	21.9734	1.00011	f__Lachnospiraceae	Persephonella_marina_EX_H1.fna	1	1.14903e-05	862117	0.424034	442	2044	1950.49	0.899544	0.0446891
cluster.737	clusters.4587	0	0	0	21.9164	0.671141	o__Clostridiales	Carnobacterium_sp._N15.MGS_251.fna	134	0	388153	0.381553	255	1519	1522.17	0.909332	0.0523485	Eubacterium_sp._CAG_251.fna	130	0	Clostridium_sp._A254.MGS_251.fna	128	0
cluster.738	clusters.134	0.00130434	0.130434	0.39711	21.8763	1.46628	k__Bacteria	Elizabethkingia_meningoseptica_ATCC_13253_NBRC_12535.fna	3	1.48843e-12	1198503	0.317844	392	4497	3057.41	0.90337	0.0642836
cluster.739	clusters.32	0.000783211	0.0783211	0.23845	21.7695	3.57143	k__Bacteria	Eubacterium_hallii_CAG_12.fna	140	0	2078385	0.394507	803	3114	2588.28	0.862717	0.0436917	_Eubacterium_hallii_DSM_3353.fna	132	0
cluster.740	clusters.80	0.00636837	0.636837	1.93886	21.7085	0	k__Bacteria	Enterobacter_sp._Bisph1.fna	2	2.13835e-08	1135800	0.551543	779	1446	1458.02	0.876565	0.0343462
cluster.741	clusters.6265	0	0	0	21.7085	1.72414	k__Bacteria	Dechlorosoma_suillum_PS.fna	2	1.0133e-08	749829	0.594295	241	3461	3111.32	0.912361	0.0348481
cluster.742	clusters.949	0	0	0	21.6301	1.88088	k__Bacteria	Acinetobacter_sp._NIPH_2036.fna	4	1.10748e-17	657258	0.433227	257	2841	2557.42	0.872186	0.0359647
cluster.743	clusters.15	0	0	0	21.5621	2.16049	o__Bacteroidales	Prevotella_sp._CAG_255.fna	75	0	1069954	0.487727	734	1424	1457.7	0.876765	0.0434652
cluster.744	clusters.3679	0.00116519	0.116519	0.354743	21.5517	0	k__Bacteria	Paracoccus_halophilus.fna	11	1.41101e-49	977693	0.650181	118	14025	8285.53	0.914833	0.0444465
cluster.745	clusters.13438	0.00100249	0.100249	0.30521	21.5517	0	k__Bacteria	Arcobacter_butzleri_7h1h.fna	4	2.42251e-18	463796	0.273573	46	13326	10082.5	0.929439	0.0736758
cluster.746	clusters.2667	0.000633572	0.0633572	0.192892	21.5235	0.879765	p__Actinobacteria	Collinsella_sp._4_8_47FAA.fna	125	0	845433	0.59202	303	3036	2790.21	0.855534	0.0339257	Collinsella_sp._CAG_166.fna	121	0	Collinsella_aerofaciens_ATCC_25986.fna	119	0
cluster.747	clusters.137	0.000481321	0.0481321	0.146539	21.5167	1.71299	k__Bacteria	Opitutus_terrae_PB90_1.fna	2	4.70901e-08	1746413	0.527619	1042	1611	1676.02	0.876008	0.0437505
cluster.748	clusters.1615	0.000601478	0.0601478	0.183121	21.4559	1.19732	c__Gammaproteobacteria	Candidatus_Contendobacter_odensis_Run_B_J11.fna	21	1.09247e-97	1166361	0.568902	506	2382	2305.06	0.887542	0.0340182
cluster.749	clusters.3944	0	0	0	21.3757	0.994709	p__Bacteroidetes	Helicobacter_hepaticus_ATCC_51449.fna	1	0.000134606	882423	0.417724	485	1863	1819.43	0.876436	0.0386711
cluster.750	clusters.6746	0	0	0	21.3327	3.21485	c__Betaproteobacteria	Azospirillum_sp._B510.fna	2	9.72353e-09	753243	0.589783	322	2567	2339.26	0.900154	0.0355803
cluster.751	clusters.4018	0.00102073	0.102073	0.310762	21.3166	0	k__Bacteria	Fusobacterium_hwasookii_ChDC_F206.fna	3	1.34375e-13	495742	0.291224	90	5506	5508.24	0.878043	0.0667172
cluster.752	clusters.146	0.00101729	0.101729	0.309717	21.313	3.7984	o__Burkholderiales	Pseudomonas_putida.fna	3	3.00689e-17	1197402	0.612058	601	2091	1992.35	0.901445	0.0458843
cluster.753	clusters.1944	0	0	0	21.2644	1.72414	k__Bacteria	uncultured_bacterium.fna	8	4.16459e-45	677950	0.602043	494	1320	1372.37	0.870619	0.0397735
cluster.754	clusters.4892	0	0	0	21.2157	0.545171	f__Veillonellaceae	Bacillus_anthracis_str._Ames.fna	1	0.00010421	502397	0.511285	156	3747	3220.49	0.891584	0.0290193
cluster.755	clusters.10696	0	0	0	21.2121	0	k__Bacteria	Selenomonas_bovis_8_14_1.fna	63	0	342534	0.599345	150	2427	2283.56	0.8717	0.0446202
cluster.756	clusters.1616	0.0020173	0.20173	0.614171	21.1599	1.72414	k__Bacteria	Arcobacter_sp._L.fna	6	4.23141e-27	647582	0.270522	238	3356	2720.93	0.914471	0.0766923
cluster.757	clusters.4276	0.000496686	0.0496686	0.151217	21.1599	1.72414	k__Bacteria	Dechlorosoma_suillum_PS.fna	2	1.27727e-08	862707	0.57231	286	3570	3016.46	0.917621	0.0326308
cluster.758	clusters.90	0.00163926	0.163926	0.499074	21.1106	4.88865	o__Burkholderiales	Acidovorax_temperans.fna	59	1.90311e-286	2222354	0.596385	813	3499	2733.52	0.884909	0.0388387
cluster.759	clusters.182	0.00134926	0.134926	0.410783	21.0815	5.32915	k__Bacteria	Vitreoscilla_stercoraria_DSM_513.fna	5	5.19211e-21	1651262	0.477322	994	1660	1661.23	0.863707	0.0426698
cluster.760	clusters.3365	0.000383069	0.0383069	0.116626	21.0699	1.65987	c__Betaproteobacteria	Candidatus_Accumulibacter_sp._BA_91.fna	3	3.22029e-13	628012	0.619386	304	2080	2065.83	0.913339	0.0393779
cluster.761	clusters.90	0.00122333	0.122333	0.372445	21.0658	0.15674	k__Bacteria	Chryseobacterium_haifense_DSM_19056.fna	3	7.1857e-13	956830	0.322542	296	3533	3232.53	0.893008	0.0631953
cluster.762	clusters.220	0.000974638	0.0974638	0.29673	21.0526	0	k__Bacteria	Eubacterium_rectale_CAG_36.fna	90	0	687234	0.397412	242	2945	2839.81	0.904555	0.0417287
cluster.763	clusters.504	0	0	0	21.0031	1.72414	k__Bacteria	Comamonas_testosteroni_CNB_2.fna	12	2.35216e-53	1172234	0.588737	627	1916	1869.59	0.870379	0.0379738
cluster.764	clusters.1382	0	0	0	21.0031	0.15674	k__Bacteria	Chromobacterium_vaccinii.fna	2	1.87862e-08	1029806	0.572184	638	1574	1614.12	0.892877	0.0356753
cluster.765	clusters.6064	0	0	0	21.0031	1.72414	k__Bacteria	Cupriavidus_necator_N_1.fna	1	0.000173524	863764	0.66769	334	3244	2586.12	0.912835	0.0428972
cluster.766	clusters.236	0	0	0	20.97	0.714711	k__Bacteria	Candidatus_Accumulibacter_phosphatis_clade_IIA_str._UW_1.fna	3	1.03201e-12	962249	0.592457	589	1630	1633.7	0.867717	0.0460298
cluster.767	clusters.179	0.000794336	0.0794336	0.241837	20.8777	1.72414	k__Bacteria	Nitrosomonas_europaea_ATCC_19718.fna	1	0.000243841	1733863	0.453514	729	2752	2378.41	0.862145	0.0422772
cluster.768	clusters.55	0.000877489	0.0877489	0.267153	20.8718	3.06353	c__Gammaproteobacteria	Aeromonas_hydrophila_ML09_119.fna	2	5.65245e-08	2097270	0.54421	614	4359	3415.75	0.873879	0.0296193
cluster.769	clusters.3491	0	0	0	20.8325	2.42407	o__Burkholderiales	Escherichia_coli.fna	3	2.91816e-19	647732	0.590684	327	2297	1980.83	0.89263	0.0388901
cluster.770	clusters.3710	0.000424944	0.0424944	0.129375	20.8244	1.34409	p__Actinobacteria	Eggerthella_sp._1_3_56FAA.fna	139	0	727232	0.634268	340	2339	2138.92	0.859902	0.0455859	Eggerthella_sp._HGA1.fna	135	0	Eggerthella_lenta_DSM_2243.fna	115	0	Eggerthella_lenta_1_1_60AFAA.fna	114	0
cluster.771	clusters.2238	0.00183501	0.183501	0.55867	20.7181	0.561798	k__Bacteria	Bacillus_megaterium_WSH_002.fna	1	1.55736e-05	835199	0.287934	367	2635	2275.75	0.873248	0.0699775
cluster.772	clusters.84	0.000675544	0.0675544	0.205671	20.6897	0	k__Bacteria	Acidovorax_sp._JHL_3.fna	16	6.55354e-71	1794663	0.600542	641	3964	2799.79	0.876442	0.0400208
cluster.773	clusters.2491	0.000558358	0.0558358	0.169993	20.6897	0	k__Bacteria	Candidatus_Pelagibacter_sp._IMCC9063.fna	1	9.99404e-05	668180	0.340317	246	3292	2716.18	0.89108	0.0513665
cluster.774	clusters.1229	0.00146273	0.146273	0.445332	20.6897	1.72414	k__Bacteria	Lactococcus_lactis.fna	2	1.09762e-10	1426214	0.384005	907	1522	1572.45	0.90603	0.0512933
cluster.775	clusters.3943	0	0	0	20.6166	0.692114	o__Clostridiales	Firmicutes_bacterium_CAG_176.fna	28	3.67545e-143	556500	0.536584	402	1347	1384.33	0.882771	0.0419011
cluster.776	clusters.2707	0.000562779	0.0562779	0.171339	20.6031	1.90997	o__Clostridiales	Clostridium_sp._CAG_138.fna	10	3.28941e-46	792928	0.423954	472	1691	1679.93	0.872261	0.0497747
cluster.777	clusters.411	0.000557918	0.0557918	0.169859	20.559	0.862069	k__Bacteria	Klebsiella_pneumoniae.fna	177	0	1277509	0.575274	465	4291	2747.33	0.882622	0.0355146	Klebsiella_pneumoniae.fna	163	0	Klebsiella_pneumoniae_UCI_60.fna	162	0	Klebsiella_pneumoniae_UCI_62.fna	161	0	Klebsiella_pneumoniae.fna	161	0	Klebsiella_pneumoniae.fna	161	0	Klebsiella_sp._4_1_44FAA.fna	161	0	Klebsiella_pneumoniae_KCTC_2242.fna	160	0	Klebsiella_pneumoniae_subsp._pneumoniae_Kp13.fna	160	0	Klebsiella_pneumoniae_MGH_17.fna	160	0	Klebsiella_pneumoniae_MGH_48.fna	160	0	Klebsiella_pneumoniae_BIDMC_35.fna	160
cluster.778	clusters.2545	0	0	0	20.4859	0	k__Bacteria	Acinetobacter_sp._P8_3_8.fna	6	9.36731e-26	1153122	0.380162	730	1594	1579.62	0.866247	0.0503514
cluster.779	clusters.224	0	0	0	20.4698	1.62783	p__Firmicutes	Anaeroarcus_burkinensis_DSM_6283.fna	5	7.93899e-22	872500	0.431576	576	1476	1514.76	0.884752	0.0462137
cluster.780	clusters.133	0.00381433	0.381433	1.16128	20.4583	0.135501	k__Bacteria	Arcobacter_sp._L.fna	7	3.3291e-31	850566	0.269134	215	4547	3956.12	0.915583	0.0767911
cluster.781	clusters.1015	0.00110378	0.110378	0.336047	20.3605	1.72414	k__Bacteria	Acidovorax_sp._JS42.fna	6	8.28046e-26	1083781	0.66738	262	4558	4136.57	0.900877	0.0523329
cluster.782	clusters.944	0.00189373	0.189373	0.57655	20.3544	0	c__Gammaproteobacteria	Psychrobacter_sp._PRwf_1.fna	2	5.73879e-09	560062	0.43415	131	4662	4275.28	0.857803	0.0340972
cluster.783	clusters.1518	0.000807287	0.0807287	0.24578	20.2978	2.58621	k__Bacteria	Streptococcus_suis_86_5192.fna	43	1.9764e-216	1117231	0.375178	325	5275	3437.63	0.884017	0.04329
cluster.784	clusters.39	0.000744926	0.0744926	0.226794	20.2821	1.88088	k__Bacteria	Brachymonas_chironomi_DSM_19884.fna	4	6.49863e-16	4115918	0.592452	2602	1552	1581.83	0.883791	0.039362
cluster.785	clusters.850	0.000689062	0.0689062	0.209786	20.2381	0	c__Deltaproteobacteria	Desulfobulbus_propionicus_DSM_2032.fna	3	1.52749e-12	1211031	0.491579	307	6865	3944.73	0.867833	0.0326159
cluster.786	clusters.4211	0.00153544	0.153544	0.467467	20.2361	2.30769	p__Proteobacteria	Sulfurospirillum_deleyianum_DSM_6946.fna	4	8.64766e-18	685924	0.374431	282	2708	2432.35	0.917775	0.0478267
cluster.787	clusters.2211	0.00109513	0.109513	0.333414	20.1567	1.72414	k__Bacteria	Empedobacter_falsenii.fna	74	0	1116667	0.307429	581	1981	1921.97	0.893151	0.068867
cluster.788	clusters.247	0.00143959	0.143959	0.438286	20.1179	1.4218	c__Betaproteobacteria	Dechloromonas_agitata_is5.fna	24	4.76197e-115	948726	0.61881	326	3816	2910.2	0.926467	0.0377631
cluster.789	clusters.248	0.00088785	0.088785	0.270307	20.0957	4.38596	k__Bacteria	_Eubacterium_hallii_DSM_3353.fna	80	0	2873467	0.382691	1581	1835	1817.5	0.847033	0.048787
cluster.790	clusters.2015	0	0	0	20.0838	0	o__Clostridiales	Firmicutes_bacterium_CAG_124.fna	129	0	595213	0.583563	278	2302	2141.05	0.885009	0.03878
cluster.791	clusters.1980	0.000561324	0.0561324	0.170896	19.9843	0.862069	k__Bacteria	Klebsiella_oxytoca_SA2.fna	133	0	1734816	0.557724	1051	1661	1650.63	0.881569	0.035883	Klebsiella_michiganensis.fna	132	0	Klebsiella_oxytoca_HKOPL1.fna	127	0	Klebsiella_oxytoca.fna	126	0	Klebsiella_oxytoca_KCTC_1686.fna	125	0	Klebsiella_oxytoca_H1g.fna	125	0	Klebsiella_oxytoca_MGH_41.fna	124	0	Klebsiella_oxytoca_10_5242.fna	124	0	Klebsiella_oxytoca_E718.fna	122	0	Klebsiella_oxytoca_KONIH1.fna	121	0	Klebsiella_sp._AS10.fna	120	0	Klebsiella_oxytoca_MGH_27.fna	119
cluster.792	clusters.2172	0.000579117	0.0579117	0.176313	19.9398	2.98183	c__Betaproteobacteria	Candidatus_Accumulibacter_sp._SK_01.fna	2	8.95433e-09	676184	0.596274	289	2591	2339.74	0.902436	0.037098
cluster.793	clusters.2645	0.000564017	0.0564017	0.171716	19.883	5.26316	k__Bacteria	Desulfovibrio_desulfuricans_subsp._desulfuricans_DSM_642.fna	9	4.49444e-40	1009150	0.5525	496	2238	2034.58	0.874691	0.037798
cluster.794	clusters.57	0.000675487	0.0675487	0.205653	19.8276	0	k__Bacteria	Carnobacterium_sp._WN1359.fna	2	9.80149e-11	1378352	0.44347	573	2649	2405.5	0.827815	0.0379098
cluster.795	clusters.603	0.001133	0.1133	0.344945	19.8276	1.72414	k__Bacteria	Prevotella_copri_CAG_164.fna	108	0	1917089	0.420937	720	3188	2662.62	0.894211	0.0373136
cluster.796	clusters.2747	0	0	0	19.8276	2.03762	k__Bacteria	Firmicutes_bacterium_CAG_176.fna	37	2.89026e-188	864900	0.550153	631	1337	1370.68	0.874891	0.0411067
cluster.797	clusters.9158	0	0	0	19.7767	0	k__Bacteria	Holdemanella_biformis_DSM_3989.fna	73	0	524399	0.333593	328	1572	1598.78	0.890667	0.0556926
cluster.798	clusters.802	0	0	0	19.7492	0	k__Bacteria	Dechloromonas_agitata_is5.fna	9	2.13289e-40	891981	0.624704	312	3273	2858.91	0.927912	0.0379269
cluster.799	clusters.6762	0.000669847	0.0669847	0.203936	19.7492	1.72414	k__Bacteria	Ralstonia_solanacearum_Po82.fna	1	0.00011568	595891	0.591974	207	2914	2878.7	0.911224	0.0354175
cluster.800	clusters.4683	0.000738579	0.0738579	0.224861	19.7492	0	k__Bacteria	Prevotella_paludivivens_DSM_17968_JCM_13650.fna	12	2.24627e-60	269784	0.385612	43	6399	6274.05	0.909216	0.036701
cluster.801	clusters.299	0.000596318	0.0596318	0.18155	19.7022	4.31034	k__Bacteria	Pseudomonas_thermotolerans_DSM_14292.fna	13	7.66056e-58	1388347	0.622843	883	1521	1572.31	0.868171	0.0426825
cluster.802	clusters.2898	0.000532428	0.0532428	0.162099	19.6429	1.78571	k__Bacteria	Faecalibacterium_cf._prausnitzii_KLE1255.fna	128	0	549095	0.583804	116	4755	4733.58	0.88663	0.0344312
cluster.803	clusters.281	0.000577062	0.0577062	0.175687	19.6186	2.03762	k__Bacteria	Prevotella_sp._CAG_604.fna	48	3.81719e-234	2123856	0.426159	1172	1778	1812.16	0.87827	0.0387731
cluster.804	clusters.14417	0	0	0	19.5925	0.862069	k__Bacteria	Sinorhizobium_meliloti_BL225C.fna	1	8.08582e-05	450373	0.506462	276	1652	1631.79	0.898571	0.0331304
cluster.805	clusters.81	0.000664293	0.0664293	0.202245	19.5768	5.17241	k__Bacteria	Acinetobacter_sp._ANC_3862.fna	20	1.30582e-85	4648446	0.367102	2201	2203	2111.97	0.848919	0.0489259
cluster.806	clusters.816	0.000815261	0.0815261	0.248207	19.5507	4.31034	k__Bacteria	Prevotella_paludivivens_DSM_17968_JCM_13650.fna	46	3.18188e-225	1544285	0.37329	628	2569	2459.05	0.876371	0.0427855
cluster.807	clusters.680	0	0	0	19.4161	0.730669	f__Rhodocyclaceae	Dechlorosoma_suillum_PS.fna	41	1.69764e-204	974997	0.619253	635	1526	1535.43	0.873477	0.0446212
cluster.808	clusters.102	0.00112209	0.112209	0.341621	19.4068	5.98174	f__Moraxellaceae	Acinetobacter_johnsonii_SH046.fna	68	0	1615180	0.387925	723	2485	2234	0.852919	0.0441627
cluster.809	clusters.715	0.000624158	0.0624158	0.190026	19.4044	1.22329	p__Bacteroidetes	Alistipes_sp._HGB5.fna	143	0	1252229	0.534367	623	2169	2010	0.868584	0.0361434	Alistipes_finegoldii_DSM_17242.fna	141	0	Alistipes_finegoldii_CAG_68.fna	126	0
cluster.810	clusters.397	0	0	0	19.3103	0	k__Bacteria	Acinetobacter_bouvetii_DSM_14964_CIP_107468.fna	10	5.07339e-44	1295069	0.50176	785	1610	1649.77	0.849	0.0467901
cluster.811	clusters.155	0	0	0	19.2163	1.72414	k__Bacteria	Aeromonas_hydrophila_226.fna	3	1.52529e-12	1123312	0.542416	484	2562	2320.89	0.868671	0.031096
cluster.812	clusters.10868	0	0	0	19.1433	0	f__Veillonellaceae	Lactococcus_lactis.fna	1	1.38935e-05	314944	0.507366	95	3712	3315.2	0.89614	0.029305
cluster.813	clusters.498	0.00139567	0.139567	0.424915	19.1223	0	k__Bacteria	Rhizobium_phage_16_3.fna	1	1.2896e-05	981745	0.595014	369	3143	2660.56	0.90967	0.0352529
cluster.814	clusters.87	0.000829081	0.0829081	0.252415	19.1046	3.27951	c__Gammaproteobacteria	Tolumonas_auensis_DSM_9187.fna	14	1.9432e-63	1192342	0.465342	493	2668	2418.54	0.899066	0.0345594
cluster.815	clusters.8180	0.000512104	0.0512104	0.155911	19.059	0	k__Bacteria	Firmicutes_bacterium_CAG_56.fna	187	0	836382	0.440348	323	2888	2589.42	0.892858	0.0439828
cluster.816	clusters.157	0.00307675	0.307675	0.93672	19.0439	5.32915	k__Bacteria	Lactococcus_lactis_subsp._lactis_IO_1.fna	3	1.60132e-12	1525689	0.398493	732	1907	2084.27	0.866337	0.0502748
cluster.817	clusters.229	0.00159613	0.159613	0.485945	19.0439	3.44828	k__Bacteria	Arcobacter_butzleri_RM4018.fna	6	1.10689e-24	3147489	0.282626	1403	2511	2243.4	0.901507	0.0770472
cluster.818	clusters.2500	0	0	0	18.9812	2.82132	k__Bacteria	Pseudomonas_pseudoalcaligenes_CECT_5344.fna	46	1.20665e-225	1343972	0.614693	645	2244	2083.68	0.890618	0.0388046
cluster.819	clusters.1564	0.000676935	0.0676935	0.206094	18.9655	0	k__Bacteria	Actinobaculum_sp._oral_taxon_183_str._F0552.fna	2	1.21561e-08	966391	0.597611	121	11401	7986.7	0.883599	0.029442
cluster.820	clusters.1877	0.00110133	0.110133	0.335301	18.9655	1.72414	k__Bacteria	Alkaliflexus_imshenetskii_DSM_15055.fna	3	3.61446e-12	1748592	0.374638	868	2124	2014.51	0.868419	0.0477951
cluster.821	clusters.1833	0.00255847	0.255847	0.778931	18.9655	0	k__Bacteria	Flavobacterium_succinicans_LMG_10402.fna	28	2.97898e-133	1250095	0.347814	382	4077	3272.5	0.887388	0.0557659
cluster.822	clusters.3935	0.00128223	0.128223	0.390377	18.9655	0	k__Bacteria	Ruminococcus_sp._CAG_108.fna	141	0	856882	0.390392	313	3411	2737.64	0.87808	0.0469608	Ruminococcus_sp._A254.MGS_108.fna	139	0
cluster.823	clusters.2868	0	0	0	18.9655	0.862069	k__Bacteria	Clavibacter_cf._michiganensis_LMG_26808.fna	4	2.4857e-17	861838	0.703496	328	2846	2627.55	0.896778	0.0571434
cluster.824	clusters.2887	0	0	0	18.9655	0	k__Bacteria	Aeromonas_bestiarum.fna	2	8.54212e-09	655547	0.593237	361	1921	1815.92	0.889718	0.0350359
cluster.825	clusters.5482	0.00138746	0.138746	0.422415	18.9655	3.44828	k__Bacteria	Arcobacter_butzleri_RM4018.fna	7	1.75361e-31	810798	0.275342	269	3618	3014.12	0.92741	0.0747882
cluster.826	clusters.714	0.000541597	0.0541597	0.16489	18.9655	0	k__Bacteria	Pseudomonas_mendocina_NK_01.fna	2	8.6688e-09	648567	0.600475	100	6920	6485.67	0.929489	0.0330012
cluster.827	clusters.97	0.000515231	0.0515231	0.156863	18.9655	1.72414	k__Bacteria	Dysgonomonas_mossii_DSM_22836.fna	67	0	815230	0.37314	394	2128	2069.11	0.892728	0.0446093
cluster.828	clusters.13311	0.00101001	0.101001	0.307498	18.9655	3.44828	k__Bacteria	Arcobacter_sp._L.fna	6	2.85877e-27	598289	0.276975	78	8374	7670.37	0.937559	0.0721818
cluster.829	clusters.4682	0.00142776	0.142776	0.434683	18.9655	0	k__Bacteria	Prevotella_paludivivens_DSM_17968_JCM_13650.fna	7	1.59758e-34	236722	0.380548	21	12280	11272.5	0.920937	0.0364751
cluster.830	clusters.3380	0.00114955	0.114955	0.349981	18.9275	1.26706	f__Lachnospiraceae	Dorea_longicatena_CAG_42.fna	208	0	738481	0.415969	137	6989	5390.37	0.894668	0.0402714	Dorea_longicatena_DSM_13814.fna	188	0
cluster.831	clusters.11134	0	0	0	18.8871	2.19436	k__Bacteria	Stenotrophomonas_maltophilia_PML168.fna	4	1.46609e-17	699037	0.624345	494	1368	1415.05	0.878039	0.049979
cluster.832	clusters.571	0	0	0	18.8401	0	k__Bacteria	Pseudomonas_thermotolerans_DSM_14292.fna	131	0	1031194	0.632707	594	1792	1736.02	0.887451	0.0475382	Pseudomonas_thermotolerans_J53.fna	127	0
cluster.833	clusters.19	0	0	0	18.7304	3.44828	k__Bacteria	Acinetobacter_tjernbergiae_DSM_14971_CIP_107465.fna	62	2.4073099999989e-312	1420124	0.380761	843	1718	1684.61	0.866562	0.0462035
cluster.834	clusters.2865	0.000417524	0.0417524	0.127116	18.7304	1.72414	k__Bacteria	Granulicoccus_phenolivorans_DSM_17626.fna	3	1.54087e-12	1191393	0.678865	685	1712	1739.26	0.904882	0.0516764
cluster.835	clusters.3695	0	0	0	18.7304	1.72414	k__Bacteria	Bifidobacterium_catenulatum_DSM_16992_JCM_1194_LMG_11043.fna	103	0	862934	0.555544	555	1527	1554.84	0.876512	0.0382296	Bifidobacterium_catenulatum_DSM_16992_JCM_1194_LMG_11043.fna	103	0	Bifidobacterium_catenulatum_DSM_16992_JCM_1194_LMG_11043.fna	102	0
cluster.836	clusters.2944	0.000731052	0.0731052	0.22257	18.7304	0	k__Bacteria	Acidovorax_avenae_subsp._avenae_ATCC_19860.fna	4	8.62419e-18	584676	0.678152	138	6286	4236.78	0.885077	0.0530513
cluster.837	clusters.1	0	0	0	18.6484	0.676247	c__Deltaproteobacteria	Desulfovibrio_cuneatus_DSM_11391.fna	21	5.22113e-102	700531	0.528276	430	1602	1629.14	0.848045	0.0391884
cluster.838	clusters.2852	0.00073599	0.073599	0.224074	18.5766	0	o__Actinomycetales	Nocardioidaceae_bacterium_Broad_1.fna	3	8.2587e-13	859315	0.659917	156	5455	5508.43	0.892263	0.0412983
cluster.839	clusters.8	0.000692146	0.0692146	0.210725	18.5737	3.44828	k__Bacteria	Alicycliphilus_denitrificans_K601.fna	16	1.44757e-90	2344198	0.576106	919	3330	2550.81	0.877076	0.0414809
cluster.840	clusters.2558	0.000410072	0.0410072	0.124847	18.4211	0	k__Bacteria	Ruminococcus_sp._CAG_17.fna	192	0	991095	0.435567	493	2123	2010.33	0.87553	0.0430262
cluster.841	clusters.1655	0.000689039	0.0689039	0.209779	18.4169	0.862069	k__Bacteria	Alicycliphilus_sp._CRZ1.fna	3	5.6956e-13	850704	0.654912	252	4232	3375.81	0.903958	0.0487866
cluster.842	clusters.6303	0	0	0	18.4169	0.626959	k__Bacteria	Stenotrophomonas_maltophilia_JV3.fna	2	1.36844e-08	866860	0.578128	426	2176	2034.88	0.900708	0.0375899
cluster.843	clusters.9	0.000650878	0.0650878	0.198161	18.3563	2.47821	f__Moraxellaceae	Acinetobacter_sp._CIP_102159.fna	76	0	686163	0.409974	274	2577	2504.24	0.875725	0.0402193
cluster.844	clusters.8679	0	0	0	18.3481	0.680272	k__Bacteria	Akkermansia_muciniphila_CAG_154.fna	140	0	560491	0.554425	177	3413	3166.62	0.866	0.0364272	Akkermansia_sp._UNK.MGS_1.fna	134	0	Akkermansia_muciniphila_ATCC_BAA_835.fna	130	0	Akkermansia_muciniphila.fna	125	0
cluster.845	clusters.2902	0.00118298	0.118298	0.36016	18.3398	1.36054	o__Clostridiales	Faecalibacterium_prausnitzii_A2_165.fna	70	0	414709	0.57244	131	4463	3165.72	0.878828	0.0349224
cluster.846	clusters.542	0	0	0	18.2602	1.72414	k__Bacteria	Acidovorax_sp._JS42.fna	10	2.05065e-43	1421780	0.650599	615	2766	2311.84	0.900486	0.0498543
cluster.847	clusters.4910	0.000447915	0.0447915	0.136369	18.1818	2.03762	k__Bacteria	Streptococcus_salivarius_CAG_79.fna	104	0	395614	0.397352	84	5310	4709.69	0.891649	0.0350145	Streptococcus_salivarius.fna	102	0	Streptococcus_salivarius_JIM8777.fna	100	0
cluster.848	clusters.107	0.00147288	0.147288	0.44842	18.1034	0	k__Bacteria	Bacteroides_uniformis_CL03T12C37.fna	65	1.41456999999999e-310	3219682	0.431911	1410	2525	2283.46	0.90242	0.0380059
cluster.849	clusters.50	0.00065808	0.065808	0.200353	18.1034	0	k__Bacteria	Microvirgula_aerodenitrificans_DSM_15089.fna	3	2.17407e-12	1394099	0.618361	453	3324	3077.48	0.878687	0.0406976
cluster.850	clusters.144	0	0	0	18.1034	5.17241	k__Bacteria	Comamonas_granuli_NBRC_101663.fna	6	4.11015e-27	622041	0.604627	211	3118	2948.06	0.896561	0.0408259
cluster.851	clusters.13552	0	0	0	18.1034	5.17241	k__Bacteria	Dictyostelium_discoideum_AX4.fna	2	9.73241e-09	625244	0.366914	361	1772	1731.98	0.898926	0.0466679
cluster.852	clusters.78	0.000987782	0.0987782	0.300732	17.9235	7.93531	c__Betaproteobacteria	Ethanoligenens_harbinense_YUAN_3.fna	2	4.86859e-08	2526309	0.388071	912	3427	2770.08	0.917443	0.0424056
cluster.853	clusters.5549	0	0	0	17.8803	1.73141	p__Firmicutes	Enterococcus_columbae_DSM_7374_ATCC_51263.fna	2	6.88381e-09	650264	0.463689	413	1608	1574.49	0.863188	0.0397264
cluster.854	clusters.117	0.000913792	0.0913792	0.278205	17.8683	1.41066	k__Bacteria	Bacteroides_ovatus_CAG_22.fna	121	0	2199865	0.416887	611	5441	3600.43	0.921001	0.0351303	Bacteroides_ovatus_str._3725_D1_iv.fna	121	0	Bacteroides_fragilis_str._3725_D9_ii.fna	117	0	Bacteroides_ovatus_str._3725_D9_iii.fna	117	0	Bacteroides_ovatus_CL03T12C18.fna	115	0	Bacteroides_ovatus_CL02T12C04.fna	114	0	Bacteroides_sp._3_1_23.fna	109	0	Bacteroides_ovatus_3_8_47FAA.fna	100	0
cluster.855	clusters.517	0	0	0	17.8161	5.17241	k__Bacteria	Fusobacterium_nucleatum_CTI_1.fna	2	2.55861e-08	1686519	0.31641	1131	1473	1491.18	0.876419	0.0718441
cluster.856	clusters.997	0.00177908	0.177908	0.541643	17.7116	0	k__Bacteria	Firmicutes_bacterium_CAG_321.fna	2	1.60371e-09	313525	0.295699	100	3385	3135.25	0.928672	0.063806
cluster.857	clusters.1531	0.00122341	0.122341	0.37247	17.7051	0.817768	c__Betaproteobacteria	Burkholderia_glumae_BGR1.fna	2	1.17104e-08	748276	0.598265	242	3585	3092.05	0.905997	0.0346673
cluster.858	clusters.2559	0.000733548	0.0733548	0.22333	17.6555	0.15949	k__Bacteria	Firmicutes_bacterium_CAG_270.fna	124	0	1241253	0.388973	494	3029	2512.66	0.874706	0.0463403
cluster.859	clusters.3246	0	0	0	17.6236	1.75439	k__Bacteria	Pelobacter_propionicus_DSM_2379.fna	31	9.68547e-160	458613	0.585025	340	1317	1348.86	0.871397	0.0404427
cluster.860	clusters.1293	0	0	0	17.6228	3.44828	k__Bacteria	Comamonas_aquatica_NBRC_14918.fna	14	7.92628e-63	1331235	0.610262	825	1612	1613.62	0.875929	0.0449801
cluster.861	clusters.175	0.00134301	0.134301	0.408882	17.5549	0	k__Bacteria	Vitreoscilla_stercoraria_DSM_513.fna	3	2.39151e-12	1827162	0.462266	1043	1712	1751.83	0.870499	0.0430939
cluster.862	clusters.596	0	0	0	17.5549	0	k__Bacteria	Acidovorax_sp._MR_S7.fna	7	3.77848e-31	776179	0.676943	221	3858	3512.12	0.887678	0.0523872
cluster.863	clusters.1213	0.000502487	0.0502487	0.152983	17.5287	0	k__Bacteria	Pantoea_sp._PSNIH1.fna	93	0	1310162	0.503517	308	4325	4253.77	0.868937	0.029129
cluster.864	clusters.570	0.00437825	0.437825	1.33296	17.4649	0.862069	c__Gammaproteobacteria	Enhydrobacter_aerosaccus_SK60.fna	51	1.83495e-264	777428	0.41915	384	1895	2024.55	0.86735	0.0419906
cluster.865	clusters.12367	0	0	0	17.3525	1.75439	k__Bacteria	Holdemanella_biformis_DSM_3989.fna	61	0	545854	0.339433	234	2712	2332.71	0.909584	0.051203
cluster.866	clusters.604	0.000595763	0.0595763	0.181381	17.2414	0	k__Bacteria	Prevotella_copri_CAG_164.fna	77	0	1125767	0.428556	329	4250	3421.78	0.889959	0.0351433
cluster.867	clusters.3541	0	0	0	17.2414	0	k__Bacteria	Blattabacterium_sp._Mastotermes_darwiniensis_str._MADAR.fna	2	1.96725e-09	520794	0.352692	161	4279	3234.75	0.90776	0.0534239
cluster.868	clusters.3678	0.000864553	0.0864553	0.263215	17.2414	0	k__Bacteria	Paracoccus_denitrificans_PD1222.fna	4	1.28461e-17	668868	0.648671	73	10348	9162.58	0.906005	0.0415761
cluster.869	clusters.3709	0.000811475	0.0811475	0.247055	17.0689	2.32129	f__Rhodobacteraceae	Paracoccus_sp._4681.fna	10	1.31192e-44	1075628	0.631871	545	2055	1973.63	0.880395	0.0439321
cluster.870	clusters.14	0.00201978	0.201978	0.614926	17.0161	2.63713	o__Clostridiales	Blautia_sp._CAG_52.fna	24	5.09718e-108	3083930	0.406808	1834	1641	1681.53	0.873516	0.0460214
cluster.871	clusters.1769	0	0	0	17.0063	8.62069	k__Bacteria	Streptococcus_suis.fna	14	1.08558e-63	1424364	0.400949	819	1769	1739.15	0.886238	0.0431394
cluster.872	clusters.291	0.0011443	0.11443	0.348384	16.9872	1.47059	o__Flavobacteriales	Chryseobacterium_haifense_DSM_19056.fna	4	4.39155e-17	1099451	0.321793	440	3263	2498.75	0.891781	0.0641465
cluster.873	clusters.75	0	0	0	16.954	3.44828	k__Bacteria	Escherichia_coli.fna	5	3.55236e-32	1037482	0.532399	694	1448	1494.93	0.874402	0.035563
cluster.874	clusters.3300	0.00049151	0.049151	0.149641	16.9101	0.564663	k__Bacteria	Dysgonomonas_gadei_ATCC_BAA_286.fna	3	1.28266e-12	1044668	0.368969	400	3035	2611.67	0.901274	0.043002
cluster.875	clusters.5999	0.000768628	0.0768628	0.23401	16.8861	2.94118	p__Proteobacteria	Pseudomonas_mendocina_NK_01.fna	1	0.000102381	490981	0.465747	258	1833	1903.03	0.909962	0.0592071
cluster.876	clusters.1787	0.000639189	0.0639189	0.194602	16.8495	3.44828	k__Bacteria	Arcobacter_butzleri_7h1h.fna	26	2.93544e-125	1152860	0.331492	674	1724	1710.47	0.900162	0.0758402
cluster.877	clusters.6	0	0	0	16.6667	8.33333	root	Acinetobacter_junii.fna	120	0	3132928	0.383258	2026	1531	1546.36	0.870838	0.0479965	Acinetobacter_junii_CIP_64.5.fna	119	0	Acinetobacter_junii_TG19608.fna	119	0	Acinetobacter_junii.fna	119	0	Acinetobacter_junii_SH205.fna	111	0	Acinetobacter_junii.fna	108	0
cluster.878	clusters.79	0.00133912	0.133912	0.407698	16.6667	0	root	Acinetobacter_sp._MDS7A.fna	68	0	1913322	0.389011	971	2022	1970.47	0.85675	0.0468432
cluster.879	clusters.495	0	0	0	16.6667	8.33333	root	Streptomyces_purpureus_KA281.fna	2	3.98657e-08	1491017	0.379879	811	1915	1838.49	0.856963	0.0536064
cluster.880	clusters.576	0.000532075	0.0532075	0.161991	16.6667	0	root	Tessaracoccus_sp._SIT6.fna	5	3.15243e-21	1272580	0.700891	162	9318	7855.43	0.919114	0.0488606
cluster.881	clusters.13650	0	0	0	16.6144	0	k__Bacteria	Lactococcus_lactis.fna	1	1.33909e-05	263889	0.458143	84	3642	3141.54	0.874712	0.0311363
cluster.882	clusters.6972	0	0	0	16.5361	1.72414	k__Bacteria	Ruminococcus_callidus_ATCC_27760.fna	56	8.65503e-303	454548	0.503223	318	1379	1429.4	0.883957	0.0419881
cluster.883	clusters.23	0	0	0	16.5155	1.33942	f__Moraxellaceae	Acinetobacter_sp._NIPH_284.fna	83	0	590809	0.390807	266	2492	2221.09	0.868172	0.0433015
cluster.884	clusters.2715	0	0	0	16.4316	0	k__Bacteria	Prevotella_sp._CAG_386.fna	153	0	667210	0.465158	414	1639	1611.62	0.857136	0.034071
cluster.885	clusters.4719	0.0038984	0.38984	1.18687	16.4075	0.265018	f__Flavobacteriaceae	Flavobacterium_succinicans_LMG_10402.fna	14	1.51475e-66	623094	0.34104	207	3759	3010.12	0.890452	0.0582519
cluster.886	clusters.2248	0.00171986	0.171986	0.523613	16.3961	1.78571	k__Bacteria	Faecalibacterium_prausnitzii_A2_165.fna	69	0	364969	0.587486	112	4386	3258.65	0.863246	0.0351221
cluster.887	clusters.60	0.000635572	0.0635572	0.193501	16.3793	1.72414	k__Bacteria	Staphylococcus_aureus.fna	4	7.7392e-23	2503271	0.421755	1225	2112	2043.49	0.839439	0.0424174
cluster.888	clusters.1456	0	0	0	16.3793	6.03448	k__Bacteria	Moraxella_macacae_0408225.fna	4	7.5694e-19	333718	0.429198	165	2052	2022.53	0.86544	0.0380009
cluster.889	clusters.217	0	0	0	16.3793	8.62069	k__Bacteria	Chryseobacterium_haifense_DSM_19056.fna	2	1.02259e-08	807359	0.307488	461	1704	1751.32	0.893725	0.0694688
cluster.890	clusters.250	0	0	0	16.3793	1.72414	k__Bacteria	Enterococcus_faecium.fna	2	9.53482e-12	1100025	0.396746	786	1358	1399.52	0.857471	0.0479558
cluster.891	clusters.12574	0	0	0	16.2679	0	k__Bacteria	Eubacterium_sp._CAG_86.fna	3	9.24925e-14	424518	0.373193	258	1636	1645.42	0.903856	0.0493828
cluster.892	clusters.1577	0.00334802	0.334802	1.01931	16.2383	3.47468	f__Flavobacteriaceae	Flavobacterium_sasangense_DSM_21067.fna	25	1.93837e-121	854274	0.335065	508	1537	1681.64	0.87952	0.0657301
cluster.893	clusters.4224	0.00101211	0.101211	0.30814	16.1789	2.03252	k__Bacteria	Rhizobium_etli_bv._mimosae_str._Mim1.fna	2	1.00742e-08	731224	0.318741	220	4352	3323.75	0.913932	0.0633241
cluster.894	clusters.693	0.00102739	0.102739	0.31279	16.1442	0	k__Bacteria	Tolumonas_auensis_DSM_9187.fna	102	0	1046545	0.464543	377	3433	2775.98	0.885872	0.0357446
cluster.895	clusters.3776	0	0	0	16.1442	2.19436	k__Bacteria	Sulfurospirillum_deleyianum_DSM_6946.fna	3	1.03252e-12	1245131	0.370127	752	1676	1655.76	0.916026	0.0502716
cluster.896	clusters.7650	0	0	0	16.0037	4.86111	c__Deltaproteobacteria	Pelobacter_propionicus_DSM_2379.fna	2	5.39296e-09	515820	0.605651	296	1834	1742.64	0.918262	0.0382496
cluster.897	clusters.8681	0	0	0	15.9875	0	k__Bacteria	Akkermansia_sp._UNK.MGS_1.fna	97	0	525203	0.546035	310	1733	1694.2	0.870157	0.0398616
cluster.898	clusters.2273	0	0	0	15.949	0	k__Bacteria	_Eubacterium_eligens_ATCC_27750.fna	2	3.35922e-09	759098	0.427864	251	3152	3024.29	0.874392	0.0387661
cluster.899	clusters.3936	0.000551193	0.0551193	0.167812	15.7895	0	k__Bacteria	Firmicutes_bacterium_CAG_56.fna	215	0	607989	0.443592	138	13032	4405.72	0.896495	0.0434299
cluster.900	clusters.11542	0.000954329	0.0954329	0.290547	15.7895	0	k__Bacteria	Blautia_sp._CAG_52.fna	78	0	286018	0.445878	17	16971	16824.6	0.893709	0.0373125
cluster.901	clusters.3452	0	0	0	15.7895	1.75439	k__Bacteria	Salmonella_enterica_subsp._enterica_serovar_Cubana_str._CFSAN002050.fna	1	3.63777e-05	357604	0.590038	222	1672	1610.83	0.866828	0.0362569
cluster.902	clusters.1138	0.00102674	0.102674	0.312594	15.7837	0	k__Bacteria	Paracoccus_yeei_ATCC_BAA_599.fna	9	1.312e-38	1519734	0.629137	600	3094	2532.89	0.898803	0.0439169
cluster.903	clusters.155	0	0	0	15.7721	0	p__Firmicutes	Comamonas_aquatica.fna	5	7.47131e-22	834936	0.606433	578	1366	1444.53	0.888978	0.0476586
cluster.904	clusters.3238	0.000943792	0.0943792	0.287339	15.7524	5.17241	k__Bacteria	Bacteroides_paurosaccharolyticus_JCM_15092.fna	2	1.75033e-08	1083367	0.378286	624	1765	1736.17	0.894666	0.0528144
cluster.905	clusters.1221	0	0	0	15.674	1.72414	k__Bacteria	Enhydrobacter_aerosaccus_SK60.fna	49	3.13489e-267	354706	0.438177	178	2065	1992.73	0.877084	0.0393292
cluster.906	clusters.530	0.000769991	0.0769991	0.234425	15.674	5.95611	k__Bacteria	Firmicutes_bacterium_CAG_129.fna	36	2.29662e-179	1154272	0.556262	677	1546	1704.98	0.879197	0.0391383
cluster.907	clusters.1869	0.00104801	0.104801	0.319067	15.674	0	k__Bacteria	Paracoccus_halophilus.fna	12	5.36232e-54	1079650	0.649521	135	8344	7997.41	0.904241	0.0427236
cluster.908	clusters.2096	0	0	0	15.5956	3.44828	k__Bacteria	Thauera_terpenica_58Eu.fna	163	0	916501	0.649465	494	1943	1855.27	0.905145	0.0462611
cluster.909	clusters.32	0.000790135	0.0790135	0.240558	15.5172	0.862069	k__Bacteria	Pseudomonas_stutzeri_KOS6.fna	3	5.79391e-12	2025149	0.584058	971	2212	2085.63	0.891575	0.0349528
cluster.910	clusters.127	0.00147228	0.147228	0.448238	15.5172	5.17241	k__Bacteria	Acidovorax_temperans.fna	67	0	1821569	0.600832	689	3282	2643.79	0.870747	0.0400556
cluster.911	clusters.700	0.00108761	0.108761	0.331126	15.5172	4.31034	k__Bacteria	Bacteroides_ovatus_CL03T12C18.fna	109	0	2527411	0.401603	1056	2736	2393.38	0.90551	0.0398055	Bacteroides_ovatus_CL02T12C04.fna	106	0	Bacteroides_ovatus_CAG_22.fna	105	0	Bacteroides_ovatus_3_8_47FAA.fna	101	0
cluster.912	clusters.44	0.00126658	0.126658	0.385613	15.5172	0	k__Bacteria	beta_proteobacterium_L13.fna	3	8.01462e-13	925837	0.607137	474	1981	1953.24	0.856675	0.0448291
cluster.913	clusters.3191	0	0	0	15.5172	1.72414	k__Bacteria	Firmicutes_bacterium_CAG_94.fna	3	8.96853e-13	1106061	0.50436	518	2479	2135.25	0.870638	0.0370781
cluster.914	clusters.841	0	0	0	15.5172	1.72414	k__Bacteria	Klebsiella_michiganensis.fna	131	0	1308973	0.566993	649	2162	2016.91	0.894815	0.0356352	Klebsiella_oxytoca_SA2.fna	131	0	Klebsiella_oxytoca_10_5242.fna	111	0	Klebsiella_sp._OBRC7.fna	108	0	Klebsiella_oxytoca_H1g.fna	107	0	Klebsiella_oxytoca.fna	106	0	Klebsiella_oxytoca_MGH_27.fna	104	0	Klebsiella_oxytoca_E718.fna	103	0	Klebsiella_oxytoca_MGH_41.fna	102	0	Klebsiella_oxytoca_HKOPL1.fna	101	0
cluster.915	clusters.4200	0.000703337	0.0703337	0.214132	15.5172	0.862069	k__Bacteria	Thauera_phenylacetica_B4P.fna	11	2.28577e-52	480270	0.678522	213	2320	2254.79	0.893356	0.0527863
cluster.916	clusters.9084	0	0	0	15.5172	1.72414	k__Bacteria	Candidatus_Arthromitus_sp._SFB_rat_Yit.fna	1	6.476e-05	350744	0.518809	169	2213	2075.41	0.881828	0.0387431
cluster.917	clusters.2398	0.000591858	0.0591858	0.180192	15.5172	0	k__Bacteria	Alistipes_sp._CAG_53.fna	192	0	551947	0.609251	42	13292	13141.6	0.918017	0.0320915	Alistipes_shahii_WAL_8301.fna	135	0
cluster.918	clusters.85	0.00115166	0.115166	0.350623	15.4127	0	k__Bacteria	Aeromonas_caviae_Ae398.fna	57	5.22693e-269	3519687	0.548803	1649	2355	2134.44	0.864616	0.036096
cluster.919	clusters.301	0.000471927	0.0471927	0.143679	15.3907	1.75439	k__Bacteria	Pseudomonas_thermotolerans_DSM_14292.fna	16	7.07168e-76	722130	0.571671	489	1364	1476.75	0.878665	0.04327
cluster.920	clusters.1532	0.00200356	0.200356	0.609987	15.3709	0.473934	c__Betaproteobacteria	Pseudomonas_stutzeri_RCH2.fna	2	2.27236e-08	1180111	0.599157	543	2264	2173.32	0.903071	0.0359421
cluster.921	clusters.1641	0.00123713	0.123713	0.376648	15.1786	0	k__Bacteria	Faecalibacterium_prausnitzii_M21_2.fna	148	0	1207158	0.556452	658	1610	1834.59	0.871184	0.0400792
cluster.922	clusters.144	0.00121488	0.121488	0.369872	15.0982	2.4984	c__Gammaproteobacteria	Pseudomonas_putida_NBRC_14164.fna	5	4.66573e-20	2093624	0.309816	836	2838	2504.33	0.857548	0.0913495
cluster.923	clusters.11477	0	0	0	14.9216	0	k__Bacteria	Azospirillum_brasilense_Sp245.fna	1	9.61235e-05	555841	0.470001	347	1602	1601.85	0.898019	0.0387687
cluster.924	clusters.6546	0.000712655	0.0712655	0.216969	14.906	0	k__Bacteria	Aeromonas_hydrophila_ML09_119.fna	1	0.000196104	1041324	0.458653	455	2644	2288.62	0.887246	0.0381247
cluster.925	clusters.752	0.000899195	0.0899195	0.273761	14.838	0.15674	k__Bacteria	Acinetobacter_junii_SH205.fna	85	0	1655284	0.373689	601	3311	2754.22	0.866735	0.0458398
cluster.926	clusters.196	0	0	0	14.8324	0.677507	k__Bacteria	Arcobacter_butzleri_ED_1.fna	9	2.84258e-42	551363	0.269985	189	3165	2917.26	0.907587	0.0771695
cluster.927	clusters.251	0.000857253	0.0857253	0.260992	14.8119	0	k__Bacteria	Achromobacter_arsenitoxydans_SY8.fna	4	1.10948e-17	619269	0.668212	290	2159	2135.41	0.891793	0.0473435
cluster.928	clusters.1155	0.000582953	0.0582953	0.177481	14.7335	0.15674	k__Bacteria	Thioalkalivibrio_sp._ALJ24.fna	2	1.6234e-08	1103872	0.554222	531	2192	2078.85	0.885461	0.0421175
cluster.929	clusters.7713	0	0	0	14.7335	0.470219	k__Bacteria	Sinorhizobium_sp._M14.fna	9	1.82252e-48	547611	0.581583	354	1537	1546.92	0.890459	0.0427594
cluster.930	clusters.5	0.00111213	0.111213	0.338591	14.6552	3.44828	k__Bacteria	Acinetobacter_lwoffii_WJ10621.fna	56	2.08933e-275	1982992	0.386042	784	3012	2529.33	0.865655	0.0445125
cluster.931	clusters.2	0.00163241	0.163241	0.496989	14.6552	3.44828	k__Bacteria	Acinetobacter_parvus_NIPH_1103.fna	57	2.04987e-301	643116	0.400928	321	2060	2003.48	0.884144	0.04293
cluster.932	clusters.735	0.000852943	0.0852943	0.25968	14.6552	1.72414	k__Bacteria	Bacteroides_sp._2_1_22.fna	77	0	775017	0.418386	143	7223	5419.7	0.913135	0.0333488
cluster.933	clusters.12	0.000819303	0.0819303	0.249438	14.6552	0	k__Bacteria	Thiomonas_intermedia_K12.fna	6	1.47946e-33	1477493	0.562739	902	1478	1638.02	0.895476	0.0415806
cluster.934	clusters.3768	0	0	0	14.6552	0	k__Bacteria	Clostridium_nexile_CAG_348.fna	5	9.16456e-23	546230	0.396968	246	2341	2220.45	0.88938	0.043839
cluster.935	clusters.2965	0.00124795	0.124795	0.379941	14.6552	0	k__Bacteria	Pelomonas_sp._JGI_001013_K11.fna	2	1.168e-09	365917	0.666348	53	8344	6904.09	0.899843	0.0495715
cluster.936	clusters.429	0.000687114	0.0687114	0.209193	14.6448	0	o__Bacteroidales	Bacteroides_thetaiotaomicron_VPI_5482.fna	66	0	1059180	0.413726	318	5778	3330.75	0.904696	0.0379763
cluster.937	clusters.12792	0	0	0	14.5768	0	k__Bacteria	Streptococcus_thermophilus_JIM_8232.fna	2	9.9704e-10	218771	0.363549	137	1648	1596.87	0.871701	0.0484403
cluster.938	clusters.116	0.000615584	0.0615584	0.187416	14.5136	1.75439	k__Bacteria	Pseudomonas_alcaligenes_NBRC_14159.fna	23	1.40696e-110	821647	0.614271	386	2316	2128.62	0.88681	0.0418299
cluster.939	clusters.219	0	0	0	14.5136	1.75439	k__Bacteria	Neisseria_meningitidis_053442.fna	2	4.43646e-09	513302	0.52715	280	1801	1833.22	0.836825	0.0437371
cluster.940	clusters.3400	0	0	0	14.4201	0	k__Bacteria	Desulfomicrobium_escambiense_DSM_10707.fna	4	1.99463e-18	405685	0.597811	251	1642	1616.27	0.907652	0.0374096
cluster.941	clusters.6971	0	0	0	14.3574	1.72414	k__Bacteria	Ruminococcus_callidus_ATCC_27760.fna	118	0	488042	0.513558	283	1812	1724.53	0.866962	0.0383263
cluster.942	clusters.957	0.000482101	0.0482101	0.146777	14.2633	0	k__Bacteria	Enhydrobacter_aerosaccus_SK60.fna	57	5.05188e-294	971574	0.405541	518	1918	1875.63	0.86762	0.0442785
cluster.943	clusters.226	0.000856152	0.0856152	0.260657	14.237	1.05519	k__Bacteria	Lachnospiraceae_bacterium_7_1_58FAA.fna	13	1.06199e-52	4535513	0.530833	2361	1948	1921.01	0.867189	0.0372127
cluster.944	clusters.9085	0	0	0	14.2163	1.88088	k__Bacteria	Collimonas_fungivorans_Ter331.fna	1	3.71936e-05	168909	0.527882	99	1803	1706.15	0.87903	0.0400937
cluster.945	clusters.7176	0	0	0	14.2105	0	k__Bacteria	Desulfobulbus_propionicus_DSM_2032.fna	5	2.66148e-22	649664	0.572745	452	1394	1437.31	0.867816	0.04081
cluster.946	clusters.942	0	0	0	14.1587	0.0311526	o__Burkholderiales	Tistrella_mobilis_KA081020_065.fna	9	1.26421e-42	632077	0.668148	247	2693	2559.02	0.895926	0.0533466
cluster.947	clusters.4005	0	0	0	14.1355	0.473934	c__Betaproteobacteria	Rhodobacter_sphaeroides_ATCC_17025.fna	2	2.12002e-09	425366	0.609971	168	3581	2531.94	0.894279	0.0367013
cluster.948	clusters.200	0.00246519	0.246519	0.75053	14.1327	0	k__Bacteria	Aeromonas_media.fna	91	0	837547	0.605617	411	2140	2037.83	0.853474	0.0370473
cluster.949	clusters.192	0.00110994	0.110994	0.337924	14.1066	3.60502	k__Bacteria	Arcobacter_sp._L.fna	6	2.30476e-26	925403	0.273625	281	3821	3293.25	0.919874	0.0743024
cluster.950	clusters.2109	0	0	0	14.1066	3.44828	k__Bacteria	Mythimna_separata_entomopoxvirus_L_.fna	1	5.01031e-05	1018758	0.368842	604	1710	1686.69	0.876935	0.0519394
cluster.951	clusters.1962	0	0	0	14.1066	0	k__Bacteria	Bifidobacterium_longum_subsp._longum_35B.fna	137	0	638728	0.590475	210	3468	3041.56	0.853313	0.0326279	Bifidobacterium_longum_subsp._longum_EK13.fna	130	0	Bifidobacterium_longum_subsp._longum_72B.fna	129	0	Bifidobacterium_longum_subsp._infantis_CCUG_52486.fna	126	0	Bifidobacterium_longum_subsp._longum_1_5B.fna	125	0	Bifidobacterium_longum_subsp._longum_ATCC_55813.fna	125	0	Bifidobacterium_longum_subsp._infantis_157F.fna	121	0	Bifidobacterium_longum_subsp._longum_F8.fna	120	0	Bifidobacterium_longum_DJO10A.fna	118	0	Bifidobacterium_longum_subsp._longum_2_2B.fna	118	0	Bifidobacterium_longum_subsp._longum_1_6B.fna	117	0	Bifidobacterium_longum_CAG_69.fna	116
cluster.952	clusters.1187	0.0040613	0.40613	1.23647	14.0731	0.309598	f__Comamonadaceae	Aromatoleum_aromaticum_EbN1.fna	9	3.53543e-46	765255	0.581721	306	2983	2500.83	0.89274	0.0414476
cluster.953	clusters.355	0	0	0	14.0351	0	k__Bacteria	Kitasatospora_sp._MBT63.fna	2	3.90941e-09	405090	0.570384	145	3165	2793.72	0.883243	0.0312384
cluster.954	clusters.5016	0	0	0	14.0282	0.31348	k__Bacteria	Actinomyces_sp._MS2.fna	5	1.34452e-21	1048568	0.659464	595	1854	1762.3	0.889301	0.0481856
cluster.955	clusters.3440	0	0	0	13.9498	3.44828	k__Bacteria	Ideonella_sp._B508_1.fna	3	7.86053e-14	368255	0.582471	196	2011	1878.85	0.882731	0.0424416
cluster.956	clusters.314	0.000822556	0.0822556	0.250428	13.9498	0	k__Bacteria	Methanobrevibacter_smithii_DSM_2375.fna	3	1.22922e-12	1714716	0.277924	725	2564	2365.13	0.869797	0.0741668
cluster.957	clusters.2912	0.00159951	0.159951	0.486974	13.8799	0	k__Bacteria	Faecalibacterium_prausnitzii_A2_165.fna	121	0	529834	0.59023	155	4790	3418.28	0.887906	0.0350439
cluster.958	clusters.13683	0	0	0	13.8663	0.33557	o__Clostridiales	Ruminococcus_sp._A254.MGS_254.fna	89	0	349540	0.47103	239	1428	1462.51	0.879676	0.0429107
cluster.959	clusters.171	0.00108521	0.108521	0.330393	13.8346	0.414938	f__Rhodocyclaceae	Dechlorosoma_suillum_PS.fna	5	4.09989e-21	1284759	0.614606	375	4667	3426.02	0.853646	0.0409973
cluster.960	clusters.430	0	0	0	13.7931	4.31034	k__Bacteria	Bacteroides_thetaiotaomicron_dnLKV9.fna	76	0	1237739	0.409937	514	2785	2408.05	0.887978	0.0378281
cluster.961	clusters.706	0.000617865	0.0617865	0.18811	13.7931	1.72414	k__Bacteria	Alistipes_putredinis_DSM_17216.fna	158	0	1291894	0.51862	585	2372	2208.37	0.871572	0.034511	Alistipes_putredinis_CAG_67.fna	111	0
cluster.962	clusters.431	0.000750182	0.0750182	0.228394	13.7931	0	k__Bacteria	Bacteroides_thetaiotaomicron_VPI_5482.fna	152	0	1047401	0.43445	104	11014	10071.2	0.907382	0.029705	Bacteroides_sp._1_1_6.fna	146	0	Bacteroides_thetaiotaomicron_CAG_40.fna	135	0	Bacteroides_thetaiotaomicron_dnLKV9.fna	130	0	Bacteroides_sp._1_1_14.fna	120	0
cluster.963	clusters.193	0.00203453	0.203453	0.619417	13.7931	1.72414	k__Bacteria	Arcobacter_butzleri_7h1h.fna	8	8.07771e-37	661802	0.27307	283	2559	2338.52	0.927373	0.0766125
cluster.964	clusters.4957	0	0	0	13.7931	0	k__Bacteria	Ulnaria_acus.fna	2	1.90707e-10	329553	0.601885	167	2089	1973.37	0.889535	0.0364004
cluster.965	clusters.3332	0.00202753	0.202753	0.617286	13.7931	0	k__Bacteria	Grateloupia_taiwanensis.fna	1	3.41869e-05	702947	0.376752	179	4354	3927.08	0.864949	0.043797
cluster.966	clusters.4557	0.000650156	0.0650156	0.197941	13.7931	0	k__Bacteria	Candidatus_Contendobacter_odensis_Run_B_J11.fna	3	8.49208e-13	906511	0.629344	136	7287	6665.52	0.885214	0.0358102
cluster.967	clusters.4977	0	0	0	13.7931	1.72414	k__Bacteria	Pseudoxanthomonas_spadix_BD_a59.fna	1	0.000104471	530035	0.556456	297	1905	1784.63	0.877633	0.0316051
cluster.968	clusters.2691	0.00114495	0.114495	0.348583	13.7931	0	k__Bacteria	Bombus_terrestris.fna	1	0.000120924	533168	0.344173	177	3744	3012.25	0.883125	0.05409
cluster.969	clusters.3401	0	0	0	13.7931	0	k__Bacteria	Desulfomicrobium_escambiense_DSM_10707.fna	4	3.83132e-18	486854	0.581891	366	1294	1330.2	0.886266	0.0386995
cluster.970	clusters.1964	0.00223469	0.223469	0.680355	13.7931	0	k__Bacteria	Bifidobacterium_longum_NCC2705.fna	178	0	453585	0.606349	19	27289	23872.9	0.893866	0.0289582	Bifidobacterium_longum_CAG_69.fna	176	0	Bifidobacterium_longum.fna	174	0	Bifidobacterium_longum_subsp._longum_1_5B.fna	169	0	Bifidobacterium_longum_subsp._longum_F8.fna	168	0	Bifidobacterium_longum_DJO10A.fna	163	0	Bifidobacterium_longum_D2957.fna	162	0	Bifidobacterium_longum_subsp._longum_ATCC_55813.fna	161	0	Bifidobacterium_longum_subsp._longum_JCM_1217.fna	160	0	Bifidobacterium_longum_subsp._longum.fna	160	0	Bifidobacterium_longum_subsp._longum_7_1B.fna	159	0	Bifidobacterium_sp._12_1_47BFAA.fna	159
cluster.971	clusters.815	0	0	0	13.7799	1.75439	k__Bacteria	Anaerostipes_sp._CAG_276.fna	2	6.31412e-09	584754	0.447229	363	1636	1610.89	0.88966	0.0388604
cluster.972	clusters.473	0	0	0	13.7169	1.85983	c__Betaproteobacteria	Leptothrix_cholodnii_SP_6.fna	2	7.04693e-09	584616	0.613216	318	1997	1838.42	0.901388	0.0392072
cluster.973	clusters.10867	0	0	0	13.7161	0	k__Bacteria	Selenomonas_bovis_8_14_1.fna	3	5.27056e-14	338789	0.509491	179	1952	1892.68	0.914873	0.0322449
cluster.974	clusters.5283	0	0	0	13.7147	1.72414	k__Bacteria	Flavobacterium_sasangense_DSM_21067.fna	60	2.01013e-301	1513951	0.319766	842	1889	1798.04	0.895268	0.0650577
cluster.975	clusters.8182	0	0	0	13.6364	3.57143	k__Bacteria	Eggerthella_sp._HGA1.fna	32	1.82343e-167	392954	0.621719	237	1688	1658.03	0.841735	0.0443781
cluster.976	clusters.2899	0	0	0	13.5065	2.14286	k__Bacteria	Faecalibacterium_cf._prausnitzii_KLE1255.fna	11	1.16622e-50	797346	0.601538	483	1680	1650.82	0.85809	0.0379479
cluster.977	clusters.2916	0.000513098	0.0513098	0.156214	13.3929	0	k__Bacteria	Faecalibacterium_sp._CAG_82.fna	247	0	747983	0.601816	201	3909	3721.31	0.879893	0.0333992
cluster.978	clusters.217	0.0021382	0.21382	0.650978	13.3229	0	k__Bacteria	Aeromonas_media.fna	100	0	712770	0.612054	351	2150	2030.68	0.871545	0.0377571
cluster.979	clusters.323	0.000515376	0.0515376	0.156907	13.3117	0.487013	k__Bacteria	Subdoligranulum_sp._4_3_54A2FAA.fna	46	3.71129e-231	976191	0.600847	403	2681	2422.31	0.878737	0.0407286
cluster.980	clusters.95	0.00113887	0.113887	0.34673	13.2445	0	k__Bacteria	Bacteroides_uniformis_str._3978_T3_i.fna	33	1.56834e-146	4045152	0.426165	1580	3145	2560.22	0.886717	0.0408417
cluster.981	clusters.584	0.000963335	0.0963335	0.293289	13.1818	0	k__Bacteria	Alicycliphilus_sp._CRZ1.fna	7	7.46578e-33	439732	0.662929	234	1974	1879.2	0.8811	0.0513708
cluster.982	clusters.9130	0	0	0	13.1034	0	k__Bacteria	Sinorhizobium_sp._M14.fna	5	2.4437e-26	422611	0.585285	295	1363	1432.58	0.869968	0.0456816
cluster.983	clusters.15767	0	0	0	13.0941	0	k__Bacteria	Eubacterium_sp._CAG_38.fna	2	1.32623e-09	247142	0.596337	165	1445	1497.83	0.851531	0.0431465
cluster.984	clusters.78	0.00227409	0.227409	0.692351	13.0878	3.44828	k__Bacteria	Nitrosomonas_europaea_ATCC_19718.fna	5	3.42772e-21	1382392	0.492015	632	2414	2187.33	0.86315	0.0432125
cluster.985	clusters.8	0.00147205	0.147205	0.448168	12.931	3.44828	k__Bacteria	Acinetobacter_johnsonii_SH046.fna	55	5.27753e-269	1955560	0.382352	814	3154	2402.41	0.862994	0.0450848
cluster.986	clusters.10	0.000599182	0.0599182	0.182422	12.931	4.31034	k__Bacteria	Acinetobacter_parvus_NIPH_1103.fna	41	2.54287e-205	982184	0.381201	477	2221	2059.09	0.867646	0.0457559
cluster.987	clusters.2744	0	0	0	12.931	0	k__Bacteria	Microlunatus_phosphovorus_NM_1.fna	2	1.87202e-08	1001539	0.582331	667	1504	1501.56	0.879114	0.036412
cluster.988	clusters.2521	0.000536634	0.0536634	0.163379	12.931	0	k__Bacteria	Alistipes_sp._CAG_53.fna	125	0	368751	0.614146	35	10630	10535.7	0.916087	0.0332358
cluster.989	clusters.1241	0	0	0	12.9181	0.947867	c__Betaproteobacteria	Rhodococcus_jostii_RHA1.fna	1	5.1045e-05	455672	0.617409	219	2346	2080.69	0.915619	0.0392425
cluster.990	clusters.5607	0.000884117	0.0884117	0.269171	12.8736	0	k__Bacteria	Microbacterium_phage_Min1.fna	2	4.80088e-11	615602	0.666153	138	5477	4460.88	0.895212	0.0430505
cluster.991	clusters.4520	0.000645843	0.0645843	0.196628	12.8527	0	k__Bacteria	Flavobacterium_sasangense_DSM_21067.fna	10	1.0842e-49	276125	0.322224	79	3720	3495.25	0.939459	0.0631615
cluster.992	clusters.27	0.00185652	0.185652	0.56522	12.76	0	c__Gammaproteobacteria	Aeromonas_veronii_bv._sobria.fna	18	5.40226e-77	3289235	0.52217	2024	1522	1625.12	0.876398	0.0366276
cluster.993	clusters.170	0.000720288	0.0720288	0.219293	12.6623	0	k__Bacteria	Dorea_formicigenerans_4_6_53AFAA.fna	16	1.13941e-73	1061844	0.488333	275	4136	3861.25	0.858819	0.0391274
cluster.994	clusters.94	0.000760636	0.0760636	0.231577	12.5235	1.72414	k__Bacteria	Bacteroides_fragilis_str._3725_D9_ii.fna	28	1.84148e-118	5531549	0.421823	2767	2036	1999.11	0.880057	0.0413656
cluster.995	clusters.4454	0.000824338	0.0824338	0.250971	12.5231	0	f__Lachnospiraceae	Coprococcus_comes_CAG_19.fna	71	0	537155	0.405129	165	4555	3255.48	0.870196	0.0431044
cluster.996	clusters.80	0.00127824	0.127824	0.389161	12.5	0	root	Acidovorax_sp._JHL_3.fna	39	1.05611e-180	2890941	0.583249	1404	2191	2059.07	0.872322	0.0407829
cluster.997	clusters.1429	0.000581393	0.0581393	0.177006	12.5	0	root	Dechloromonas_aromatica_RCB.fna	3	1.3792e-12	1110157	0.588574	404	2956	2747.91	0.897811	0.0341962
cluster.998	clusters.4492	0.000604825	0.0604825	0.18414	12.5	0	root	Pseudomonas_pseudoalcaligenes_CECT_5344.fna	95	0	650355	0.624682	212	4722	3067.71	0.875285	0.0384683
cluster.999	clusters.1617	0	0	0	12.5	0	root	Arcobacter_septicus.fna	6	4.79138e-26	1167513	0.262803	682	1712	1711.9	0.90109	0.0825112
cluster.1000	clusters.13765	0.000534848	0.0534848	0.162835	12.5	0	root	Francisella_tularensis_subsp._tularensis_TI0902.fna	1	7.35341e-05	390071	0.338931	85	5414	4589.07	0.933358	0.0469858
cluster.1001	clusters.3181	0	0	0	12.3824	3.60502	k__Bacteria	Francisella_tularensis_subsp._tularensis_TI0902.fna	1	8.4566e-05	462906	0.311482	263	1846	1760.1	0.886431	0.0705049
cluster.1002	clusters.2668	0.000514812	0.0514812	0.156735	12.2807	0	k__Bacteria	Pseudomonas_fluorescens.fna	41	1.01772e-202	981341	0.597765	190	5528	5164.95	0.898444	0.0330232
cluster.1003	clusters.9606	0	0	0	12.2807	0	k__Bacteria	Catenibacterium_sp._CAG_290.fna	108	0	510199	0.336333	193	2903	2643.52	0.887552	0.0498729
cluster.1004	clusters.3241	0.000775611	0.0775611	0.236136	12.1473	2.58621	k__Bacteria	Comamonadaceae_bacterium_JGI_0001013_A16.fna	2	9.93006e-10	581198	0.593999	243	2722	2391.76	0.880621	0.0385868
cluster.1005	clusters.2558	0.000674053	0.0674053	0.205216	12.1473	0	k__Bacteria	_Clostridium_sticklandii.fna	69	0	739978	0.326787	338	2107	2189.28	0.883551	0.0563501
cluster.1006	clusters.3271	0	0	0	12.1473	0	k__Bacteria	Empedobacter_falsenii.fna	5	2.25524e-23	373444	0.316564	99	4147	3772.16	0.904146	0.063014
cluster.1007	clusters.2122	0.000563965	0.0563965	0.1717	12.1157	0.561313	o__Actinomycetales	Micrococcus_luteus_str._modasa.fna	4	1.04422e-17	732216	0.688623	205	3951	3571.79	0.893566	0.0479363
cluster.1008	clusters.343	0.000772001	0.0772001	0.235037	12.069	0	k__Bacteria	Cupriavidus_metallidurans_CH34.fna	3	1.44462e-12	1174881	0.624896	712	1598	1650.11	0.892796	0.0439182
cluster.1009	clusters.468	0	0	0	12.069	0	k__Bacteria	Aeromonas_hydrophila_4AK4.fna	60	6.06797e-307	1013364	0.597856	600	1637	1688.94	0.867435	0.038132
cluster.1010	clusters.203	0.00129334	0.129334	0.393758	12.069	0	k__Bacteria	Aeromonas_media.fna	108	0	983789	0.594572	419	2469	2347.95	0.869429	0.0364629	Aeromonas_media_WS.fna	105	0
cluster.1011	clusters.1007	0.00152151	0.152151	0.463227	12.069	1.72414	k__Bacteria	Tolumonas_auensis_DSM_9187.fna	4	2.65586e-17	876641	0.468201	374	2617	2343.96	0.892844	0.0336571
cluster.1012	clusters.118	0	0	0	12.069	2.74295	k__Bacteria	Acinetobacter_sp._CIP_102637.fna	40	3.95684e-211	451720	0.408906	238	2073	1897.98	0.868235	0.041286
cluster.1013	clusters.3266	0	0	0	12.069	0	k__Bacteria	Empedobacter_falsenii.fna	8	9.81962e-38	439624	0.313925	102	4661	4310.04	0.90427	0.0637416
cluster.1014	clusters.17140	0	0	0	12.069	0	k__Bacteria	Ruminococcus_callidus_ATCC_27760.fna	55	3.12975e-300	389274	0.499841	277	1379	1405.32	0.869331	0.0410016
cluster.1015	clusters.8750	0.000828989	0.0828989	0.252387	12.069	0	k__Bacteria	Empedobacter_falsenii.fna	81	0	592058	0.319036	48	12980	12334.5	0.893472	0.0627739
cluster.1016	clusters.15147	0	0	0	12.0415	1.75439	k__Bacteria	Lactobacillus_delbrueckii_subsp._bulgaricus_ATCC_BAA_365.fna	2	1.17188e-09	240636	0.60267	165	1423	1458.4	0.851548	0.0434657
cluster.1017	clusters.3469	0	0	0	11.9056	0.201613	c__Clostridia	Thermoanaerobacterium_saccharolyticum_JW_SL_YS485.fna	2	6.14538e-14	548259	0.582252	289	2023	1897.09	0.888868	0.0427622
cluster.1018	clusters.3378	0	0	0	11.882	2.63158	k__Bacteria	Dorea_longicatena_DSM_13814.fna	66	0	947922	0.393679	563	1704	1683.7	0.866897	0.0475778
cluster.1019	clusters.2082	0.00057517	0.057517	0.175112	11.8339	0	k__Bacteria	Comamonas_testosteroni.fna	73	0	1479973	0.637512	775	1821	1909.64	0.883313	0.0436765
cluster.1020	clusters.430	0.000691033	0.0691033	0.210386	11.6928	0	k__Bacteria	Patulibacter_americanus_DSM_16676.fna	3	3.2999e-12	1623672	0.705096	508	3548	3196.2	0.907712	0.0521903
cluster.1021	clusters.217	0	0	0	11.6771	0	k__Bacteria	Paracoccus_yeei_ATCC_BAA_599.fna	5	2.02896e-22	597582	0.600222	367	1592	1628.29	0.877905	0.0471842
cluster.1022	clusters.164	0.00102904	0.102904	0.313294	11.6771	0	k__Bacteria	Aeromonas_sp._HZM.fna	81	0	931848	0.588384	284	4270	3281.15	0.87164	0.0356387
cluster.1023	clusters.4036	0	0	0	11.6108	0.15949	k__Bacteria	Desulfovibrio_desulfuricans_subsp._desulfuricans_DSM_642.fna	3	3.98363e-14	297157	0.540159	117	2791	2539.8	0.833162	0.0339199
cluster.1024	clusters.2924	0.000842393	0.0842393	0.256468	11.6071	0	k__Bacteria	Faecalibacterium_prausnitzii_M21_2.fna	33	1.94779e-171	452101	0.578006	136	3964	3324.27	0.877096	0.0347938
cluster.1025	clusters.687	0	0	0	11.5298	0.537634	k__Bacteria	Paludibacter_propionicigenes_WB4.fna	4	5.23476e-17	1070068	0.382449	439	2795	2437.51	0.858485	0.0453726
cluster.1026	clusters.10731	0	0	0	11.5204	0	k__Bacteria	Flavobacterium_sasangense_DSM_21067.fna	12	5.53917e-61	239545	0.322098	129	1813	1856.94	0.924336	0.0647889
cluster.1027	clusters.9318	0.0007231	0.07231	0.220149	11.4035	1.75439	k__Bacteria	Eggerthella_lenta_1_1_60AFAA.fna	3	9.53872e-14	405022	0.559155	259	1528	1563.79	0.857911	0.0355966
cluster.1028	clusters.77	0.00102779	0.102779	0.312913	11.348	0	k__Bacteria	Oscillibacter_sp._CAG_241.fna	31	7.52527e-164	358434	0.585251	69	5544	5194.7	0.893713	0.0337476
cluster.1029	clusters.820	0	0	0	11.2853	1.72414	k__Bacteria	Burkholderia_sp._K4410.MGS_135.fna	16	3.51998e-76	741744	0.481534	533	1332	1391.64	0.882097	0.0448773
cluster.1030	clusters.140	0.000908343	0.0908343	0.276546	11.233	1.88042	o__Bacteroidales	Bacteroides_stercoris_CC31F.fna	58	2.05353e-284	1915908	0.423245	859	2561	2230.39	0.883864	0.0391095
cluster.1031	clusters.4510	0	0	0	11.2188	0.309598	f__Comamonadaceae	uncultured_bacterium.fna	2	6.02611e-11	395941	0.605838	257	1548	1540.63	0.891845	0.0459491
cluster.1032	clusters.91	0.00119194	0.119194	0.362889	11.2069	1.72414	k__Bacteria	Arcobacter_sp._L.fna	7	2.70318e-29	2132269	0.262526	1067	2060	1998.38	0.903467	0.0809494
cluster.1033	clusters.3681	0	0	0	11.2069	0	k__Bacteria	Arcobacter_sp._L.fna	7	5.07738e-31	919944	0.262177	418	2407	2200.82	0.884346	0.0799091
cluster.1034	clusters.9081	0.000486583	0.0486583	0.148141	11.2069	0	k__Bacteria	Nitrosomonas_sp._AL212.fna	1	3.71011e-05	172000	0.531698	34	5366	5058.82	0.893936	0.0363569
cluster.1035	clusters.194	0.00272986	0.272986	0.831111	11.1599	1.72414	k__Bacteria	Arcobacter_sp._L.fna	12	5.62899e-56	725241	0.269746	256	3218	2832.97	0.935237	0.0777357
cluster.1036	clusters.31	0	0	0	11.1285	0	k__Bacteria	Janibacter_sp._HTCC2649.fna	3	3.36778e-13	640815	0.623926	395	1603	1622.32	0.887793	0.0512244
cluster.1037	clusters.1006	0.00107804	0.107804	0.328211	11.0763	1.72414	k__Bacteria	Tolumonas_auensis_DSM_9187.fna	6	2.20203e-25	1456050	0.450679	704	2234	2068.25	0.893579	0.0357747
cluster.1038	clusters.11498	0	0	0	10.9718	1.72414	k__Bacteria	Arcobacter_sp._L.fna	4	3.38016e-18	487165	0.273628	235	2226	2073.04	0.913128	0.0756005
cluster.1039	clusters.6493	0	0	0	10.8453	0	k__Bacteria	Selenomonas_bovis_8_14_1.fna	46	4.10407e-246	437622	0.589107	294	1480	1488.51	0.865825	0.0461593
cluster.1040	clusters.12385	0	0	0	10.8453	0	k__Bacteria	Lactococcus_lactis_subsp._cremoris_TIFN1.fna	2	1.60303e-09	274696	0.439442	185	1433	1484.84	0.891345	0.0355857
cluster.1041	clusters.36	0.00215557	0.215557	0.656265	10.815	1.72414	k__Bacteria	Acinetobacter_johnsonii_TG19605.fna	21	5.6596e-91	4321996	0.36588	2455	1780	1760.49	0.85658	0.0516024
cluster.1042	clusters.2447	0.00114345	0.114345	0.348125	10.815	0	k__Bacteria	Enhydrobacter_aerosaccus_SK60.fna	31	8.85312e-163	373784	0.423164	201	1839	1859.62	0.876124	0.0420473
cluster.1043	clusters.1003	0.000661307	0.0661307	0.201336	10.6897	1.72414	k__Bacteria	Janthinobacterium_sp._CG3.fna	2	3.89639e-08	1528092	0.585714	784	1752	1949.1	0.894302	0.0368797
cluster.1044	clusters.597	0.000730152	0.0730152	0.222296	10.6158	1.98598	o__Burkholderiales	Variovorax_paradoxus_4MFCol3.1.fna	3	2.19385e-13	518150	0.688797	126	7624	4112.3	0.882986	0.0550455
cluster.1045	clusters.6321	0.000499869	0.0499869	0.152186	10.5956	0	k__Bacteria	Starkeya_novella_DSM_506.fna	2	9.91874e-09	712453	0.593343	246	3639	2896.15	0.908837	0.0358412
cluster.1046	clusters.105	0.000937775	0.0937775	0.285507	10.5799	2.29885	k__Bacteria	Acinetobacter_johnsonii_CIP_64.6.fna	19	8.93484e-84	2560383	0.383236	1222	2231	2095.24	0.892091	0.0457669
cluster.1047	clusters.62	0.000543825	0.0543825	0.165569	10.5016	1.72414	k__Bacteria	Acinetobacter_sp._CIP_101966.fna	8	1.00564e-32	3144212	0.378971	1728	1810	1819.57	0.855497	0.0513611
cluster.1048	clusters.1128	0.00173473	0.173473	0.528141	10.5016	0	k__Bacteria	Neisseria_sp._oral_taxon_020_str._F0370.fna	3	4.92792e-13	862386	0.519919	446	2100	1933.6	0.845159	0.0432994
cluster.1049	clusters.14159	0	0	0	10.5016	0	k__Bacteria	Sulfolobus_acidocaldarius_N8.fna	1	0.000129801	773926	0.359102	459	1695	1686.11	0.898237	0.0471934
cluster.1050	clusters.171	0.000874484	0.0874484	0.266238	10.3448	0	k__Bacteria	Acinetobacter_nosocomialis_28F.fna	143	0	783141	0.377113	349	2350	2243.96	0.870636	0.0459199	Acinetobacter_pittii_42F.fna	138	0
cluster.1051	clusters.461	0.000889437	0.0889437	0.27079	10.3448	0	k__Bacteria	Thiomonas_intermedia_K12.fna	3	8.93928e-13	996858	0.664196	425	3175	2345.55	0.893662	0.0456339
cluster.1052	clusters.1228	0.00229072	0.229072	0.697413	10.3448	0	k__Bacteria	Alistipes_sp._CAG_435.fna	3	8.59784e-13	1031909	0.364581	641	1567	1609.84	0.879409	0.0553421
cluster.1053	clusters.1298	0	0	0	10.3448	0.862069	k__Bacteria	Arcobacter_butzleri_7h1h.fna	4	7.13719e-20	171476	0.276616	81	2058	2116.99	0.930579	0.0754325
cluster.1054	clusters.2980	0	0	0	10.3448	1.72414	k__Bacteria	Firmicutes_bacterium_CAG_124.fna	64	0	527766	0.594813	249	2366	2119.54	0.87646	0.0399682
cluster.1055	clusters.595	0	0	0	10.2821	0	k__Bacteria	Sphaerotilus_natans_subsp._natans_DSM_6575.fna	50	3.53898e-258	721216	0.68726	240	3544	3005.07	0.906816	0.0539397
cluster.1056	clusters.9427	0.000520017	0.0520017	0.15832	10.1097	0	k__Bacteria	Paenibacillus_mucilaginosus_KNP414.fna	1	8.56471e-05	393819	0.351001	88	5121	4475.22	0.906967	0.0461048
cluster.1057	clusters.1216	0	0	0	10.0627	0	k__Bacteria	Asticcacaulis_benevestitus_DSM_16100_ATCC_BAA_896.fna	2	5.10793e-09	488313	0.616883	147	3677	3321.86	0.907293	0.0370098
cluster.1058	clusters.6011	0	0	0	9.84347	1.94004	c__Deltaproteobacteria	Desulfomicrobium_baculatum_DSM_4028.fna	2	2.083e-09	306066	0.607042	174	1963	1759	0.927666	0.0382607
cluster.1059	clusters.2778	0	0	0	9.73903	0.240995	c__Betaproteobacteria	Trachydiscus_minutus.fna	2	1.65403e-10	239928	0.533306	89	2918	2695.82	0.890776	0.0396973
cluster.1060	clusters.11928	0	0	0	9.59248	0	k__Bacteria	Staphylococcus_hyicus.fna	3	1.22748e-19	369202	0.320226	236	1594	1564.42	0.882186	0.0615331
cluster.1061	clusters.669	0.0105182	1.05182	3.20227	9.56113	0.15674	k__Bacteria	Neisseria_weaveri_ATCC_51223.fna	3	1.40084e-13	516426	0.542056	155	4145	3331.78	0.85268	0.0403009
cluster.1062	clusters.15112	0.00106425	0.106425	0.324014	9.49367	0	o__Clostridiales	Blautia_sp._CAG_52.fna	45	2.51122e-251	231397	0.439059	7	35582	33056.7	0.898465	0.0362692
cluster.1063	clusters.423	0.000848859	0.0848859	0.258437	9.48276	3.44828	k__Bacteria	Enhydrobacter_aerosaccus_SK60.fna	25	5.45882e-116	1885878	0.371619	941	2072	2004.12	0.867793	0.0501046
cluster.1064	clusters.4197	0	0	0	9.48276	0	k__Bacteria	Thauera_terpenica_58Eu.fna	6	2.37886e-28	356859	0.673675	110	3356	3244.17	0.891607	0.0496986
cluster.1065	clusters.593	0.000734655	0.0734655	0.223667	9.279	0	k__Bacteria	Microvirgula_aerodenitrificans_DSM_15089.fna	3	1.7571e-13	503986	0.676741	77	6627	6545.27	0.891487	0.0531429
cluster.1066	clusters.128	0.0014782	0.14782	0.45004	9.24765	1.72414	k__Bacteria	Burkholderia_sp._M701.fna	2	4.26096e-09	1344195	0.57336	714	1857	1882.63	0.891313	0.037179
cluster.1067	clusters.3772	0	0	0	9.24765	0	k__Bacteria	Bacillus_megaterium_WSH_002.fna	1	1.59226e-05	1139814	0.392374	772	1452	1476.44	0.868131	0.0487561
cluster.1068	clusters.10	0.00279931	0.279931	0.852256	9.18919	0.810811	c__Gammaproteobacteria	Aeromonas_caviae.fna	31	1.76609e-182	737201	0.6114	221	4033	3335.75	0.897634	0.0395085
cluster.1069	clusters.1968	0.000871536	0.0871536	0.26534	9.16928	0	k__Bacteria	Bifidobacterium_longum_subsp._longum_BBMN68.fna	129	0	425397	0.605185	79	5444	5384.77	0.877592	0.0312774	Bifidobacterium_longum_subsp._longum_ATCC_55813.fna	128	0	Bifidobacterium_longum_subsp._longum_F8.fna	124	0	Bifidobacterium_longum_CAG_69.fna	124	0	Bifidobacterium_longum.fna	124	0	Bifidobacterium_longum_subsp._longum_35B.fna	122	0	Bifidobacterium_longum_subsp._longum_GT15.fna	119	0	Bifidobacterium_longum_E18.fna	119	0	Bifidobacterium_longum_subsp._longum_1_5B.fna	118	0	Bifidobacterium_sp._12_1_47BFAA.fna	117	0	Bifidobacterium_longum_subsp._longum_EK5.fna	116	0	Bifidobacterium_longum_subsp._longum_72B.fna	115
cluster.1070	clusters.615	0	0	0	9.11703	0	k__Bacteria	Acidovorax_sp._JS42.fna	4	2.58661e-17	824071	0.641871	522	1557	1578.68	0.871333	0.0510407
cluster.1071	clusters.155	0.000981519	0.0981519	0.298825	9.10136	1.72414	k__Bacteria	Bacteroides_dorei.fna	61	9.14735e-297	2029488	0.402825	525	6291	3865.69	0.869687	0.0398728
cluster.1072	clusters.508	0	0	0	9.09091	0	k__Bacteria	Blautia_sp._KLE_1732.fna	63	1.07162838582966e-320	1238975	0.41414	528	2606	2346.54	0.857355	0.0433531
cluster.1073	clusters.78	0	0	0	8.96552	0	k__Bacteria	Arcobacter_sp._L.fna	4	6.01467e-18	577460	0.267963	246	2735	2347.4	0.907303	0.0782301
cluster.1074	clusters.9649	0.00053803	0.053803	0.163804	8.84712	0.344828	f__Xanthomonadaceae	Stenotrophomonas_maltophilia_JV3.fna	4	1.0212e-18	332602	0.676319	59	5744	5637.32	0.903139	0.0488751
cluster.1075	clusters.97	0.00108763	0.108763	0.33113	8.77743	0	k__Bacteria	Chryseobacterium_haifense_DSM_19056.fna	12	3.59577e-55	891385	0.34233	300	3427	2971.28	0.890051	0.0585417
cluster.1076	clusters.688	0.00425588	0.425588	1.29571	8.77193	0	k__Bacteria	Paludibacter_propionicigenes_WB4.fna	3	1.83735e-12	1334729	0.36925	820	1559	1627.72	0.862797	0.0522464
cluster.1077	clusters.9037	0.000572035	0.0572035	0.174157	8.77193	1.75439	k__Bacteria	Desulfovibrio_desulfuricans_subsp._desulfuricans_str._ATCC_27774.fna	2	1.72948e-09	284412	0.568615	89	3454	3195.64	0.873061	0.0374579
cluster.1078	clusters.2741	0.00139691	0.139691	0.425292	8.76176	1.72414	k__Bacteria	Propionibacteriaceae_bacterium_P6A17.fna	2	2.27768e-09	333224	0.610466	160	2016	2082.65	0.869556	0.0351959
cluster.1079	clusters.11478	0	0	0	8.72518	0	k__Bacteria	Limnohabitans_sp._Rim28.fna	2	2.48943e-09	341580	0.475593	174	1985	1963.1	0.887883	0.036545
cluster.1080	clusters.4	0	0	0	8.62069	0	k__Bacteria	Acinetobacter_sp._CIP_102159.fna	47	3.96652e-250	473435	0.390199	204	2591	2320.76	0.866305	0.0435409
cluster.1081	clusters.662	0.00139048	0.139048	0.423334	8.62069	0	k__Bacteria	Acidovorax_sp._JHL_3.fna	76	0	442056	0.634329	95	5095	4653.22	0.901752	0.0412853
cluster.1082	clusters.2042	0	0	0	8.62069	0	k__Bacteria	Sphaerotilus_natans_subsp._natans_DSM_6575.fna	55	1.17782e-279	995750	0.676351	458	2494	2174.13	0.894195	0.0525114
cluster.1083	clusters.2649	0	0	0	8.62069	0	k__Bacteria	Klebsiella_michiganensis.fna	59	6.0745e-294	1355778	0.547505	948	1360	1430.15	0.868603	0.0379732
cluster.1084	clusters.9080	0	0	0	8.62069	0	k__Bacteria	Microbacterium_foliorum.fna	1	4.9386e-05	231328	0.536399	94	2590	2460.94	0.894185	0.0392579
cluster.1085	clusters.1163	0.0027754	0.27754	0.844975	8.54232	0	k__Bacteria	Arcobacter_septicus.fna	6	2.8562e-32	75177	0.293148	20	4189	3758.85	0.881706	0.0685525
cluster.1086	clusters.3321	0.000505082	0.0505082	0.153773	8.4953	0	k__Bacteria	Enterococcus_faecalis.fna	7	1.02653e-38	317645	0.389476	172	1753	1846.77	0.902561	0.045093
cluster.1087	clusters.2133	0	0	0	8.38428	0.0197785	o__Clostridiales	Ruminococcus_obeum_ATCC_29174.fna	59	1.26375e-304	914850	0.414865	523	1780	1749.24	0.8798	0.0447933
cluster.1088	clusters.2413	0	0	0	8.36468	0.31348	k__Bacteria	Pseudomonas_putida_ND6.fna	2	1.39662e-10	264539	0.615297	152	1816	1740.39	0.894314	0.0380873
cluster.1089	clusters.1848	0.000673601	0.0673601	0.205079	8.34662	0.877193	k__Bacteria	Candidatus_Nitrospira_defluvii.fna	7	4.85155e-30	1247376	0.578466	715	1657	1744.58	0.886243	0.0320102
cluster.1090	clusters.219	0	0	0	8.33333	0	root	uncultured_phage_crAssphage.fna	37	2.09364e-217	1562858	0.433599	1114	1333	1402.92	0.897596	0.0460807
cluster.1091	clusters.116	0.00480307	0.480307	1.4623	8.33333	4.16667	root	Aeromonas_allosaccharophila.fna	74	0	1224886	0.57677	605	1948	2024.6	0.854514	0.0366694
cluster.1092	clusters.435	0.000548171	0.0548171	0.166891	8.33333	0	root	Rhodobacter_sphaeroides_2.4.1.fna	2	4.0299e-08	1790886	0.58396	477	4633	3754.48	0.8773	0.0341933
cluster.1093	clusters.1915	0	0	0	8.33333	0	root	Flavobacterium_sasangense_DSM_21067.fna	4	1.7662e-18	400472	0.386109	259	1553	1546.22	0.882606	0.0593391
cluster.1094	clusters.786	0	0	0	8.33333	0	root	Pseudomonas_alcaligenes_NBRC_14159.fna	12	6.20655e-55	833684	0.592551	613	1291	1360.01	0.880614	0.0411655
cluster.1095	clusters.454	0.0195094	1.95094	5.93966	8.33333	0	root	Acinetobacter_baylyi.fna	7	5.6717e-50	58653	0.490631	10	7044	5865.3	0.831415	0.065596
cluster.1096	clusters.819	0	0	0	8.33333	0	root	Rhodococcus_jostii_RHA1.fna	1	5.89652e-05	268253	0.588493	177	1481	1515.55	0.877642	0.0411575
cluster.1097	clusters.1358	0	0	0	8.33333	4.16667	root	Roseburia_sp._CAG_18.fna	44	2.31443e-219	1225461	0.389345	777	1553	1577.17	0.873604	0.0490593
cluster.1098	clusters.2178	0	0	0	8.33333	0	root	Acinetobacter_sp._NBRC_110496.fna	5	8.99751e-22	845440	0.399619	355	2651	2381.52	0.843657	0.0468225
cluster.1099	clusters.2768	0	0	0	8.33333	0	root	Oceanimonas_sp._GK1.fna	2	5.73285e-09	544138	0.59382	237	2518	2295.94	0.88869	0.033393
cluster.1100	clusters.2551	0	0	0	8.33333	4.16667	root	Prevotella_paludivivens_DSM_17968_JCM_13650.fna	48	8.64404e-242	1045286	0.36703	646	1621	1618.09	0.86291	0.0450006
cluster.1101	clusters.4716	0.000512423	0.0512423	0.156008	8.33333	0	root	Flavobacterium_succinicans_LMG_10402.fna	8	9.7819e-38	440253	0.351312	147	3402	2994.92	0.890988	0.0550427
cluster.1102	clusters.1066	0	0	0	8.33333	0	root	Prevotella_copri_DSM_18205.fna	28	7.02371e-133	1321685	0.410205	795	1691	1662.5	0.89292	0.0404493
cluster.1103	clusters.2841	0.000500162	0.0500162	0.152275	8.33333	0	root	Arcobacter_butzleri_RM4018.fna	6	1.0055e-25	1462396	0.294281	780	1933	1874.87	0.908469	0.0773025
cluster.1104	clusters.98	0.000451251	0.0451251	0.137384	8.33333	0	root	Dysgonomonas_mossii_DSM_22836.fna	79	0	888985	0.37714	298	3298	2983.17	0.899761	0.0422059
cluster.1105	clusters.9083	0	0	0	8.33333	0	root	Roseobacter_denitrificans_OCh_114.fna	1	5.26368e-05	245242	0.523703	64	3827	3831.91	0.903679	0.0373
cluster.1106	clusters.4524	0	0	0	8.33333	4.16667	root	Flavobacterium_sasangense_DSM_21067.fna	17	1.35115e-86	310676	0.324399	168	1960	1849.26	0.923663	0.0647508
cluster.1107	clusters.589	0.000991067	0.0991067	0.301732	8.20517	0	o__Bacteroidales	Bacteroides_sp._3_1_40A.fna	41	1.7263e-217	401463	0.396851	145	3104	2768.71	0.884879	0.0397198
cluster.1108	clusters.6088	0	0	0	8.09822	0	k__Bacteria	Collinsella_aerofaciens_ATCC_25986.fna	29	2.18818e-146	619483	0.578247	439	1350	1411.12	0.877897	0.0399176
cluster.1109	clusters.68	0.00110748	0.110748	0.337174	8.0721	0	k__Bacteria	Dictyostelium_discoideum_AX4.fna	3	1.1799e-11	1924676	0.329419	729	3653	2640.16	0.877948	0.0636775
cluster.1110	clusters.272	0	0	0	7.91536	0	k__Bacteria	Arcobacter_butzleri_7h1h.fna	4	6.84043e-16	5252006	0.269004	2875	1875	1826.78	0.909217	0.0831692
cluster.1111	clusters.3357	0.000676101	0.0676101	0.20584	7.83699	0.15674	k__Bacteria	Acidovorax_ebreus_TPSY.fna	4	3.19941e-18	462562	0.682693	135	3896	3426.39	0.871077	0.0541841
cluster.1112	clusters.3621	0	0	0	7.81499	0.318979	k__Bacteria	Desulfobulbus_elongatus_DSM_2908.fna	2	1.64068e-09	269191	0.561572	195	1348	1380.47	0.857265	0.0399596
cluster.1113	clusters.139	0.00235167	0.235167	0.715971	7.75862	0	k__Bacteria	Chryseobacterium_haifense_DSM_19056.fna	10	8.40567e-45	1078753	0.321732	416	3063	2593.16	0.900564	0.0652543
cluster.1114	clusters.269	0.000633723	0.0633723	0.192938	7.75862	0	k__Bacteria	Klebsiella_pneumoniae_UCI_56.fna	130	0	1114168	0.560447	168	7586	6631.95	0.866534	0.0316746	Klebsiella_pneumoniae_UCI_34.fna	128	0	Klebsiella_pneumoniae_MGH_60.fna	128	0	Klebsiella_pneumoniae.fna	127	0	Klebsiella_pneumoniae.fna	127	0	Klebsiella_pneumoniae_UHKPC81.fna	126	0	Klebsiella_pneumoniae_MGH_43.fna	126	0	Klebsiella_pneumoniae_BIDMC_40.fna	126	0	Klebsiella_pneumoniae_BIDMC_42a.fna	126	0	Klebsiella_pneumoniae_BIDMC_42b.fna	126	0	Klebsiella_pneumoniae.fna	126	0	Klebsiella_pneumoniae.fna	126
cluster.1115	clusters.996	0	0	0	7.70637	0	k__Bacteria	Rickettsia_canadensis_str._CA410.fna	1	2.76461e-05	135963	0.296316	34	4286	3998.91	0.931908	0.0633974
cluster.1116	clusters.177	0	0	0	7.68025	3.44828	k__Bacteria	Acidovorax_temperans.fna	9	2.48834e-38	1667494	0.585731	1080	1522	1543.98	0.881537	0.0422241
cluster.1117	clusters.4495	0	0	0	7.68025	0.15674	k__Bacteria	Candidatus_Kinetoplastibacterium_crithidii_TCC036E.fna	1	7.49695e-05	550624	0.422729	131	4564	4203.24	0.933118	0.0454892
cluster.1118	clusters.6568	0	0	0	7.68025	0	k__Bacteria	Flavobacterium_sasangense_DSM_21067.fna	26	9.81466e-135	367889	0.320893	175	2246	2102.22	0.924518	0.0642882
cluster.1119	clusters.3738	0	0	0	7.60331	0	k__Bacteria	Bacteroidales_bacterium_CF.fna	2	1.41419e-08	1025747	0.358232	597	1737	1718.17	0.891315	0.0507241
cluster.1120	clusters.15635	0	0	0	7.50419	0.838926	o__Clostridiales	Ruminococcus_callidus_ATCC_27760.fna	52	1.14045e-289	276003	0.480719	128	2276	2156.27	0.868643	0.0390953
cluster.1121	clusters.310	0.000587456	0.0587456	0.178852	7.36677	0	k__Bacteria	Acidovorax_sp._JHL_3.fna	81	0	1005627	0.61858	417	2728	2411.58	0.886291	0.0430675
cluster.1122	clusters.13	0	0	0	7.36677	0	k__Bacteria	Methanosaeta_concilii_GP6.fna	3	6.97737e-13	928562	0.513815	591	1494	1571.17	0.890164	0.0449414
cluster.1123	clusters.2519	0.000594472	0.0594472	0.180988	7.2884	0	k__Bacteria	Alistipes_finegoldii_CAG_68.fna	64	0	200084	0.598324	37	6198	5407.68	0.908863	0.032524
cluster.1124	clusters.5229	0	0	0	7.17703	0	k__Bacteria	Microlunatus_phosphovorus_NM_1.fna	1	0.000100857	481155	0.380148	308	1518	1562.19	0.888373	0.0493372
cluster.1125	clusters.169	0.000620389	0.0620389	0.188879	7.13166	3.76176	k__Bacteria	Arthrobacter_sp._Rue61a.fna	1	0.000386994	2657468	0.539927	596	6922	4458.84	0.90462	0.03407
cluster.1126	clusters.27	0.00160491	0.160491	0.488617	7.1107	0	o__Bacteroidales	Bacteroides_sp._1_1_30.fna	40	1.31121e-187	1960482	0.442205	613	4129	3198.18	0.878244	0.036719
cluster.1127	clusters.9435	0	0	0	7.06897	0	k__Bacteria	Spiroplasma_citri.fna	1	6.84103e-06	203149	0.350984	44	5500	4617.02	0.903967	0.0435908
cluster.1128	clusters.992	0.00140474	0.140474	0.427675	7.05329	0	k__Bacteria	Streptobacillus_moniliformis_DSM_12112.fna	2	2.35544e-09	369066	0.29172	53	13678	6963.51	0.905917	0.0662833
cluster.1129	clusters.4526	0	0	0	7.05329	0	k__Bacteria	Flavobacterium_sasangense_DSM_21067.fna	11	1.23842e-53	376361	0.324295	253	1438	1487.59	0.880386	0.0681871
cluster.1130	clusters.2505	0.000568874	0.0568874	0.173195	7.05329	0	k__Bacteria	Alistipes_finegoldii_CAG_68.fna	79	0	315600	0.581999	50	7594	6312	0.904056	0.0313582
cluster.1131	clusters.26	0.000685721	0.0685721	0.208769	7.01754	0	k__Bacteria	Blautia_sp._KLE_1732.fna	24	1.03506e-111	1458571	0.390536	482	3798	3026.08	0.888435	0.0445734
cluster.1132	clusters.2362	0	0	0	7.01754	0	k__Bacteria	Ruminococcus_sp._CAG_17.fna	27	3.6866e-135	619778	0.426543	436	1391	1421.51	0.888944	0.0466662
cluster.1133	clusters.1245	0	0	0	6.89655	0	k__Bacteria	Pseudomonas_alcaligenes_NBRC_14159.fna	78	0	561989	0.65191	250	2282	2247.96	0.910891	0.043586
cluster.1134	clusters.596	0.00798659	0.798659	2.43153	6.89655	0	k__Bacteria	Bacteroides_vulgatus_CAG_6.fna	51	1.24427e-283	272106	0.426609	62	4744	4388.81	0.911832	0.0325771
cluster.1135	clusters.1223	0.00167727	0.167727	0.510647	6.89655	1.72414	k__Bacteria	Enhydrobacter_aerosaccus_SK60.fna	43	1.40372e-227	472385	0.427634	206	2275	2293.13	0.851763	0.0393965
cluster.1136	clusters.9087	0	0	0	6.89655	0	k__Bacteria	Mycobacterium_phage_Liefie.fna	1	7.93891e-06	215951	0.515293	156	1400	1384.3	0.881589	0.0405685
cluster.1137	clusters.5614	0	0	0	6.89655	0	k__Bacteria	Paracoccus_versutus.fna	3	2.02563e-14	227076	0.650386	97	2418	2340.99	0.901377	0.0453093
cluster.1138	clusters.3273	0.000555311	0.0555311	0.169066	6.89655	0	k__Bacteria	Empedobacter_falsenii.fna	13	4.26815e-63	447769	0.313963	106	4585	4224.24	0.906094	0.0632845
cluster.1139	clusters.835	0	0	0	6.89655	1.72414	k__Bacteria	Pseudoxanthomonas_sp._J35.fna	6	6.23599e-28	437878	0.685565	121	3842	3618.83	0.90079	0.0511068
cluster.1140	clusters.1082	0.00060851	0.060851	0.185262	6.84953	0	k__Bacteria	Bacteroides_graminisolvens_DSM_19988_JCM_15093.fna	68	0	2960221	0.379689	1502	2018	1970.85	0.889018	0.0451021
cluster.1141	clusters.2096	0	0	0	6.69856	2.23285	k__Bacteria	Clostridiales_bacterium_VE202_03.fna	4	8.24842e-17	1166290	0.377008	686	1667	1700.13	0.902769	0.0673307
cluster.1142	clusters.762	0.00536461	0.536461	1.63326	6.32184	0	k__Bacteria	Enhydrobacter_aerosaccus_SK60.fna	30	2.9951e-157	370464	0.416332	142	2767	2608.9	0.855748	0.0411747
cluster.1143	clusters.189	0.0022824	0.22824	0.69488	6.32184	0	k__Bacteria	Arcobacter_butzleri_7h1h.fna	3	4.18069e-14	316674	0.274007	88	4049	3598.57	0.903734	0.074181
cluster.1144	clusters.3886	0	0	0	6.32184	0	k__Bacteria	Synechococcus_sp._CC9605.fna	1	4.66391e-05	223376	0.598502	116	2182	1925.66	0.89746	0.0399757
cluster.1145	clusters.732	0	0	0	6.31661	0	k__Bacteria	Staphylococcus_aureus.fna	2	1.20989e-12	230895	0.469872	146	1592	1581.47	0.893129	0.0502899
cluster.1146	clusters.8760	0	0	0	6.14035	0	k__Bacteria	Desulfovibrio_cuneatus_DSM_11391.fna	1	4.56937e-05	213756	0.564592	112	2120	1908.54	0.866371	0.0375671
cluster.1147	clusters.1632	0.000902222	0.0902222	0.274683	6.07143	0	k__Bacteria	Faecalibacterium_prausnitzii_A2_165.fna	8	2.17798e-36	712608	0.506824	530	1255	1344.54	0.885191	0.0413479
cluster.1148	clusters.1224	0	0	0	6.03448	0	k__Bacteria	Enhydrobacter_aerosaccus_SK60.fna	41	1.10881e-212	598759	0.407177	279	2335	2146.09	0.864526	0.0439343
cluster.1149	clusters.1652	0.00101034	0.101034	0.3076	6.03448	0	k__Bacteria	Arthrobacter_sp._SPG23.fna	2	8.79653e-09	666353	0.657928	82	7959	8126.26	0.923393	0.0407938
cluster.1150	clusters.53	0.00135168	0.135168	0.411522	5.95611	0.470219	k__Bacteria	Acidovorax_temperans.fna	16	4.33923e-71	1651179	0.59446	696	2734	2372.38	0.875054	0.0384086
cluster.1151	clusters.93	0.000964163	0.0964163	0.293541	5.86207	0	k__Bacteria	Flavobacterium_sasangense_DSM_21067.fna	11	4.4067e-48	1629439	0.324569	880	1782	1851.64	0.866628	0.0651035
cluster.1152	clusters.29	0.00170439	0.170439	0.518905	5.83072	0	k__Bacteria	Arthrobacter_phenanthrenivorans_Sphe3.fna	10	2.31647e-47	483594	0.63856	277	1776	1745.83	0.884618	0.0496229
cluster.1153	clusters.11	0	0	0	5.83072	1.88088	k__Bacteria	Acinetobacter_parvus_DSM_16617_CIP_108168.fna	24	7.80105e-120	567774	0.379646	348	1671	1631.53	0.859289	0.0470787
cluster.1154	clusters.1668	0	0	0	5.79937	0	k__Bacteria	Streptomyces_xinghaiensis_S187.fna	2	1.33227e-08	803282	0.661211	445	1842	1805.13	0.903054	0.0460752
cluster.1155	clusters.1232	0	0	0	5.79937	0	k__Bacteria	Klebsiella_oxytoca_KCTC_1686.fna	1	7.75188e-05	361580	0.611594	215	1669	1681.77	0.898653	0.0395615
cluster.1156	clusters.9372	0	0	0	5.79937	0	k__Bacteria	Bacillus_megaterium_WSH_002.fna	2	7.00918e-11	172657	0.374216	66	3044	2616.02	0.825967	0.043213
cluster.1157	clusters.1973	0	0	0	5.79937	0	k__Bacteria	Bifidobacterium_adolescentis.fna	96	0	444435	0.5858	163	3143	2726.6	0.877845	0.0358027
cluster.1158	clusters.9082	0.000594295	0.0594295	0.180934	5.77325	0	k__Bacteria	Burkholderia_sp._YI23.fna	1	5.69639e-05	260623	0.537416	45	5889	5791.62	0.893624	0.0368155
cluster.1159	clusters.1841	0.00260244	0.260244	0.792317	5.60451	0	f__Lachnospiraceae	Eubacterium_rectale_CAG_36.fna	64	0	337884	0.40112	38	12891	8891.68	0.894813	0.0381428
cluster.1160	clusters.1450	0	0	0	5.48589	0	k__Bacteria	Enhydrobacter_aerosaccus_SK60.fna	3	3.94471e-14	302842	0.433639	175	1676	1730.53	0.865181	0.0379986
cluster.1161	clusters.1235	0	0	0	5.45977	0.862069	k__Bacteria	Dehalobacter_sp._CF.fna	2	1.40519e-08	968859	0.38738	664	1420	1459.12	0.89189	0.0471109
cluster.1162	clusters.137	0.000758892	0.0758892	0.231046	5.26316	0	k__Bacteria	Anaerostipes_hadrus.fna	62	0	356823	0.350204	62	7385	5755.21	0.878918	0.0499091
cluster.1163	clusters.171	0.00147954	0.147954	0.450449	5.17241	5.17241	k__Bacteria	Acidovorax_temperans.fna	46	2.18996e-221	1817514	0.604861	899	2112	2021.71	0.883117	0.0420299
cluster.1164	clusters.8799	0	0	0	5.17241	0	k__Bacteria	Clostridium_sp._CAG_217.fna	84	0	301532	0.502799	175	1849	1723.04	0.891149	0.0368306
cluster.1165	clusters.2745	0.000798573	0.0798573	0.243127	5.17241	0	k__Bacteria	Desulfotomaculum_reducens.fna	3	7.93384e-21	156202	0.643353	23	8473	6791.39	0.88924	0.0381442
cluster.1166	clusters.2983	0	0	0	5.17241	0	k__Bacteria	Prevotella_paludivivens_DSM_17968_JCM_13650.fna	16	3.23262e-76	692434	0.367969	499	1308	1387.64	0.857566	0.0485527
cluster.1167	clusters.13303	0.000571572	0.0571572	0.174016	5.17241	0	k__Bacteria	Porphyromonas_gingivalis_TDC60.fna	1	9.6736e-05	520028	0.481941	18	30246	28890.4	0.871007	0.0262491
cluster.1168	clusters.2808	0	0	0	5.17241	0	k__Bacteria	Paracoccus_halophilus.fna	3	2.00405e-14	229737	0.652137	96	2613	2393.09	0.897875	0.0462851
cluster.1169	clusters.9648	0	0	0	5.04787	0.103448	f__Xanthomonadaceae	Stenotrophomonas_maltophilia_RR_10.fna	4	4.14145e-19	261179	0.665145	204	1225	1280.29	0.882751	0.0498702
cluster.1170	clusters.661	0.00331254	0.331254	1.00851	4.90353	0.505051	o__Burkholderiales	Acidovorax_sp._JHL_3.fna	29	3.76935e-144	692489	0.604433	265	3203	2613.17	0.880683	0.0406304
cluster.1171	clusters.526	0	0	0	4.85893	0	k__Bacteria	Azovibrio_restrictus_DSM_23866.fna	4	7.2928e-17	1160738	0.653938	733	1535	1583.54	0.892235	0.0447399
cluster.1172	clusters.6650	0	0	0	4.78056	0.31348	k__Bacteria	Dorea_sp._CAG_317.fna	2	2.76224e-09	380409	0.643584	259	1439	1468.76	0.859315	0.0484402
cluster.1173	clusters.452	0.000824351	0.0824351	0.250975	4.69228	0.508055	o__Bacteroidales	Bacteroides_caccae_CL03T12C61.fna	34	3.77702e-172	610841	0.402954	175	4649	3490.52	0.871579	0.0399259
cluster.1174	clusters.15312	0	0	0	4.54545	1.75439	k__Bacteria	Desulfobulbus_elongatus_DSM_2908.fna	2	1.6822e-09	272809	0.556334	181	1454	1507.23	0.861049	0.0363666
cluster.1175	clusters.9086	0	0	0	4.54545	0	k__Bacteria	Mycobacterium_abscessus_subsp._bolletii_50594.fna	1	1.90664e-05	162902	0.527974	113	1445	1441.61	0.8842	0.0402847
cluster.1176	clusters.87	0	0	0	4.31034	0	k__Bacteria	Lactococcus_lactis_subsp._lactis_bv._diacetylactis.fna	6	1.36154e-35	333078	0.472781	249	1277	1337.66	0.889182	0.0510272
cluster.1177	clusters.138	0.000850258	0.0850258	0.258862	4.31034	0	k__Bacteria	Empedobacter_brevis_NBRC_14943_ATCC_43319.fna	7	1.45421e-31	693576	0.335081	242	3829	2866.02	0.895616	0.0629408
cluster.1178	clusters.13	0.000980013	0.0980013	0.298366	4.16667	0	root	Faecalitalea_cylindroides_T2_87.fna	20	1.10692e-93	1435171	0.462922	494	3409	2905.2	0.896868	0.0365977
cluster.1179	clusters.627	0	0	0	4.16667	0	root	Eubacterium_rectale_ATCC_33656.fna	6	3.72421e-27	611875	0.398411	450	1323	1359.72	0.884285	0.0500222
cluster.1180	clusters.780	0.000927873	0.0927873	0.282492	4.16667	0	root	Arcobacter_butzleri_7h1h.fna	3	8.3195e-13	1129648	0.31382	567	2020	1992.32	0.86456	0.0750592
cluster.1181	clusters.476	0	0	0	4.16667	0	root	Bacteroides_finegoldii_CAG_203.fna	166	0	967648	0.424666	550	1758	1759.36	0.908719	0.0362714	Bacteroides_finegoldii_DSM_17565.fna	130	0
cluster.1182	clusters.1168	0.00132958	0.132958	0.404793	4.16667	0	root	Eubacterium_rectale_CAG_36.fna	71	0	311782	0.410835	92	4306	3388.93	0.911037	0.0396068
cluster.1183	clusters.133	0.00132213	0.132213	0.402524	4.16667	0	root	Acidovorax_sp._KKS102.fna	44	3.63857e-219	1004309	0.624034	309	3469	3250.19	0.876896	0.0410584
cluster.1184	clusters.1356	0.000922096	0.0922096	0.280734	4.16667	0	root	Firmicutes_bacterium_CAG_65.fna	60	6.30319000482155e-316	743033	0.440748	463	1485	1604.82	0.889577	0.0408816
cluster.1185	clusters.2098	0	0	0	4.16667	4.16667	root	Enterococcus_faecalis.fna	7	1.80267e-39	433706	0.463132	310	1388	1399.05	0.878895	0.046366
cluster.1186	clusters.2248	0.00082552	0.082552	0.251331	4.16667	4.16667	root	Thauera_phenylacetica_B4P.fna	112	0	1784687	0.686746	688	2815	2594.02	0.892885	0.053164
cluster.1187	clusters.88	0.000736498	0.0736498	0.224228	4.16667	0	root	Tolumonas_auensis_DSM_9187.fna	7	3.3843e-30	1250311	0.445363	488	3008	2562.11	0.885237	0.0354045
cluster.1188	clusters.515	0.000576913	0.0576913	0.175642	4.16667	0	root	Blautia_wexlerae_AGR2146.fna	25	2.50906e-114	2026879	0.387257	1092	1945	1856.12	0.86425	0.0474517
cluster.1189	clusters.1977	0	0	0	4.16667	0	root	Azonexus_hydrophilus_DSM_23864.fna	2	1.04803e-08	787188	0.575967	387	2276	2034.08	0.889444	0.0358295
cluster.1190	clusters.2567	0	0	0	4.16667	4.16667	root	Cicer_arietinum.fna	1	0.00025315	1117090	0.396475	580	1969	1926.02	0.880483	0.0459258
cluster.1191	clusters.796	0.000653414	0.0653414	0.198933	4.16667	0	root	Enhydrobacter_aerosaccus_SK60.fna	35	2.98927e-187	326814	0.423892	137	2616	2385.5	0.869335	0.0404178
cluster.1192	clusters.3298	0	0	0	4.16667	0	root	Buchnera_aphidicola_str._Ua_Uroleucon_ambrosiae_.fna	1	6.57456e-05	545477	0.592997	317	1795	1720.75	0.87392	0.0364641
cluster.1193	clusters.7500	0.000796844	0.0796844	0.2426	4.16667	0	root	Pseudomonas_aeruginosa.fna	4	3.73e-23	446595	0.44953	263	1705	1698.08	0.797911	0.0382438
cluster.1194	clusters.442	0.000739661	0.0739661	0.225191	4.16667	4.16667	root	Riemerella_anatipestifer_RA_CH_2.fna	4	3.94661e-17	1201236	0.308538	641	1941	1874	0.878933	0.0690796
cluster.1195	clusters.2885	0	0	0	4.16667	0	root	Candidatus_Nitrospira_defluvii.fna	38	9.87784e-189	922069	0.595968	191	5044	4827.59	0.887145	0.029278
cluster.1196	clusters.457	0.000495724	0.0495724	0.150924	4.16667	0	root	Desulfovibrio_desulfuricans_subsp._desulfuricans_str._ATCC_27774.fna	2	7.01114e-09	636505	0.52144	264	2715	2411	0.881118	0.0346099
cluster.1197	clusters.2562	0.000538145	0.0538145	0.163839	4.16667	0	root	_Clostridium_sticklandii.fna	47	1.49111e-244	668865	0.327924	253	3023	2643.74	0.894023	0.0565712
cluster.1198	clusters.1442	0	0	0	4.16667	0	root	Enhydrobacter_aerosaccus_SK60.fna	2	2.30015e-09	335506	0.422443	182	1778	1843.44	0.87256	0.0395485
cluster.1199	clusters.203	0	0	0	4.16667	4.16667	root	Blattabacterium_sp._Panesthia_angustipennis_spadica_str._BPAA.fna	1	7.37108e-05	665112	0.320068	298	2508	2231.92	0.888333	0.0651238
cluster.1200	clusters.4181	0.000993074	0.0993074	0.302343	4.16667	0	root	Ruminococcus_sp._JC304.fna	6	7.71964e-28	433256	0.433077	64	6466	6769.62	0.862301	0.0361765
cluster.1201	clusters.17197	0	0	0	4.16667	0	root	Listeria_monocytogenes_EGD.fna	1	4.6874e-05	221894	0.369127	111	2063	1999.05	0.842948	0.049835
cluster.1202	clusters.136	0.00151915	0.151915	0.462508	4.16667	0	root	Lachnospiraceae_bacterium_CAG_25.fna	120	0	268478	0.377275	35	7801	7670.8	0.909237	0.0439841	Anaerostipes_hadrus_DSM_3319.fna	101	0
cluster.1203	clusters.13439	0.000846583	0.0846583	0.257744	4.16667	0	root	Arcobacter_sp._L.fna	6	1.99251e-26	896468	0.270764	96	10914	9338.21	0.930236	0.0745604
cluster.1204	clusters.9157	0	0	0	4.16667	0	root	Holdemanella_biformis_DSM_3989.fna	37	8.86933e-200	307102	0.340402	148	2208	2075.01	0.891313	0.0530768
cluster.1205	clusters.8761	0	0	0	4.16667	0	root	Desulfovibrio_desulfuricans_subsp._desulfuricans_DSM_642.fna	3	7.84673e-15	166786	0.567949	96	1711	1737.35	0.859898	0.0381725
cluster.1206	clusters.3896	0.000614186	0.0614186	0.18699	4.16667	0	root	Prevotella_paludivivens_DSM_17968_JCM_13650.fna	2	4.04244e-10	129827	0.383757	28	4381	4636.68	0.88487	0.0381802
cluster.1207	clusters.7224	0	0	0	4.13793	0	k__Bacteria	Dehalobacter_sp._E1.fna	2	8.1054e-09	691611	0.487471	401	1804	1724.72	0.884363	0.0363998
cluster.1208	clusters.1839	0.000818243	0.0818243	0.249115	3.98724	0	k__Bacteria	Eubacterium_rectale_CAG_36.fna	88	0	768878	0.380622	218	3994	3526.96	0.89261	0.044039
cluster.1209	clusters.4592	0.000882051	0.0882051	0.268542	3.9185	0	k__Bacteria	Erysipelothrix_tonsillarum_DSM_14972.fna	21	7.23927e-113	193944	0.324052	75	2966	2585.92	0.882059	0.056468
cluster.1210	clusters.2252	0.00054945	0.054945	0.167281	3.76176	0	k__Bacteria	Ruminococcus_sp._CAG_108.fna	71	0	1528890	0.367915	849	1840	1800.81	0.865621	0.0518891
cluster.1211	clusters.419	0.00302579	0.302579	0.921206	3.66826	0	k__Bacteria	Dorea_formicigenerans_ATCC_27755.fna	19	1.32087e-87	1336453	0.405225	626	2297	2134.91	0.887624	0.0445425
cluster.1212	clusters.353	0.000912142	0.0912142	0.277703	3.60502	0	k__Bacteria	Aeromonas_media.fna	41	4.41816e-214	504041	0.589325	163	3692	3092.28	0.860085	0.0353747
cluster.1213	clusters.2039	0.000644388	0.0644388	0.196185	3.5307	0.667269	f__Enterobacteriaceae	Citrobacter_freundii.fna	68	0	765545	0.495158	366	2343	2091.65	0.852047	0.0356946
cluster.1214	clusters.479	0.000690546	0.0690546	0.210238	3.44828	0.470219	k__Bacteria	Fusobacterium_nucleatum_CTI_1.fna	2	1.31972e-08	1013021	0.31281	546	1844	1855.35	0.901917	0.0689467
cluster.1215	clusters.367	0.00183896	0.183896	0.559875	3.44828	0	k__Bacteria	Acidovorax_sp._NO_1.fna	10	3.7769e-46	648250	0.614897	249	2453	2603.41	0.881956	0.04172
cluster.1216	clusters.939	0.000585339	0.0585339	0.178207	3.44828	0	k__Bacteria	Oscillospiraceae_bacterium_VE202_24.fna	9	3.06263e-42	518394	0.522178	188	2912	2757.41	0.888774	0.0325408
cluster.1217	clusters.4911	0	0	0	3.32288	0	k__Bacteria	Enterococcus_faecium_DO.fna	12	2.8616e-71	210427	0.459318	134	1600	1570.35	0.853065	0.0368992
cluster.1218	clusters.16339	0	0	0	3.11526	0	k__Archaea	Methanosaeta_concilii_GP6.fna	5	1.80932e-25	135065	0.46157	82	1590	1647.13	0.858498	0.0433504
cluster.1219	clusters.16212	0	0	0	3.11005	0	k__Bacteria	Mitsuokella_multacida_DSM_20544.fna	3	6.01846e-14	356929	0.502402	240	1463	1487.2	0.887389	0.0350724
cluster.1220	clusters.271	0.00173048	0.173048	0.526846	3.05643	0.862069	k__Bacteria	Ruminococcus_obeum_ATCC_29174.fna	29	1.38401e-133	2189674	0.434222	1060	2197	2065.73	0.88191	0.0414324
cluster.1221	clusters.56	0.00105113	0.105113	0.320018	2.97806	0.783699	k__Bacteria	Arcobacter_cibarius_LMG_21996.fna	6	4.2892e-25	2391938	0.271443	1020	2557	2345.04	0.912924	0.0791236
cluster.1222	clusters.4121	0.00226104	0.226104	0.688377	2.82132	0	k__Bacteria	Paracoccus_yeei_ATCC_BAA_599.fna	9	1.75413e-40	832170	0.625488	397	2112	2096.15	0.890418	0.0410069
cluster.1223	clusters.480	0.000710379	0.0710379	0.216276	2.66458	0	k__Bacteria	Klebsiella_pneumoniae_subsp._pneumoniae_KPNIH27.fna	82	0	180661	0.530563	31	7643	5827.77	0.835593	0.0298533
cluster.1224	clusters.3170	0.000822085	0.0822085	0.250285	2.66458	0	k__Bacteria	Comamonas_testosteroni_NBRC_100989.fna	4	6.76797e-22	50172	0.616978	8	8182	6271.5	0.932233	0.0429713
cluster.1225	clusters.700	0	0	0	2.63158	0	k__Bacteria	Desulfovibrio_desulfuricans_subsp._desulfuricans_DSM_642.fna	8	1.54918e-39	251355	0.564926	129	2172	1948.49	0.860703	0.037733
cluster.1226	clusters.75	0	0	0	2.58621	0	k__Bacteria	Desulforegula_conservatrix_Mb1Pa.fna	7	6.15255e-33	407188	0.443284	257	1546	1584.39	0.880662	0.0503655
cluster.1227	clusters.446	0.00117425	0.117425	0.357501	2.58621	0	k__Bacteria	Rickettsia_bellii_RML369_C.fna	2	1.15081e-08	1189192	0.295792	593	2098	2005.38	0.844789	0.0703584
cluster.1228	clusters.174	0	0	0	2.50784	0	k__Bacteria	Acinetobacter_johnsonii_CIP_64.6.fna	4	5.26977e-22	47323	0.413752	19	2729	2490.68	0.890645	0.0390988
cluster.1229	clusters.468	0	0	0	2.30315	0.829876	f__Rhodocyclaceae	Thauera_phenylacetica_B4P.fna	4	7.42746e-18	566355	0.621411	298	2003	1900.52	0.891372	0.0406594
cluster.1230	clusters.270	0.000664051	0.0664051	0.202172	2.18239	0	f__Lachnospiraceae	Ruminococcus_gnavus_ATCC_29149.fna	23	2.84481e-107	1355939	0.424584	356	4882	3808.82	0.890067	0.0404646
cluster.1231	clusters.3589	0	0	0	2.08333	0	root	Clostridium_sp._CAG_594.fna	2	9.11278e-10	224749	0.410071	141	1616	1593.96	0.885441	0.0408733
cluster.1232	clusters.2884	0	0	0	2.07337	0	k__Bacteria	Candidatus_Nitrospira_defluvii.fna	26	4.54742e-124	1054393	0.580698	595	1920	1772.09	0.875275	0.0317963
cluster.1233	clusters.9	0.000986006	0.0986006	0.300191	1.72414	0	k__Bacteria	Acinetobacter_sp._CIP_102129.fna	39	9.14675e-213	275649	0.408505	104	2674	2650.47	0.886562	0.0403906
cluster.1234	clusters.812	0.00144931	0.144931	0.441244	1.72414	0	k__Bacteria	Prevotella_paludivivens_DSM_17968_JCM_13650.fna	14	6.47011e-67	586024	0.376787	281	1930	2085.49	0.865632	0.0448612
cluster.1235	clusters.268	0	0	0	1.44201	0	k__Bacteria	Pseudogarypus_banksi.fna	1	3.57902e-06	323417	0.3105	153	2167	2113.84	0.921083	0.0579292
cluster.1236	clusters.421	0	0	0	0.862069	0	k__Bacteria	Acinetobacter_venetianus_VE_C3.fna	12	2.58251e-63	601879	0.362619	227	3269	2651.45	0.806852	0.049186
cluster.1237	clusters.110	0.00072692	0.072692	0.221312	0	0	root	Pseudomonas_mendocina_NK_01.fna	1	6.62965e-05	308117	0.43894	175	1713	1760.67	0.893443	0.0456971
cluster.1238	clusters.31	0.00122071	0.122071	0.371648	0	0	root	Acinetobacter_baumannii_AYE.fna	13	2.00301e-87	111711	0.394563	32	3687	3490.97	0.876807	0.0437614
cluster.1240	clusters.34	0.00134867	0.134867	0.410604	0	0	root	uncultured_bacterium.fna	6	1.6571e-32	600447	0.578571	242	2685	2481.19	0.900529	0.033836
cluster.1242	clusters.202	0.000826345	0.0826345	0.251582	0	0	root	uncultured_bacterium.fna	20	4.73146e-119	205708	0.602242	48	5419	4285.58	0.915934	0.0334968
cluster.1243	clusters.450	0	0	0	0	0	root	Streptococcus_suis_D12.fna	2	3.16566e-09	417020	0.569296	159	3004	2622.77	0.824562	0.0303234
cluster.1244	clusters.131	0.00161018	0.161018	0.490221	0	0	root	Acinetobacter_sp._NIPH_2171.fna	11	1.38545e-50	778113	0.358808	292	3025	2664.77	0.826514	0.0493212
cluster.1245	clusters.132	0.00244762	0.244762	0.745182	0	0	root	Acinetobacter_sp._CIP_102082.fna	17	3.08292e-80	860558	0.364321	314	3296	2740.63	0.868652	0.0477655
cluster.1247	clusters.364	0.0012433	0.12433	0.378526	0	0	root	Anaerotruncus_colihominis_DSM_17241.fna	25	8.16785e-116	1620660	0.469822	650	2828	2493.32	0.889369	0.0363375
cluster.1248	clusters.643	0	0	0	0	0	root	Granulicoccus_phenolivorans_DSM_17626.fna	3	4.40276e-14	303290	0.616812	137	2583	2213.8	0.919285	0.0426895
cluster.1250	clusters.937	0	0	0	0	0	root	Firmicutes_bacterium_CAG_227.fna	4	1.2529e-19	196834	0.47411	120	1556	1640.28	0.872278	0.0519579
cluster.1253	clusters.819	0.000668113	0.0668113	0.203408	0	0	root	Coprococcus_comes_ATCC_27758.fna	32	1.84731e-154	1240019	0.420682	777	1551	1595.91	0.882616	0.0457276
cluster.1254	clusters.230	0.00113863	0.113863	0.346658	0	0	root	Arcobacter_butzleri_7h1h.fna	9	8.4131e-38	3634831	0.261954	1536	2700	2366.43	0.913489	0.0809713
cluster.1255	clusters.151	0.00100967	0.100967	0.307396	0	0	root	Aeromonas_salmonicida_subsp._salmonicida_A449.fna	52	6.04802e-306	472698	0.539431	166	3125	2847.58	0.841347	0.0312445
cluster.1256	clusters.691	0	0	0	0	0	root	Acinetobacter_johnsonii_ANC_3681.fna	5	6.0677e-28	41848	0.406901	17	3071	2461.65	0.81569	0.0401583
cluster.1257	clusters.726	0	0	0	0	0	root	Eggerthella_lenta_1_1_60AFAA.fna	2	9.16434e-09	708328	0.399707	404	1715	1753.29	0.872745	0.0504387
cluster.1259	clusters.18	0.000972358	0.0972358	0.296036	0	0	root	_Eubacterium_eligens_ATCC_27750.fna	27	1.64596e-153	126501	0.42621	17	13788	7441.24	0.913242	0.0406267
cluster.1260	clusters.1501	0	0	0	0	0	root	Bacteroides_paurosaccharolyticus_JCM_15092.fna	6	1.59677e-28	337724	0.38352	133	2873	2539.28	0.901899	0.0408155
cluster.1261	clusters.864	0	0	0	0	0	root	Flavobacterium_succinicans_LMG_10402.fna	6	3.24519e-26	936679	0.320652	547	1778	1712.39	0.879943	0.065833
cluster.1262	clusters.1020	0.000632826	0.0632826	0.192665	0	0	root	Clostridiales_bacterium_VE202_13.fna	12	2.83332e-56	652837	0.508956	319	2132	2046.51	0.892759	0.0344622
cluster.1265	clusters.2346	0.00433123	0.433123	1.31865	0	0	root	Melissococcus_plutonius_DAT561.fna	1	2.38707e-05	111316	0.336843	20	74074	5565.8	0.878445	0.0676463
cluster.1266	clusters.50	0.00109744	0.109744	0.334116	0	0	root	Bacteroides_sp._3_1_40A.fna	3	9.92393e-14	397094	0.383101	162	2736	2451.2	0.895163	0.0446194
cluster.1267	clusters.470	0.00107164	0.107164	0.326261	0	0	root	Aeromonas_media.fna	23	6.12028e-113	632398	0.596719	200	3550	3161.99	0.873377	0.0365459
cluster.1268	clusters.212	0.0016562	0.16562	0.504233	0	0	root	Aeromonas_media.fna	46	1.76878e-230	997262	0.583816	467	2382	2135.46	0.867625	0.0370868
cluster.1269	clusters.593	0.00232108	0.232108	0.706658	0	0	root	Bacteroides_vulgatus_CAG_6.fna	56	5.63413000001819e-313	279726	0.413394	84	3678	3330.07	0.912325	0.0352244
cluster.1270	clusters.22	0.00282513	0.282513	0.860117	0	0	root	Porphyromonas_gulae.fna	3	1.85019e-12	1633359	0.364367	984	1628	1659.92	0.883206	0.0505831
cluster.1272	clusters.201	0.000729843	0.0729843	0.222202	0	0	root	Aeromonas_media.fna	67	0	964010	0.601207	411	2584	2345.52	0.873573	0.0369438
cluster.1274	clusters.427	0.000547417	0.0547417	0.166662	0	0	root	Bacteroides_faecis_CAG_32.fna	184	0	1472433	0.428209	758	1989	1942.52	0.906238	0.0361136	Bacteroides_faecis_MAJ27.fna	179	0
cluster.1275	clusters.446	0.000859171	0.0859171	0.261576	0	0	root	Arcobacter_septicus.fna	7	4.64323e-30	1564159	0.257728	728	2460	2148.57	0.895631	0.0824486
cluster.1276	clusters.1634	0.00101467	0.101467	0.308918	0	0	root	Faecalibacterium_cf._prausnitzii_KLE1255.fna	45	5.90397e-230	816506	0.507917	427	1902	1912.19	0.880393	0.0368952
cluster.1277	clusters.2275	0.00110755	0.110755	0.337196	0	0	root	Thauera_phenylacetica_B4P.fna	73	0	1383959	0.683109	671	2266	2062.53	0.891579	0.0531557
cluster.1278	clusters.458	0.000826046	0.0826046	0.251491	0	0	root	Arcobacter_cibarius_LMG_21996.fna	7	1.41976e-31	795502	0.260984	308	3189	2582.8	0.894003	0.0814248
cluster.1279	clusters.809	0	0	0	0	0	root	Azotobacter_vinelandii_CA.fna	2	1.37183e-08	843463	0.561095	361	2751	2336.46	0.898105	0.0334291
cluster.1280	clusters.135	0.0119709	1.19709	3.64455	0	0	root	Chryseobacterium_haifense_DSM_19056.fna	8	2.14376e-40	195262	0.347149	23	19188	8489.65	0.891592	0.0567262
cluster.1281	clusters.29	0.000657377	0.0657377	0.200139	0	0	root	Bacteroides_graminisolvens_DSM_19988_JCM_15093.fna	23	1.42439e-107	1277784	0.382617	567	2354	2253.59	0.900101	0.0446157
cluster.1282	clusters.2400	0.000817677	0.0817677	0.248943	0	0	root	Coprococcus_comes_ATCC_27758.fna	92	0	458060	0.432653	123	4487	3724.07	0.878789	0.0398864
cluster.1283	clusters.1357	0.000481942	0.0481942	0.146728	0	0	root	Roseburia_intestinalis_L1_82.fna	20	4.58007e-95	842735	0.411278	357	2601	2360.6	0.888655	0.042265
cluster.1284	clusters.3093	0.000834632	0.0834632	0.254105	0	0	root	Bacteroides_paurosaccharolyticus_JCM_15092.fna	6	3.4444e-32	76983	0.372095	14	5026	5498.79	0.882727	0.0419068
cluster.1285	clusters.1	0	0	0	0	0	root				18199	0.44497	13	1340	1399.92	0.906533	0.0587162
cluster.1286	clusters.2874	0	0	0	0	0	root	Eubacterium_rectale_ATCC_33656.fna	19	2.52663e-94	474453	0.36427	298	1580	1592.12	0.862781	0.0502552
cluster.1289	clusters.187	0.00985972	0.985972	3.00181	0	0	root	Arcobacter_sp._L.fna	5	1.71666e-23	360634	0.276638	159	2364	2268.14	0.927225	0.0749932
cluster.1290	clusters.3242	0	0	0	0	0	root	Rattus_norvegicus.fna	1	7.2741e-05	319970	0.314676	121	3072	2644.38	0.909763	0.0655277
cluster.1291	clusters.882	0	0	0	0	0	root	Prevotella_copri_CAG_164.fna	15	1.79681e-71	677158	0.42019	427	1620	1585.85	0.880041	0.0387085
cluster.1292	clusters.212	0.000609289	0.0609289	0.185499	0	0	root	Chryseobacterium_caeni_DSM_17710.fna	2	1.98539e-09	297300	0.3215	107	3314	2778.5	0.891608	0.0647674
cluster.1293	clusters.5319	0.00117798	0.117798	0.358638	0	0	root	Mimivirus_terra2.fna	1	3.5687e-05	181298	0.357676	94	1813	1928.7	0.901643	0.0479618
cluster.1294	clusters.1867	0.000784243	0.0784243	0.238764	0	0	root	Chryseobacterium_haifense_DSM_19056.fna	4	7.03384e-19	313340	0.309839	121	2872	2589.59	0.893681	0.0673402
cluster.1296	clusters.869	0	0	0	0	0	root	Prevotella_copri_CAG_164.fna	27	1.45801e-136	539525	0.431235	258	2249	2091.18	0.889279	0.036443
cluster.1297	clusters.3863	0.000878483	0.0878483	0.267456	0	0	root	Dehalobacter_sp._E1.fna	3	7.82541e-14	387075	0.475319	86	4914	4500.87	0.876807	0.0385071
cluster.1298	clusters.479	0.000889665	0.0889665	0.27086	0	0	root	Clostridium_sp._CAG_798.fna	2	1.01424e-08	1206846	0.274178	456	3054	2646.59	0.861849	0.075812
cluster.1299	clusters.213	0.000889921	0.0889921	0.270938	0	0	root	Chryseobacterium_haifense_DSM_19056.fna	3	2.32643e-13	594538	0.316866	296	2098	2008.57	0.891839	0.0661008
cluster.1300	clusters.1441	0.000561485	0.0561485	0.170945	0	0	root	Enhydrobacter_aerosaccus_SK60.fna	2	2.52695e-09	353773	0.437885	158	2237	2239.07	0.86421	0.0371015
cluster.1301	clusters.2689	0.000646168	0.0646168	0.196727	0	0	root	Flavobacterium_sp._SCGC_AAA160_P02.fna	2	4.69232e-09	512069	0.352622	200	2858	2560.34	0.871494	0.0528718
cluster.1302	clusters.3364	0	0	0	0	0	root	Pseudogulbenkiania_sp._MAI_1.fna	2	5.24753e-09	503056	0.610099	250	2135	2012.22	0.897612	0.0381317
cluster.1303	clusters.104	0.00064176	0.064176	0.195385	0	0	root	Dysgonomonas_mossii_DSM_22836.fna	85	0	815643	0.375979	237	3815	3441.53	0.905275	0.0420934
cluster.1304	clusters.3320	0	0	0	0	0	root	Prevotella_copri_DSM_18205.fna	10	1.60966e-45	818105	0.39945	620	1264	1319.52	0.909515	0.0449027
cluster.1305	clusters.10228	0	0	0	0	0	root	Brachyspira_pilosicoli_P43_6_78.fna	2	1.9666e-10	90353	0.273317	28	3897	3226.89	0.750036	0.078849
cluster.1306	clusters.2025	0	0	0	0	0	root	Eubacterium_rectale_CAG_36.fna	21	9.66262e-106	447547	0.364362	275	1657	1627.44	0.875041	0.050209
cluster.1307	clusters.1219	0	0	0	0	0	root	Blattabacterium_sp._Blatta_orientalis_str._Tarazona.fna	1	1.62232e-05	80392	0.475619	37	2327	2172.76	0.895201	0.0337015
cluster.1308	clusters.14890	0	0	0	0	0	root	Enterococcus_thailandicus.fna	24	4.31778e-153	68476	0.357892	35	1989	1956.46	0.866216	0.0470203
cluster.1309	clusters.10972	0.000865871	0.0865871	0.263616	0	0	root	Mycobacterium_phage_Lilac.fna	1	1.4458e-05	382647	0.548325	26	15701	14717.2	0.835321	0.0348268
cluster.1310	clusters.15469	0	0	0	0	0	root	Flavobacterium_sasangense_DSM_21067.fna	3	4.00211e-15	132333	0.316006	85	1558	1556.86	0.889702	0.0686768
cluster.1311	clusters.135	0.000607978	0.0607978	0.1851	0	0	root	Lachnospiraceae_bacterium_CAG_25.fna	100	0	378455	0.370168	92	4032	4113.64	0.900556	0.0463172
cluster.1312	clusters.14121	0	0	0	0	0	root	Flavobacterium_sasangense_DSM_21067.fna	9	4.39534e-44	305804	0.3117	219	1329	1396.37	0.879933	0.0711434
cluster.1313	clusters.2805	0.00112041	0.112041	0.341112	0	0	root	Rhodobacter_sphaeroides_ATCC_17025.fna	3	3.5781e-15	142174	0.626711	38	3932	3741.42	0.868963	0.0390967
cluster.1314	clusters.1360	0	0	0	0	0	root	Bifidobacterium_longum_subsp._longum_1_6B.fna	24	3.69858e-128	232275	0.585556	57	4211	4075	0.900299	0.0342093
cluster.1315	clusters.2809	0	0	0	0	0	root	Paracoccus_sp._N5.fna	6	3.99327e-28	390310	0.655902	165	2606	2365.52	0.913072	0.0461644
cluster.1316	clusters.16038	0	0	0	0	0	root	Sinorhizobium_sp._M14.fna	4	2.22982e-21	173996	0.603382	122	1389	1426.2	0.871871	0.0471505
cluster.1317	clusters.10942	0	0	0	0	0	root	Thioalkalivibrio_sp._ARh3.fna	1	2.94251e-05	135714	0.503028	104	1243	1304.94	0.911733	0.0401756
cluster.1318	clusters.3893	0	0	0	0	0	root	Prevotella_paludivivens_DSM_17968_JCM_13650.fna	12	6.91808e-61	242789	0.377146	128	1956	1896.79	0.856151	0.0429802
cluster.1319	clusters.7428	0.000802636	0.0802636	0.244364	0	0	root	Arcobacter_cibarius_LMG_21996.fna	73	0	618598	0.261524	290	2305	2133.1	0.880664	0.0826016
cluster.1320	clusters.12597	0.000548902	0.0548902	0.167114	0	0	root	Alistipes_sp._CAG_53.fna	92	0	297340	0.598423	28	10937	10619.3	0.897225	0.032232
cluster.1321	clusters.12720	0	0	0	0	0	root	Catenibacterium_sp._CAG_290.fna	48	6.7034e-265	304700	0.32768	203	1469	1500.99	0.866311	0.0543258
[truncated: 52 more columns]
