# Supplementary material for: Linking the resistome and plasmidome to the microbiome
Source: ISME J. 2019 May 30;13(10):2437–46. doi: 10.1038/s41396-019-0446-4 (PMC6776055; doi:10.1038/s41396-019-0446-4)
Supplement: Supplementary file 12 — Table S4 [file 41396_2019_446_MOESM12_ESM.xlsx]

## Sheet: Sheet1
Table S3: Quast reports for specific genomes.
Assembly	# contigs (>= 0 bp)	# contigs (>= 1000 bp)	# contigs (>= 5000 bp)	# contigs (>= 10000 bp)	# contigs (>= 25000 bp)	# contigs (>= 50000 bp)	Total length (>= 0 bp)	Total length (>= 1000 bp)	Total length (>= 5000 bp)	Total length (>= 10000 bp)	Total length (>= 25000 bp)	Total length (>= 50000 bp)	# contigs	Largest contig	Total length	Reference length	GC (%)	Reference GC (%)	N50	NG50	N75	NG75	L50	LG50	L75	LG75	# misassemblies	# misassembled contigs	Misassembled contigs length	# local misassemblies	# scaffold gap ext. mis.	# scaffold gap loc. mis.	# unaligned mis. contigs	# unaligned contigs	Unaligned length	Genome fraction (%)	Duplication ratio	# N's per 100 kbp	# mismatches per 100 kbp	# indels per 100 kbp	Largest alignment	Total aligned length	NA50	NGA50	NA75	NGA75	LA50	LGA50	LA75
ecoli_clusters	76	76	65	59	50	29	4661738	4661738	4626041	4581227	4438494	3649968	76	326930	4661738	4709997	50.98	50.97	125521	125521	55656	55656	13	13	27	27	4	3	229948	20	0	0	0	1 + 12 part	59291	97.504	1.002	0	24.28	1.22	325216	4598382	112798	112798	53876	49006	14	14	29
[truncated: 1 more columns]
