# Supplementary material for: Linking the resistome and plasmidome to the microbiome
Source: ISME J. 2019 May 30;13(10):2437–46. doi: 10.1038/s41396-019-0446-4 (PMC6776055; doi:10.1038/s41396-019-0446-4)
Supplement: Supplementary file 13 — Table S5 [file 41396_2019_446_MOESM13_ESM.xlsx]

## Sheet: Sheet1
Table S4: Contigs from WW sample identified to harbor an ARG, an integron integrase gene, or a plasmid marker.
contig_id	position	header (MEGARES reference)	coverage	identity	score	class	mechanism	group
k141_34088	4558	CARD|phgb|NC_007779|2586250-2589364|ARO:3000491|acrD|Aminoglycosides|Aminoglycoside_efflux_pumps|ACRD	1	0.9939	0.9939	Aminoglycosides	Aminoglycoside efflux pumps	ACRD
k141_945880	2895	CARD|phgb|U00096|3413863-3415021|ARO:3000499|acrE|Aminoglycosides|Aminoglycoside_efflux_pumps|ACRE	1	0.989646	0.989646	Aminoglycosides	Aminoglycoside efflux pumps	ACRE
k141_1637664	2476	CARD|phgb|U00096|3412802-3413465|ARO:3000656|acrS|Aminoglycosides|Aminoglycoside_efflux_regulator|ACRS	0.817771	0.994475	0.813253	Aminoglycosides	Aminoglycoside efflux regulator	ACRS
k141_137144	691	1203|AF318077.1|AF318077|Aminoglycosides|Aminoglycoside_N-acetyltransferases|AAC3	1	0.995699	0.995699	Aminoglycosides	Aminoglycoside N-acetyltransferases	AAC3
k141_551809	2426	503|FJ848785.1|FJ848785|Aminoglycosides|Aminoglycoside_N-acetyltransferases|AAC3	1	1	1	Aminoglycosides	Aminoglycoside N-acetyltransferases	AAC3
k141_343842	1820	AGly|Aac6-Aph2|M13771|304-1743|1440|Aminoglycosides|Aminoglycoside_N-acetyltransferases|AAC6-PRIME	1	1	1	Aminoglycosides	Aminoglycoside N-acetyltransferases	AAC6-PRIME
k141_447265	769	AGly|AF031332.1|gene1|Aminoglycosides|Aminoglycoside_N-acetyltransferases|AAC6-PRIME	0.979592	0.928241	0.909297	Aminoglycosides	Aminoglycoside N-acetyltransferases	AAC6-PRIME
k141_918485	580	1307|AM412777.1|AM412777|Aminoglycosides|Aminoglycoside_N-acetyltransferases|AAC6-PRIME	1	0.998198	0.998198	Aminoglycosides	Aminoglycoside N-acetyltransferases	AAC6-PRIME
k141_2204807	749	AGly|Sat4A|X92945|38870-39412|543|Aminoglycosides|Aminoglycoside_N-acetyltransferases|SAT	1	1	1	Aminoglycosides	Aminoglycoside N-acetyltransferases	SAT
k141_2104401	678	703|JF414726.1|JF414726|Aminoglycosides|Aminoglycoside_O-nucleotidyltransferases|ANT2-DPRIME	1	0.990637	0.990637	Aminoglycosides	Aminoglycoside O-nucleotidyltransferases	ANT2-DPRIME
k141_1039329	1109	AGly|aadA11_1_AY144590|Aminoglycosides|Aminoglycoside_O-nucleotidyltransferases|ANT3-DPRIME	1	1	1	Aminoglycosides	Aminoglycoside O-nucleotidyltransferases	ANT3-DPRIME
k141_2538726	1044	AGly|AadA13|AY713504|1-798|798|Aminoglycosides|Aminoglycoside_O-nucleotidyltransferases|ANT3-DPRIME	1	1	1	Aminoglycosides	Aminoglycoside O-nucleotidyltransferases	ANT3-DPRIME
k141_2737418	1251	AGly|AadA5|AF137361|64-852|789|Aminoglycosides|Aminoglycoside_O-nucleotidyltransferases|ANT3-DPRIME	1	0.998733	0.998733	Aminoglycosides	Aminoglycoside O-nucleotidyltransferases	ANT3-DPRIME
k141_3040887	1044	AGly|AadA7|AF224733|32-829|798|Aminoglycosides|Aminoglycoside_O-nucleotidyltransferases|ANT3-DPRIME	1	0.996241	0.996241	Aminoglycosides	Aminoglycoside O-nucleotidyltransferases	ANT3-DPRIME
k141_684328	800	AGly|AadA1|M95287|3320-4111|792|Aminoglycosides|Aminoglycoside_O-nucleotidyltransferases|ANT3-DPRIME	1	1	1	Aminoglycosides	Aminoglycoside O-nucleotidyltransferases	ANT3-DPRIME
k141_694160	802	AGly|U12338.3|gene7|Aminoglycosides|Aminoglycoside_O-nucleotidyltransferases|ANT3-DPRIME	1	1	1	Aminoglycosides	Aminoglycoside O-nucleotidyltransferases	ANT3-DPRIME
k141_838906	2134	1875|U37105.2|XXU37105|Aminoglycosides|Aminoglycoside_O-nucleotidyltransferases|ANT3-DPRIME	0.966427	1	0.966427	Aminoglycosides	Aminoglycoside O-nucleotidyltransferases	ANT3-DPRIME
k141_1674052	3877	738|JX560992.1|JX560992|Aminoglycosides|Aminoglycoside_O-nucleotidyltransferases|ANT6	1	1	1	Aminoglycosides	Aminoglycoside O-nucleotidyltransferases	ANT6
k141_2204807	1654	AGly|Ant6-Ia|AF330699|22-930|909|Aminoglycosides|Aminoglycoside_O-nucleotidyltransferases|ANT6	0.915292	0.93149	0.852585	Aminoglycosides	Aminoglycoside O-nucleotidyltransferases	ANT6
k141_1674052	2230	740|JX560992.1|JX560992|Aminoglycosides|Aminoglycoside_O-nucleotidyltransferases|ANT9	1	1	1	Aminoglycosides	Aminoglycoside O-nucleotidyltransferases	ANT9
k141_2245618	827	AGly|StrA|AB366441|22458-23261|804|Aminoglycosides|Aminoglycoside_O-phosphotransferases|APH3-DPRIME	1	1	1	Aminoglycosides	Aminoglycoside O-phosphotransferases	APH3-DPRIME
k141_1055409	3354	605|V01547.1|V01547|Aminoglycosides|Aminoglycoside_O-phosphotransferases|APH3-PRIME	1	1	1	Aminoglycosides	Aminoglycoside O-phosphotransferases	APH3-PRIME
k141_1627113	1017	AGly|aph3-prime-Ia_1_V00359|Aminoglycosides|Aminoglycoside_O-phosphotransferases|APH3-PRIME	1	1	1	Aminoglycosides	Aminoglycoside O-phosphotransferases	APH3-PRIME
k141_1911200	756	611|Y18050.2|Y18050|Aminoglycosides|Aminoglycoside_O-phosphotransferases|APH3-PRIME	0.950943	0.994709	0.945912	Aminoglycosides	Aminoglycoside O-phosphotransferases	APH3-PRIME
k141_2245618	1663	1479|HF953351.1|HF953351|Aminoglycosides|Aminoglycoside_O-phosphotransferases|APH6	1	1	1	Aminoglycosides	Aminoglycoside O-phosphotransferases	APH6
k141_3279267	1929	CARD|phgb|U00096|3203309-3204131|ARO:3002986|bacA|Bacitracin|Undecaprenyl_pyrophosphate_phosphatase|BACA	1	0.99757	0.99757	Bacitracin	Undecaprenyl pyrophosphate phosphatase	BACA
k141_2087656	1019	Bla|AER-1|U14748|325-1239|915|betalactams|Class_A_betalactamases|AER	1	0.994536	0.994536	Betalactams	Class A betalactamases	AER
k141_3283813	1780	Bla|U14748.1|gene2|betalactams|Class_A_betalactamases|AER	0.966867	0.915888	0.885542	Betalactams	Class A betalactamases	AER
k141_663232	4321	Bla|AER-1|U14748|325-1239|915|betalactams|Class_A_betalactamases|AER	0.990164	0.900662	0.891803	Betalactams	Class A betalactamases	AER
k141_3683423	953	CARD|phgb|HF953351|2461-3358|ARO:3002255|CARB-16|betalactams|Class_A_betalactamases|CARB	1	0.998886	0.998886	Betalactams	Class A betalactamases	CARB
k141_945791	4159	CARD|phgb|GQ343019|132-1023|ARO:3002999|CblA-1|betalactams|Class_A_betalactamases|CBLA	1	0.998879	0.998879	Betalactams	Class A betalactamases	CBLA
k141_2044337	22820	Bla|cepA_1_L13472|betalactams|Class_A_betalactamases|CEPA	1	0.998893	0.998893	Betalactams	Class A betalactamases	CEPA
k141_601046	2321	Bla|AF118110.1|gene1|betalactams|Class_A_betalactamases|CFX	1	1	1	Betalactams	Class A betalactamases	CFX
k141_683330	1650	Bla|cfxA6|GQ342996|798-1793|966|betalactams|Class_A_betalactamases|CFX	1	0.997992	0.997992	Betalactams	Class A betalactamases	CFX
k141_2729549	1114	Bla|GES-5|DQ236171|112-975|864|betalactams|Class_A_betalactamases|GES	1	1	1	Betalactams	Class A betalactamases	GES
k141_59065	2811	CARD|phgb|X15791|1375-2257|ARO:3003563|NPS|betalactams|Class_A_betalactamases|NPS	1	1	1	Betalactams	Class A betalactamases	NPS
k141_2353004	917	Bla|OXY6-2|AJ871875|1-873|873|betalactams|Class_A_betalactamases|OXY	0.894616	0.978233	0.875143	Betalactams	Class A betalactamases	OXY
k141_1047429	1143	Bla|SHV-11_9_FJ483937|betalactams|Class_A_betalactamases|SHV	1	0.998839	0.998839	Betalactams	Class A betalactamases	SHV
k141_551809	3477	Bla|NC_010558.1.6276043|betalactams|Class_A_betalactamases|TEM	1	1	1	Betalactams	Class A betalactamases	TEM
k141_415340	859	Bla|TLA-1|GU441460|3220-4125|906|betalactams|Class_A_betalactamases|TLA	0.948124	0.998836	0.94702	Betalactams	Class A betalactamases	TLA
k141_1372615	608	CARD|phgb|KT283240.1|0-627|ARO:3002370|VEB-1|betalactams|Class_A_betalactamases|VEB	0.969697	0.950658	0.92185	Betalactams	Class A betalactamases	VEB
k141_2882903	7122	Bla|VEB-3|AY536519|38-937|900|betalactams|Class_A_betalactamases|VEB	1	1	1	Betalactams	Class A betalactamases	VEB
k141_1526123	919	Bla|cphA1_7_X57102|betalactams|Class_B_betalactamases|CPHA	1	0.941176	0.941176	Betalactams	Class B betalactamases	CPHA
k141_3400866	2773	Bla|ACT-10|JN848330|1-1146|1146|betalactams|Class_C_betalactamases|ACT	1	0.978185	0.978185	Betalactams	Class C betalactamases	ACT
k141_1708023	1403	gi|591542849|gb|KJ207203.1|betalactams|Class_C_betalactamases|CMY	1	0.996232	0.996232	Betalactams	Class C betalactamases	CMY
k141_238221	1397	Bla|CMY-47|HM046998|1040-2185|1146|betalactams|Class_C_betalactamases|CMY	1	0.993892	0.993892	Betalactams	Class C betalactamases	CMY
k141_2105480	946	gi|10180985|gb|AY007369.1|betalactams|Class_C_betalactamases|FOX	0.823325	0.950317	0.782419	Betalactams	Class C betalactamases	FOX
k141_1303002	1503	gi|240129547|gb|GQ152601.1|betalactams|Class_C_betalactamases|MOX	1	0.970486	0.970486	Betalactams	Class C betalactamases	MOX
k141_27195	955	Bla|OXA-309|HF947514|1-825|825|betalactams|Class_D_betalactamases|OXA	0.90303	0.938255	0.847273	Betalactams	Class D betalactamases	OXA
k141_1815664	904	Bla|OXA-10|HQ386834|1465-2265|801|betalactams|Class_D_betalactamases|OXA	1	1	1	Betalactams	Class D betalactamases	OXA-10
k141_434355	3525	1898|AM932669.1|AM932669|betalactams|Class_D_betalactamases|OXA	1	1	1	Betalactams	Class D betalactamases	OXA-129
k141_684328	1664	1864|AJ620678.1|AJ620678|betalactams|Class_D_betalactamases|OXA	1	1	1	Betalactams	Class D betalactamases	OXA-2
k141_587769	1166	1317|JF800667.1|JF800667|betalactams|Class_D_betalactamases|OXA	1	0.993758	0.993758	Betalactams	Class D betalactamases	OXA-205
k141_2502898	1078	Bla|OXA-21|DQ522237|3974-4801|825|betalactams|Class_D_betalactamases|OXA	1	0.997585	0.997585	Betalactams	Class D betalactamases	OXA-21
k141_3638261	865	Bla|OXA-347|JN086160|1583-2407|825|betalactams|Class_D_betalactamases|OXA	1	1	1	Betalactams	Class D betalactamases	OXA-347
k141_2427443	982	1728|AY162283.2|AY162283|betalactams|Class_D_betalactamases|OXA	1	0.993983	0.993983	Betalactams	Class D betalactamases	OXA-4
k141_1260272	1001	Bla|OXA-58|AY665723|3301-4143|843|betalactams|Class_D_betalactamases|OXA	1	1	1	Betalactams	Class D betalactamases	OXA-58
k141_787498	1008	Bla|OXA-9|NC_015515|451-1290|840|betalactams|Class_D_betalactamases|OXA	1	1	1	Betalactams	Class D betalactamases	OXA-9
k141_1347812	1652	Bla|AmpH|CP003785|4208384-4209544|1161|betalactams|Penicillin_binding_protein|AMPH	1	0.991387	0.991387	Betalactams	Penicillin binding protein	AMPH
k141_813432	3448	Bla|AMPH_Ecoli|AP012030|395554-396711|1158|betalactams|Penicillin_binding_protein|AMPH	1	0.991364	0.991364	Betalactams	Penicillin binding protein	AMPH
k141_858205	1849	Bla|PBP|Ecoli|CP002291|664439-666340|1902|betalactams|Penicillin_binding_protein|PBP2	0.972135	0.994592	0.966877	Betalactams	Penicillin binding protein	PBP2
k141_6677	3199	Bla|AmpC1_Ecoli|FN649414|2765051-2766355|1302|betalactams|Penicillin_binding_protein|PBP4B	1	1	1	Betalactams	Penicillin binding protein	PBP4B
k141_202949	7027	CARD|phgb|U00096|2368038-2370021|ARO:3002985|arnA|Cationic_antimicrobial_peptides|Lipid_A_modification|ARNA	1	0.993952	0.993952	Cationic antimicrobial peptides	Lipid A modification	ARNA
k141_2166586	4261	CARD|phgb|U00096|2098446-2099613|ARO:3003577|PmrE|Cationic_antimicrobial_peptides|Lipid_A_modification|PMRC	1	0.998288	0.998288	Cationic antimicrobial peptides	Lipid A modification	PMRC
k141_2473848	13105	CARD|phgb|AP009048|4338624-4340268|ARO:3003576|PmrC|Cationic_antimicrobial_peptides|Lipid_A_modification|PMRC	1	0.992705	0.992705	Cationic antimicrobial peptides	Lipid A modification	PMRC
k141_202949	5045	CARD|phgb|U00096|2367070-2368039|ARO:3003578|PmrF|Cationic_antimicrobial_peptides|Lipid_A_modification|PMRF	1	0.995876	0.995876	Cationic antimicrobial peptides	Lipid A modification	PMRF
k141_2473848	11465	CARD|phgb|AP009048|4337959-4338628|ARO:3003582|PmrA|Cationic_antimicrobial_peptides|Polymyxin_B_resistance_regulator|pmrA	1	0.985075	0.985075	Cationic antimicrobial peptides	Polymyxin B resistance regulator	PMRA
k141_2473848	10787	CARD|phgb|NC_007779|4336858-4337950|ARO:3003583|PmrB|Cationic_antimicrobial_peptides|Polymyxin_B_resistance_regulator|PMRB	1	0.999085	0.999085	Cationic antimicrobial peptides	Polymyxin B resistance regulator	PMRB
k141_728801	954	Flq|QnrS2|DQ485530|1-657|657|Fluoroquinolones|Quinolone_resistance_protein_Qnr|QNRS	1	1	1	Fluoroquinolones	Quinolone resistance protein Qnr	QNRS
k141_1968282	1007	Flq|QnrVC4_1_GQ891757|Fluoroquinolones|Quinolone_resistance_protein_Qnr|QNRVC	1	1	1	Fluoroquinolones	Quinolone resistance protein Qnr	QNRVC
k141_2869577	799	Fos|fosA_5_NZ_AEXB01000013|Fosfomycin|Fosfomycin_thiol_transferases|FOSA	1	0.969484	0.969484	Fosfomycin	Fosfomycin thiol transferases	FOSA
k141_3689125	522	1639|AB985401.1|AB985401|Fosfomycin|Fosfomycin_thiol_transferases|FOSA	0.90625	0.963602	0.873264	Fosfomycin	Fosfomycin thiol transferases	FOSA
k141_1904723	414	intIdelta1	0.8	0.8	0.8	Integron	recombination	Class 1 Integron
k141_1911186	754	gnl|FQ482074|idb|i2903||intIdelta1	0.962821	0.960053	0.924359	Integron	recombination	Class 1 Integron
k141_684328	2358	intIdelta1	0.8	0.8	0.8	Integron	recombination	Class 1 Integron
k141_71410	821	intIdelta1	0.8	0.8	0.8	Integron	recombination	Class 1 Integron
k141_599337	2051	gnl|JX469830|idb|i2883||intI2	1	0.988827	0.988827	Integron	recombination	Class 2 Integron
k141_42526	1195	gnl|EF467661|idb|i2895||intI3	1	1	1	Integron	recombination	Class 3 Integron
k141_546249	571	Met|nimD_1_X76949|Metronidazole|nim_nitroimidazole_reductase|NIMD	0.911111	0.988914	0.90101	Metronidazole	nim nitroimidazole reductase	NIMD
k141_2997116	921	Met|nimE_1_AM042593|Metronidazole|nim_nitroimidazole_reductase|NIME	1	1	1	Metronidazole	nim nitroimidazole reductase	NIME
k141_2453800	16787	MLS|ermA_2_AF002716|MLS|23S_rRNA_methyltransferases|ERMA	1	0.922131	0.922131	MLS	23S rRNA methyltransferases	ERMA
k141_649775	500	1390|EU348758.1|EU348758|MLS|23S_rRNA_methyltransferases|ERMA	0.841751	1	0.841751	MLS	23S rRNA methyltransferases	ERMA
k141_1825140	1639	721|AB014481.1|AB014481|MLS|23S_rRNA_methyltransferases|ERMB	1	0.960544	0.960544	MLS	23S rRNA methyltransferases	ERMB
k141_211974	684	MLS|ermB_17_X64695|MLS|23S_rRNA_methyltransferases|ERMB	0.891599	1	0.891599	MLS	23S rRNA methyltransferases	ERMB
k141_3207783	867	MLS|ermC_12_Y09003|MLS|23S_rRNA_methyltransferases|ERMC	1	0.998639	0.998639	MLS	23S rRNA methyltransferases	ERMC
k141_642317	756	MLS|M62487.1|gene1|MLS|23S_rRNA_methyltransferases|ERMF	0.929889	0.996032	0.926199	MLS	23S rRNA methyltransferases	ERMF
k141_2092782	608	MLS|ermG_2_L42817|MLS|23S_rRNA_methyltransferases|ERMG	0.827211	0.993421	0.821769	MLS	23S rRNA methyltransferases	ERMG
k141_3604086	1010	MLS|ermT_3_AF310974|MLS|23S_rRNA_methyltransferases|ERMT	0.882993	0.909091	0.802721	MLS	23S rRNA methyltransferases	ERMT
k141_990463	729	MLS|ermT_3_AF310974|MLS|23S_rRNA_methyltransferases|ERMT	0.882993	0.959938	0.847619	MLS	23S rRNA methyltransferases	ERMT
k141_839674	1290	CARD|phgb|AF024666|2207-2969|ARO:3000596|ErmX|MLS|23S_rRNA_methyltransferases|ERMX	1	0.994758	0.994758	MLS	23S rRNA methyltransferases	ERMX
k141_1895332	2177	MLS|JQ861959.1|gene11|MLS|Lincosamide_nucleotidyltransferases|LNUB	1	0.960199	0.960199	MLS	Lincosamide nucleotidyltransferases	LNUB
k141_2609738	1077	MLS|JQ861959.1|gene11|MLS|Lincosamide_nucleotidyltransferases|LNUB	1	0.968905	0.968905	MLS	Lincosamide nucleotidyltransferases	LNUB
k141_2356015	1850	CARD|phgb|AY928180|0-495|ARO:3002837|lnuC|MLS|Lincosamide_nucleotidyltransferases|LNUC	1	0.991919	0.991919	MLS	Lincosamide nucleotidyltransferases	LNUC
k141_247042	919	CARD|phgb|EF452177|0-495|ARO:3002838|lnuD|MLS|Lincosamide_nucleotidyltransferases|LNUC	1	0.99798	0.99798	MLS	Lincosamide nucleotidyltransferases	LNUC
k141_2878928	1109	MLS|lnuF_3_AJ561197|MLS|Lincosamide_nucleotidyltransferases|LNUF	1	0.998783	0.998783	MLS	Lincosamide nucleotidyltransferases	LNUF
k141_3001777	991	MLS|LnuF|EU118119|1030-1851|822|MLS|Lincosamide_nucleotidyltransferases|LNUF	1	0.99635	0.99635	MLS	Lincosamide nucleotidyltransferases	LNUF
k141_229912	1046	MLS|DQ157752.1|gene4|MLS|Macrolide_esterases|EREA	0.856675	0.994264	0.851761	MLS	Macrolide esterases	EREA
k141_26800	3887	MLS|ereA_2_AF099140|MLS|Macrolide_esterases|EREA	1	1	1	MLS	Macrolide esterases	EREA
k141_619397	1183	MLS|MphA|DQ445270|1626-2531|1230|MLS|Macrolide_phosphotransferases|MPHA	1	1	1	MLS	Macrolide phosphotransferases	MPHA
k141_505817	1633	1507|unknown_id|unknown_name|MLS|Macrolide_phosphotransferases|MPHE	1	1	1	MLS	Macrolide phosphotransferases	MPHE
k141_1692838	1067	MLS|NC_023287.1.18156494|MLS|Macrolide_resistance_efflux_pumps|MEFA	0.866995	0.926136	0.802956	MLS	Macrolide resistance efflux pumps	MEFA
k141_859141	1062	MLS|MefA|U70055|314-1531|1218|MLS|Macrolide_resistance_efflux_pumps|MEFA	0.871921	0.951977	0.830049	MLS	Macrolide resistance efflux pumps	MEFA
k141_1627434	13094	CARD|phgb|FJ196385|11083-12313|ARO:3003107|mefB|MLS|Macrolide_resistance_efflux_pumps|MEFB	1	0.969131	0.969131	MLS	Macrolide resistance efflux pumps	MEFB
k141_1430863	1480	CARD|phgb|NC_012469|1800927-1802391|ARO:3000616|mel|MLS|Macrolide_resistance_efflux_pumps|MEL	0.991126	0.918044	0.909898	MLS	Macrolide resistance efflux pumps	MEL
k141_859141	2648	MLS|msrD_3_AF227520|MLS|Macrolide_resistance_efflux_pumps|MSRD	1	0.909836	0.909836	MLS	Macrolide resistance efflux pumps	MSRD
k141_294614	1198	CARD|phgb|M35190|0-624|ARO:3002670|cat|Phenicol|Chloramphenicol_acetyltransferases|CAT	1	0.969551	0.969551	Phenicol	Chloramphenicol acetyltransferases	CAT
k141_601311	3943	CARD|phgb|M55620|0-660|ARO:3002687|catQ|Phenicol|Chloramphenicol_acetyltransferases|CAT	1	0.99697	0.99697	Phenicol	Chloramphenicol acetyltransferases	CAT
k141_2509601	536	Phe|CatA2|X53796|187-903|648|Phenicol|Chloramphenicol_acetyltransferases|CATA	0.834891	0.979478	0.817757	Phenicol	Chloramphenicol acetyltransferases	CATA
k141_3314290	4501	Phe|NC_010588.1.6276004|Phenicol|Chloramphenicol_acetyltransferases|CATA	1	0.99851	0.99851	Phenicol	Chloramphenicol acetyltransferases	CATA
k141_1402544	799	Phe|CatB8|AF227506|253-885|633|Phenicol|Chloramphenicol_acetyltransferases|CATB|RequiresSNPConfirmation	0.993681	1	0.993681	Phenicol	Chloramphenicol acetyltransferases	CATB
k141_1966575	817	1888|AF322577.2|AF322577|Phenicol|Chloramphenicol_acetyltransferases|CATB|RequiresSNPConfirmation	1	1	1	Phenicol	Chloramphenicol acetyltransferases	CATB
k141_2689095	877	944|X74948.1|X74948|Phenicol|Chloramphenicol_acetyltransferases|CATP	0.997967	0.98778	0.985772	Phenicol	Chloramphenicol acetyltransferases	CATP
k141_918485	2054	1597|HQ713678.1|HQ713678|Phenicol|Phenicol_efflux_pumps|CML	1	1	1	Phenicol	Phenicol efflux pumps	CML
k141_2455211	45621	Phe|AF024666.2|gene33|Phenicol|Phenicol_efflux_pumps|CMXAB	1	0.943027	0.943027	Phenicol	Phenicol efflux pumps	CMXAB
k141_3365847	2125	Phe|AF231986|Phenicol|Phenicol_efflux_pumps|FLOR	1	0.999177	0.999177	Phenicol	Phenicol efflux pumps	FLOR
k141_1006877	423	Col(Ye4449)_1__FJ696405	0.969072	0.904255	0.876289	Plasmid	HGT	Col
k141_100902	1405	Col(MG828)_1__NC_008486	0.965649	0.924901	0.89313	Plasmid	HGT	Col
k141_1142413	2488	Col(pWES)_1__DQ268764	1	1	1	Plasmid	HGT	Col
k141_1388484	3252	ColKP3_1__JN205800	0.85	0.966387	0.821429	Plasmid	HGT	Col
k141_2031897	1087	Col(IMGS31)_1__NC_011406	1	1	1	Plasmid	HGT	Col
k141_2050597	410	Col(MG828)_1__NC_008486	1	0.942748	0.942748	Plasmid	HGT	Col
k141_2057773	176	Col(Ye4449)_1__FJ696405	0.907216	0.960227	0.871134	Plasmid	HGT	Col
k141_2445465	871	ColRNAI_1__DQ298019	0.992308	0.992248	0.984615	Plasmid	HGT	Col
k141_2774165	524	Col(IMGS31)_1__NC_011406	1	0.90404	0.90404	Plasmid	HGT	Col
k141_2959378	677	Col3M_1__JX514065	1	0.980892	0.980892	Plasmid	HGT	Col
k141_3105915	260	Col156_1__NC_009781	1	0.974026	0.974026	Plasmid	HGT	Col
k141_3251247	335	Col(IRGK)_1__AY543071	1	0.978261	0.978261	Plasmid	HGT	Col
k141_3441098	935	Col8282_1__DQ995353	0.903382	0.914439	0.826087	Plasmid	HGT	Col
k141_441227	502	ColKP3_1__JN205800	0.814286	0.947368	0.771429	Plasmid	HGT	Col
k141_463301	4151	Col156_1__NC_009781	1	0.948052	0.948052	Plasmid	HGT	Col
k141_506179	406	Col8282_1__DQ995353	0.942029	0.902564	0.850242	Plasmid	HGT	Col
k141_53107	1158	Col(MGD2)_1__NC_003789	1	0.992647	0.992647	Plasmid	HGT	Col
k141_62738	234	ColpVC_1__JX133088	1	1	1	Plasmid	HGT	Col
k141_671039	1089	ColE10_1__X01654	0.881356	0.948718	0.836158	Plasmid	HGT	Col
k141_809634	246	ColKP3_1__JN205800	0.878571	0.926829	0.814286	Plasmid	HGT	Col
k141_1172532	1470	repUS18__rep(pKKS825)_FN377602.2	0.938326	0.929577	0.872247	Plasmid	HGT	G+
k141_1378990	1635	repUS18__rep(pKKS825)_FN377602.2	0.967695	0.923369	0.893539	Plasmid	HGT	G+
k141_1934875	2692	repUS18__rep(pKKS825)_FN377602.2	0.885463	0.925373	0.819383	Plasmid	HGT	G+
k141_1095177	1646	IncA/C2_1__JN157804	1	0.985612	0.985612	Plasmid	HGT	IncA/C
k141_2656722	616	IncA/C_1__FJ705807	1	1	1	Plasmid	HGT	IncA/C
k141_3215155	1026	IncFIA(HI1)_1_HI1_AF250878	0.997423	0.989664	0.987113	Plasmid	HGT	IncFIA
k141_1130208	666	IncFIB(K)_1_Kpn3_JN233704	1	0.991071	0.991071	Plasmid	HGT	IncFIB
k141_1478706	577	IncFIB(pKPHS1)_1_pKPHS1_CP003223	0.958929	0.962756	0.923214	Plasmid	HGT	IncFIB
k141_162882	576	IncFIB(Mar)_1_pNDM-Mar_JN420336	1	0.977221	0.977221	Plasmid	HGT	IncFIB
k141_1998539	3596	IncFIB(pECLA)_1_pECLA_CP001919	1	1	1	Plasmid	HGT	IncFIB
k141_2011555	1566	IncFIB(AP001918)_1__AP001918	1	0.964809	0.964809	Plasmid	HGT	IncFIB
k141_3419291	2419	IncFIB(pB171)_1_pB171_AB024946	0.987558	0.924409	0.912908	Plasmid	HGT	IncFIB
k141_3515199	2401	IncFIB(K)_1_Kpn3_JN233704	1	0.914286	0.914286	Plasmid	HGT	IncFIB
k141_715427	2677	IncFIB(pQil)_1_pQil_JN233705	1	1	1	Plasmid	HGT	IncFIB
k141_1017987	218	IncFII_1_pKP91_CP000966	0.947826	1	0.947826	Plasmid	HGT	IncFII
k141_1468284	1553	IncFII(K)_1__CP000648	1	0.97973	0.97973	Plasmid	HGT	IncFII
k141_1486290	659	IncFII_1__AY458016	1	0.984674	0.984674	Plasmid	HGT	IncFII
k141_1643454	332	IncFII(Yp)_1_Yersenia_CP000670	0.986957	0.929515	0.917391	Plasmid	HGT	IncFII
k141_210452	181	IncFII(K)_1__CP000648	0.932432	0.934783	0.871622	Plasmid	HGT	IncFII
k141_2168277	3764	IncFII(pECLA)_1_pECLA_CP001919	1	0.997323	0.997323	Plasmid	HGT	IncFII
k141_2427984	2055	IncFII(Yp)_1_Yersenia_CP000670	0.995652	0.973799	0.969565	Plasmid	HGT	IncFII
k141_2733658	1111	IncFII(K)_1__CP000648	1	0.952703	0.952703	Plasmid	HGT	IncFII
k141_2972166	1421	IncFII(SARC14)_1_SARC14_JQ418540	1	0.948315	0.948315	Plasmid	HGT	IncFII
k141_738810	384	IncFII(S)_1__CP000858	0.938931	0.95122	0.89313	Plasmid	HGT	IncFII
k141_895895	3235	IncFII(29)_1_pUTI89_CP003035	0.980695	0.992126	0.972973	Plasmid	HGT	IncFII
k141_2059675	2555	IncHI1A(CIT)_1_pNDM-CIT_JX182975	1	1	1	Plasmid	HGT	IncHI1A
k141_1031269	4857	IncHI1B(CIT)_1_pNDM-CIT_JX182975	1	1	1	Plasmid	HGT	IncHI1B
k141_2543530	1665	IncHI1B_1_pNDM-MAR_JN420336	1	0.994737	0.994737	Plasmid	HGT	IncHI1B
k141_3634945	800	IncI1_1_Alpha_AP005147	1	0.992958	0.992958	Plasmid	HGT	IncI1
k141_1610630	999	IncN_1__AY046276	0.968872	0.993976	0.963035	Plasmid	HGT	IncN
k141_808085	9055	IncP(Beta)_1_Beta_U67194	0.998282	0.994836	0.993127	Plasmid	HGT	IncP(Beta)
k141_65601	488	IncQ1_1__HE654726	1	0.92	0.92	Plasmid	HGT	IncQ1
k141_688044	1292	IncQ1_1__HE654726	1	1	1	Plasmid	HGT	IncQ1
k141_880847	522	IncQ1_1__HE654726	0.84	0.957672	0.804444	Plasmid	HGT	IncQ1
k141_1728022	494	IncQ2_1__FJ696404	1	0.973333	0.973333	Plasmid	HGT	IncQ2
k141_640728	1129	IncQ2_1__FJ696404	1	0.937778	0.937778	Plasmid	HGT	IncQ2
k141_2965832	2234	IncR_1__DQ449578	1	1	1	Plasmid	HGT	IncR
k141_2737380	690	IncU_1__DQ401103	0.860177	0.967078	0.831858	Plasmid	HGT	IncU
k141_3195511	769	IncU_1__DQ401103	1	0.99469	0.99469	Plasmid	HGT	IncU
k141_1681176	1297	Rep_1_pKPC-2_CP011573	0.892361	0.957198	0.854167	Plasmid	HGT	other
k141_2615937	125141	TrfA_1__CP11611	1	1	1	Plasmid	HGT	other
k141_502619	1570	Sul|EF118171.1|gene7|Sulfonamides|Sulfonamide-resistant_dihydropteroate_synthases|SULI	1	1	1	Sulfonamides	Sulfonamide-resistant dihydropteroate synthases	SULI
k141_3258204	1186	Tet|TetX|M37699|586-1752|1167|Tetracyclines|Tetracycline_inactivation_enzymes|TETX	1	0.998286	0.998286	Tetracyclines	Tetracycline inactivation enzymes	TETX
k141_472521	2619	Tet|tet31_1_GQ283908|Tetracyclines|Tetracycline_resistance_major_facilitator_superfamily_MFS_efflux_pumps|TET31	1	1	1	Tetracyclines	Tetracycline resistance major facilitator superfamily MFS efflux pumps	TET31
k141_1307654	10805	Tet|tet39_2_EU495991|Tetracyclines|Tetracycline_resistance_major_facilitator_superfamily_MFS_efflux_pumps|TET39	1	1	1	Tetracyclines	Tetracycline resistance major facilitator superfamily MFS efflux pumps	TET39
k141_1474880	2864	Tet|TetA|JX424423|94438-95712|1275|Tetracyclines|Tetracycline_resistance_major_facilitator_superfamily_MFS_efflux_pumps|TETA	1	1	1	Tetracyclines	Tetracycline resistance major facilitator superfamily MFS efflux pumps	TETA
k141_2088139	1575	Tet|tetA_P_1_AB054980|Tetracyclines|Tetracycline_resistance_major_facilitator_superfamily_MFS_efflux_pumps|TETA	1	0.922407	0.922407	Tetracyclines	Tetracycline resistance major facilitator superfamily MFS efflux pumps	TETA
k141_1973302	1633	Tet|tetB_4_AF326777|Tetracyclines|Tetracycline_resistance_major_facilitator_superfamily_MFS_efflux_pumps|TETB	1	1	1	Tetracyclines	Tetracycline resistance major facilitator superfamily MFS efflux pumps	TETB
k141_144322	1232	Tet|TetC|EU751612|1-1191|1191|Tetracyclines|Tetracycline_resistance_major_facilitator_superfamily_MFS_efflux_pumps|TETC	1	0.99916	0.99916	Tetracyclines	Tetracycline resistance major facilitator superfamily MFS efflux pumps	TETC
k141_2819130	1836	Tet|TetG|AF133140|757-1932|1176|Tetracyclines|Tetracycline_resistance_major_facilitator_superfamily_MFS_efflux_pumps|TETG	1	0.99915	0.99915	Tetracyclines	Tetracycline resistance major facilitator superfamily MFS efflux pumps	TETG
k141_2402649	3717	Tet|tetH_3_Y15510|Tetracyclines|Tetracycline_resistance_major_facilitator_superfamily_MFS_efflux_pumps|TETH	1	1	1	Tetracyclines	Tetracycline resistance major facilitator superfamily MFS efflux pumps	TETH
k141_1553565	2331	Tet|tet32_1_EU722333|Tetracyclines|Tetracycline_resistance_ribosomal_protection_proteins|TET32	1	0.991667	0.991667	Tetracyclines	Tetracycline resistance ribosomal protection proteins	TET32
k141_117195	10135	49|AJ514254.1|AJ514254|Tetracyclines|Tetracycline_resistance_ribosomal_protection_proteins|TET36	0.99376	0.908425	0.902756	Tetracyclines	Tetracycline resistance ribosomal protection proteins	TET36
k141_1784102	8744	49|AJ514254.1|AJ514254|Tetracyclines|Tetracycline_resistance_ribosomal_protection_proteins|TET36	1	0.98804	0.98804	Tetracyclines	Tetracycline resistance ribosomal protection proteins	TET36
k141_1015460	3534	Tet|tet40_2_FJ158002|Tetracyclines|Tetracycline_resistance_ribosomal_protection_proteins|TET40	1	0.999181	0.999181	Tetracyclines	Tetracycline resistance ribosomal protection proteins	TET40
k141_1007910	1726	Tet|tetM_8_X04388|Tetracyclines|Tetracycline_resistance_ribosomal_protection_proteins|TETM	0.898958	0.997683	0.896875	Tetracyclines	Tetracycline resistance ribosomal protection proteins	TETM
k141_1532926	2021	Tet|tetM_7_FN433596|Tetracyclines|Tetracycline_resistance_ribosomal_protection_proteins|TETM	0.898958	0.995944	0.895312	Tetracyclines	Tetracycline resistance ribosomal protection proteins	TETM
k141_315255	1840	Tet|tetO_2_M20925|Tetracyclines|Tetracycline_resistance_ribosomal_protection_proteins|TETO	0.958333	0.996196	0.954688	Tetracyclines	Tetracycline resistance ribosomal protection proteins	TETO
k141_3646999	2264	Tet|TetQ|Z21523|362-2287|1926|Tetracyclines|Tetracycline_resistance_ribosomal_protection_proteins|TETQ	0.99848	0.901573	0.900203	Tetracyclines	Tetracycline resistance ribosomal protection proteins	TETQ
k141_775292	1939	Tet|tetQ_1_L33696|Tetracyclines|Tetracycline_resistance_ribosomal_protection_proteins|TETQ	1	0.995846	0.995846	Tetracyclines	Tetracycline resistance ribosomal protection proteins	TETQ
k141_712203	3898	Tet|TetS|L09756|447-2372|1926|Tetracyclines|Tetracycline_resistance_ribosomal_protection_proteins|TETS	1	1	1	Tetracyclines	Tetracycline resistance ribosomal protection proteins	TETS
k141_480724	4118	Tet|TetT|L42544|478-2433|1956|Tetracyclines|Tetracycline_resistance_ribosomal_protection_proteins|TETT	0.967791	0.927628	0.897751	Tetracyclines	Tetracycline resistance ribosomal protection proteins	TETT
k141_505821	3317	Tet|tetW_2_AY049983|Tetracyclines|Tetracycline_resistance_ribosomal_protection_proteins|TETW	0.991667	0.947479	0.939583	Tetracyclines	Tetracycline resistance ribosomal protection proteins	TETW
k141_2133800	470	940|AF028812.1|AF028812|Trimethoprim|Dihydrofolate_reductase|DFRF	0.949495	1	0.949495	Trimethoprim	Dihydrofolate reductase	DFRF
k141_1397842	582	Tmt|Dfr22|AJ628423|325-822|498|Trimethoprim|Dihydrofolate_reductase|DHFR|RequiresSNPConfirmation	1	1	1	Trimethoprim	Dihydrofolate reductase	DHFR
k141_1677370	584	1707|EU259884.2|EU259884|Trimethoprim|Dihydrofolate_reductase|DHFR|RequiresSNPConfirmation	1	1	1	Trimethoprim	Dihydrofolate reductase	DHFR
k141_1765249	706	1520|AF174129.3|AF174129|Trimethoprim|Dihydrofolate_reductase|DHFR|RequiresSNPConfirmation	1	1	1	Trimethoprim	Dihydrofolate reductase	DHFR
k141_1835273	1057	Tmt|DfrA14|GU726917|72-545|474|Trimethoprim|Dihydrofolate_reductase|DHFR|RequiresSNPConfirmation	1	1	1	Trimethoprim	Dihydrofolate reductase	DHFR
k141_2047632	545	Tmt|DfrA17|AB126604|98-571|474|Trimethoprim|Dihydrofolate_reductase|DHFR|RequiresSNPConfirmation	1	1	1	Trimethoprim	Dihydrofolate reductase	DHFR
k141_591892	640	Tmt|DfrA12|Z21672|310-807|498|Trimethoprim|Dihydrofolate_reductase|DHFR|RequiresSNPConfirmation	1	1	1	Trimethoprim	Dihydrofolate reductase	DHFR
k141_755185	9844	950|J03306.1|PAZDHFRA|Trimethoprim|Dihydrofolate_reductase|DHFRIII|RequiresSNPConfirmation	0.871166	0.908451	0.791411	Trimethoprim	Dihydrofolate reductase	DHFRIII
