# Supplementary material for: Linking the resistome and plasmidome to the microbiome
Source: ISME J. 2019 May 30;13(10):2437–46. doi: 10.1038/s41396-019-0446-4 (PMC6776055; doi:10.1038/s41396-019-0446-4)
Supplement: Supplementary file 14 — Table S6 [file 41396_2019_446_MOESM14_ESM.xlsx]

## Sheet: Sheet1
Table S5: Contigs from WWEC sample identified to harbor an ARG, an integron integrase gene, or a plasmid marker.
contig_id	position	header (MEGARES reference)	coverage	identity	score	class	mechanism	group
k141_2339042	138427	CARD|phgb|NC_007779|2586250-2589364|ARO:3000491|acrD|Aminoglycosides|Aminoglycoside_efflux_pumps|ACRD	1	1	1	Aminoglycosides	Aminoglycoside efflux pumps	ACRD
k141_646003	9939	CARD|phgb|U00096|3413863-3415021|ARO:3000499|acrE|Aminoglycosides|Aminoglycoside_efflux_pumps|ACRE	1	1	1	Aminoglycosides	Aminoglycoside efflux pumps	ACRE
k141_646003	8770	CARD|phgb|U00096|3415032-3418137|ARO:3000502|acrF|Aminoglycosides|Aminoglycoside_efflux_pumps|ACRF	1	1	1	Aminoglycosides	Aminoglycoside efflux pumps	ACRF
k141_646003	11000	CARD|phgb|U00096|3412802-3413465|ARO:3000656|acrS|Aminoglycosides|Aminoglycoside_efflux_regulator|ACRS	1	1	1	Aminoglycosides	Aminoglycoside efflux regulator	ACRS
k141_1039770	603	1203|AF318077.1|AF318077|Aminoglycosides|Aminoglycoside_N-acetyltransferases|AAC3	1	0.995699	0.995699	Aminoglycosides	Aminoglycoside N-acetyltransferases	AAC3
k141_958908	2052	503|FJ848785.1|FJ848785|Aminoglycosides|Aminoglycoside_N-acetyltransferases|AAC3	0.970964	1	0.970964	Aminoglycosides	Aminoglycoside N-acetyltransferases	AAC3
k141_1371123	678	AGly|AF031332.1|gene1|Aminoglycosides|Aminoglycoside_N-acetyltransferases|AAC6-PRIME	1	0.929705	0.929705	Aminoglycosides	Aminoglycoside N-acetyltransferases	AAC6-PRIME
k141_88733	2584	1307|AM412777.1|AM412777|Aminoglycosides|Aminoglycoside_N-acetyltransferases|AAC6-PRIME	1	1	1	Aminoglycosides	Aminoglycoside N-acetyltransferases	AAC6-PRIME
k141_435454	787	AGly|Sat4A|X92945|38870-39412|543|Aminoglycosides|Aminoglycoside_N-acetyltransferases|SAT	1	1	1	Aminoglycosides	Aminoglycoside N-acetyltransferases	SAT
k141_80870	721	703|JF414726.1|JF414726|Aminoglycosides|Aminoglycoside_O-nucleotidyltransferases|ANT2-DPRIME	1	0.990637	0.990637	Aminoglycosides	Aminoglycoside O-nucleotidyltransferases	ANT2-DPRIME
k141_1007103	788	1899|AM932669.1|AM932669|Aminoglycosides|Aminoglycoside_O-nucleotidyltransferases|ANT3-DPRIME	1	0.99359	0.99359	Aminoglycosides	Aminoglycoside O-nucleotidyltransferases	ANT3-DPRIME
k141_1053485	1009	AGly|AadA13|AY713504|1-798|798|Aminoglycosides|Aminoglycoside_O-nucleotidyltransferases|ANT3-DPRIME	1	1	1	Aminoglycosides	Aminoglycoside O-nucleotidyltransferases	ANT3-DPRIME
k141_1384182	1036	174|AF453998.2|AF453998|Aminoglycosides|Aminoglycoside_O-nucleotidyltransferases|ANT3-DPRIME	0.960736	0.997446	0.958282	Aminoglycosides	Aminoglycoside O-nucleotidyltransferases	ANT3-DPRIME
k141_1621077	2134	1875|U37105.2|XXU37105|Aminoglycosides|Aminoglycoside_O-nucleotidyltransferases|ANT3-DPRIME	0.966427	1	0.966427	Aminoglycosides	Aminoglycoside O-nucleotidyltransferases	ANT3-DPRIME
k141_2063596	1017	AGly|AadA5|AF137361|64-852|789|Aminoglycosides|Aminoglycoside_O-nucleotidyltransferases|ANT3-DPRIME	1	0.998733	0.998733	Aminoglycosides	Aminoglycoside O-nucleotidyltransferases	ANT3-DPRIME
k141_2347807	817	AGly|AadA24|HQ123586|88-768|781|Aminoglycosides|Aminoglycoside_O-nucleotidyltransferases|ANT3-DPRIME	0.84359	0.992401	0.837179	Aminoglycosides	Aminoglycoside O-nucleotidyltransferases	ANT3-DPRIME
k141_2542644	1073	AGly|AadA7|AF224733|32-829|798|Aminoglycosides|Aminoglycoside_O-nucleotidyltransferases|ANT3-DPRIME	1	0.996241	0.996241	Aminoglycosides	Aminoglycoside O-nucleotidyltransferases	ANT3-DPRIME
k141_794218	3575	1850|AF156486.1|AF156486|Aminoglycosides|Aminoglycoside_O-nucleotidyltransferases|ANT3-DPRIME	1	1	1	Aminoglycosides	Aminoglycoside O-nucleotidyltransferases	ANT3-DPRIME
k141_2774450	914	AGly|Ant6-Ib|FN594949|27482-28339|858|Aminoglycosides|Aminoglycoside_O-nucleotidyltransferases|ANT6	1	1	1	Aminoglycosides	Aminoglycoside O-nucleotidyltransferases	ANT6
k141_3016077	841	AGly|Str|X92946|18908-18060|849|Aminoglycosides|Aminoglycoside_O-nucleotidyltransferases|ANT6	0.990577	1	0.990577	Aminoglycosides	Aminoglycoside O-nucleotidyltransferases	ANT6
k141_2159916	2230	740|JX560992.1|JX560992|Aminoglycosides|Aminoglycoside_O-nucleotidyltransferases|ANT9	1	1	1	Aminoglycosides	Aminoglycoside O-nucleotidyltransferases	ANT9
k141_2100074	4866	AGly|StrA|AB366441|22458-23261|804|Aminoglycosides|Aminoglycoside_O-phosphotransferases|APH3-DPRIME	1	1	1	Aminoglycosides	Aminoglycoside O-phosphotransferases	APH3-DPRIME
k141_2306025	799	605|V01547.1|V01547|Aminoglycosides|Aminoglycoside_O-phosphotransferases|APH3-PRIME	1	1	1	Aminoglycosides	Aminoglycoside O-phosphotransferases	APH3-PRIME
k141_580956	1017	AGly|aph3-prime-Ia_1_V00359|Aminoglycosides|Aminoglycoside_O-phosphotransferases|APH3-PRIME	1	1	1	Aminoglycosides	Aminoglycoside O-phosphotransferases	APH3-PRIME
k141_2100074	5702	1479|HF953351.1|HF953351|Aminoglycosides|Aminoglycoside_O-phosphotransferases|APH6	1	1	1	Aminoglycosides	Aminoglycoside O-phosphotransferases	APH6
k141_1443838	459	926|AF337947.1|AF337947|Aminoglycosides|Aminoglycoside_O-phosphotransferases|APH6-PRIME	0.854749	0.993464	0.849162	Aminoglycosides	Aminoglycoside O-phosphotransferases	APH6-PRIME
k141_332577	16845	Bac|AP009048.1|gene3103|Bacitracin|Undecaprenyl_pyrophosphate_phosphatase|BACA	1	1	1	Bacitracin	Undecaprenyl pyrophosphate phosphatase	BACA
k141_143049	4304	Bla|AER-1|U14748|325-1239|915|betalactams|Class_A_betalactamases|AER	1	0.996721	0.996721	Betalactams	Class A betalactamases	AER
k141_1150128	3919	CARD|phgb|HF953351|2461-3358|ARO:3002255|CARB-16|betalactams|Class_A_betalactamases|CARB	1	0.998886	0.998886	Betalactams	Class A betalactamases	CARB
k141_1262292	1092	CARD|phgb|GQ343019|132-1023|ARO:3002999|CblA-1|betalactams|Class_A_betalactamases|CBLA	1	0.996637	0.996637	Betalactams	Class A betalactamases	CBLA
k141_1514996	1526	Bla|cfxA6|GQ342996|798-1793|966|betalactams|Class_A_betalactamases|CFX	0.96988	0.998965	0.968876	Betalactams	Class A betalactamases	CFX
k141_601557	2322	CARD|phgb|AF118110|71-1037|ARO:3003002|CfxA2|betalactams|Class_A_betalactamases|CFX	1	1	1	Betalactams	Class A betalactamases	CFX
k141_2305020	810	1090|DQ303459.3|DQ303459|betalactams|Class_A_betalactamases|CTX	0.884139	0.975827	0.862767	Betalactams	Class A betalactamases	CTX
k141_88733	3585	Bla|GES-5|DQ236171|112-975|864|betalactams|Class_A_betalactamases|GES	1	1	1	Betalactams	Class A betalactamases	GES
k141_1404969	1903	CARD|phgb|X15791|1375-2257|ARO:3003563|NPS|betalactams|Class_A_betalactamases|NPS	1	1	1	Betalactams	Class A betalactamases	NPS
k141_1460112	3889	Bla|OXY6-1|AJ871873|1-876|876|betalactams|Class_A_betalactamases|OXY	1	0.988584	0.988584	Betalactams	Class A betalactamases	OXY
k141_3094152	1388	Bla|SHV-11_9_FJ483937|betalactams|Class_A_betalactamases|SHV	1	0.998839	0.998839	Betalactams	Class A betalactamases	SHV
k141_958908	1035	Bla|NC_010558.1.6276043|betalactams|Class_A_betalactamases|TEM	1	1	1	Betalactams	Class A betalactamases	TEM
k141_1023748	1345	Bla|TLA-1|GU441460|3220-4125|906|betalactams|Class_A_betalactamases|TLA	0.993377	0.997778	0.99117	Betalactams	Class A betalactamases	TLA
k141_392665	3192	Bla|TLA-1_1_AF148067|betalactams|Class_A_betalactamases|TLA	0.846561	0.92375	0.782011	Betalactams	Class A betalactamases	TLA
k141_2959764	1349	Bla|VEB-3|AY536519|38-937|900|betalactams|Class_A_betalactamases|VEB	1	1	1	Betalactams	Class A betalactamases	VEB
k141_2515225	3382	Bla|cphA4|AY227050|131-895|765|betalactams|Class_B_betalactamases|CPHA	0.992157	0.959157	0.951634	Betalactams	Class B betalactamases	CPHA
k141_2661545	10842	CARD|phgb|AF416700|56-764|ARO:3000842|EBR-1|betalactams|Class_B_betalactamases|EBR1	0.985896	0.995708	0.981664	Betalactams	Class B betalactamases	EBR1
k141_2941338	1389	Bla|ACT-10|JN848330|1-1146|1146|betalactams|Class_C_betalactamases|ACT	0.965096	0.939421	0.906632	Betalactams	Class C betalactamases	ACT
k141_41585	165417	Bla|AmpC2|Ecoli|CP002970|332756-333889|1134|betalactams|Class_C_betalactamases|BLAEC	1	1	1	Betalactams	Class C betalactamases	BLAEC
k141_165341	2324	Bla|CMY-110_1_AB872957|betalactams|Class_C_betalactamases|CMY	1	0.993892	0.993892	Betalactams	Class C betalactamases	CMY
k141_2391424	728	1493|AY339625.2|AY339625|betalactams|Class_C_betalactamases|CMY	0.83105	0.916209	0.761416	Betalactams	Class C betalactamases	CMY
k141_2735396	1354	gi|407731514|gb|JX440350.1|betalactams|Class_C_betalactamases|CMY	1	0.991863	0.991863	Betalactams	Class C betalactamases	CMY
k141_1891444	2048	Bla|FOX-9|JF896803|1-1149|1149|betalactams|Class_C_betalactamases|FOX	0.954743	0.95351	0.910357	Betalactams	Class C betalactamases	FOX
k141_2253342	1781	Bla|FOX-2|Y10282|19-1167|1149|betalactams|Class_C_betalactamases|FOX	0.952132	0.961609	0.915579	Betalactams	Class C betalactamases	FOX
k141_1091938	726	gi|360040231|gb|JN861779.1|betalactams|Class_D_betalactamases|OXA	0.847273	0.959943	0.813333	Betalactams	Class D betalactamases	OXA
k141_1226500	1370	1317|JF800667.1|JF800667|betalactams|Class_D_betalactamases|OXA	0.841448	1	0.841448	Betalactams	Class D betalactamases	OXA
k141_2600363	886	1175|AF317511.1|AF317511|betalactams|Class_D_betalactamases|OXA	1	0.985019	0.985019	Betalactams	Class D betalactamases	OXA
k141_34917	907	Bla|OXA-333_1_KF203107|betalactams|Class_D_betalactamases|OXA	1	0.958788	0.958788	Betalactams	Class D betalactamases	OXA
k141_61300	760	1898|AM932669.1|AM932669|betalactams|Class_D_betalactamases|OXA	0.945274	0.997368	0.942786	Betalactams	Class D betalactamases	OXA
k141_756779	2446	Bla|OXA-335_1_KF203109|betalactams|Class_D_betalactamases|OXA	0.991484	0.95092	0.942822	Betalactams	Class D betalactamases	OXA
k141_103878	822	Bla|OXA-10|HQ386834|1465-2265|801|betalactams|Class_D_betalactamases|OXA	1	1	1	Betalactams	Class D betalactamases	OXA-10
k141_280143	20804	1864|AJ620678.1|AJ620678|betalactams|Class_D_betalactamases|OXA	1	1	1	Betalactams	Class D betalactamases	OXA-2
k141_903816	2050	Bla|OXA-347|JN086160|1583-2407|825|betalactams|Class_D_betalactamases|OXA	1	1	1	Betalactams	Class D betalactamases	OXA-347
k141_1812711	1095	1728|AY162283.2|AY162283|betalactams|Class_D_betalactamases|OXA	1	1	1	Betalactams	Class D betalactamases	OXA-4
k141_2944427	1001	Bla|OXA-58|AY665723|3301-4143|843|betalactams|Class_D_betalactamases|OXA	1	1	1	Betalactams	Class D betalactamases	OXA-58
k141_2514440	1007	Bla|OXA-9|NC_015515|451-1290|840|betalactams|Class_D_betalactamases|OXA	1	1	1	Betalactams	Class D betalactamases	OXA-9
k141_110009	3456	Bla|AMPH_Ecoli|AP012030|395554-396711|1158|betalactams|Penicillin_binding_protein|AMPH	1	1	1	Betalactams	Penicillin binding protein	AMPH
k141_2429720	1887	Bla|AmpH|CP003785|4208384-4209544|1161|betalactams|Penicillin_binding_protein|AMPH	1	0.990525	0.990525	Betalactams	Penicillin binding protein	AMPH
k141_1158036	60211	Bla|PBP|Ecoli|CP002291|664439-666340|1902|betalactams|Penicillin_binding_protein|PBP2	1	1	1	Betalactams	Penicillin binding protein	PBP2
k141_2339042	177820	Bla|AmpC1_Ecoli|FN649414|2765051-2766355|1302|betalactams|Penicillin_binding_protein|PBP4B	1	1	1	Betalactams	Penicillin binding protein	PBP4B
k141_10844	104168	CARD|phgb|U00096|2368038-2370021|ARO:3002985|arnA|Cationic_antimicrobial_peptides|Lipid_A_modification|ARNA	1	1	1	Cationic antimicrobial peptides	Lipid A modification	ARNA
k141_2502856	3440	CARD|phgb|U00096|2098446-2099613|ARO:3003577|PmrE|Cationic_antimicrobial_peptides|Lipid_A_modification|PMRC	1	1	1	Cationic antimicrobial peptides	Lipid A modification	PMRC
k141_41585	122064	CARD|phgb|AP009048|4338624-4340268|ARO:3003576|PmrC|Cationic_antimicrobial_peptides|Lipid_A_modification|PMRC	1	1	1	Cationic antimicrobial peptides	Lipid A modification	PMRC
k141_10844	105136	CARD|phgb|U00096|2367070-2368039|ARO:3003578|PmrF|Cationic_antimicrobial_peptides|Lipid_A_modification|PMRF	1	1	1	Cationic antimicrobial peptides	Lipid A modification	PMRF
k141_41585	120424	CARD|phgb|AP009048|4337959-4338628|ARO:3003582|PmrA|Cationic_antimicrobial_peptides|Polymyxin_B_resistance_regulator|pmrA	1	1	1	Cationic antimicrobial peptides	Polymyxin B resistance regulator	pmrA
k141_41585	119746	CARD|phgb|NC_007779|4336858-4337950|ARO:3003583|PmrB|Cationic_antimicrobial_peptides|Polymyxin_B_resistance_regulator|PMRB	1	1	1	Cationic antimicrobial peptides	Polymyxin B resistance regulator	PMRB
k141_1555104	2001	Flq|QnrS2|DQ485530|1-657|657|Fluoroquinolones|Quinolone_resistance_protein_Qnr|QNRS	1	1	1	Fluoroquinolones	Quinolone resistance protein Qnr	QNRS
k141_1174327	935	Flq|QnrVC4_1_GQ891757|Fluoroquinolones|Quinolone_resistance_protein_Qnr|QNRVC	1	1	1	Fluoroquinolones	Quinolone resistance protein Qnr	QNRVC
k141_1001140	623	Fos|fosA_15_CP002889|Fosfomycin|Fosfomycin_thiol_transferases|FOSA	0.905498	0.935484	0.847079	Fosfomycin	Fosfomycin thiol transferases	FOSA
k141_2681142	792	Fos|fosA_3_NZ_ACWO01000079|Fosfomycin|Fosfomycin_thiol_transferases|FOSA	0.980952	0.995146	0.97619	Fosfomycin	Fosfomycin thiol transferases	FOSA
k141_280143	21975	gnl|AB709942|idb|i2892||intI1	1	0.999014	0.999014	Integron	recombination	Class 1 Integron
k141_1076325	2188	gnl|JX469830|idb|i2883||intI2	1	0.990689	0.990689	Integron	recombination	Class 2 Integron
k141_1690326	1195	gnl|EF467661|idb|i2895||intI3	1	1	1	Integron	recombination	Class 3 Integron
k141_1799877	1032	Met|nimE_1_AM042593|Metronidazole|nim_nitroimidazole_reductase|NIME	1	1	1	Metronidazole	nim nitroimidazole reductase	NIME
k141_1795375	1866	MLS|ermA_2_AF002716|MLS|23S_rRNA_methyltransferases|ERMA	1	0.922131	0.922131	MLS	23S rRNA methyltransferases	ERMA
k141_2718078	1806	721|AB014481.1|AB014481|MLS|23S_rRNA_methyltransferases|ERMB	1	0.961905	0.961905	MLS	23S rRNA methyltransferases	ERMB
k141_60731	743	554|FN806789.1|FN806789|MLS|23S_rRNA_methyltransferases|ERMB	1	1	1	MLS	23S rRNA methyltransferases	ERMB
k141_2114364	982	MLS|ermC_12_Y09003|MLS|23S_rRNA_methyltransferases|ERMC	1	0.998639	0.998639	MLS	23S rRNA methyltransferases	ERMC
k141_2714977	1843	MLS|ErmG|M15332|672-1406|735|MLS|23S_rRNA_methyltransferases|ERMG	1	0.993197	0.993197	MLS	23S rRNA methyltransferases	ERMG
k141_498893	970	MLS|L22689.1|gene1|MLS|23S_rRNA_methyltransferases|ERMQ	1	1	1	MLS	23S rRNA methyltransferases	ERMQ
k141_2327850	1456	MLS|ErmT|M64090|168-902|735|MLS|23S_rRNA_methyltransferases|ERMR	0.829932	0.909836	0.755102	MLS	23S rRNA methyltransferases	ERMR
k141_1827831	729	MLS|ermT_3_AF310974|MLS|23S_rRNA_methyltransferases|ERMT	0.882993	0.959938	0.847619	MLS	23S rRNA methyltransferases	ERMT
k141_560162	2485	CARD|phgb|AF024666|2207-2969|ARO:3000596|ErmX|MLS|23S_rRNA_methyltransferases|ERMX	1	0.988204	0.988204	MLS	23S rRNA methyltransferases	ERMX
k141_2610446	939	CARD|phgb|EF452177|0-495|ARO:3002838|lnuD|MLS|Lincosamide_nucleotidyltransferases|LNUC	1	0.99798	0.99798	MLS	Lincosamide nucleotidyltransferases	LNUC
k141_812204	1619	CARD|phgb|AY928180|0-495|ARO:3002837|lnuC|MLS|Lincosamide_nucleotidyltransferases|LNUC	1	0.991919	0.991919	MLS	Lincosamide nucleotidyltransferases	LNUC
k141_1667287	3520	MLS|LnuF|EU118119|1030-1851|822|MLS|Lincosamide_nucleotidyltransferases|LNUF	1	0.997567	0.997567	MLS	Lincosamide nucleotidyltransferases	LNUF
k141_2042302	1570	MLS|DQ157752.1|gene4|MLS|Macrolide_esterases|EREA	0.995086	0.990947	0.986077	MLS	Macrolide esterases	EREA
k141_695240	1353	MLS|AF099140.1|gene1|MLS|Macrolide_esterases|EREA	0.972536	0.998339	0.970921	MLS	Macrolide esterases	EREA
k141_2286861	1183	MLS|MphA|DQ445270|1626-2531|1230|MLS|Macrolide_phosphotransferases|MPHA	1	1	1	MLS	Macrolide phosphotransferases	MPHA
k141_1252698	2854	1507|unknown_id|unknown_name|MLS|Macrolide_phosphotransferases|MPHE	1	1	1	MLS	Macrolide phosphotransferases	MPHE
k141_894816	1294	MLS|MefA|U70055|314-1531|1218|MLS|Macrolide_resistance_efflux_pumps|MEFA	1	0.954023	0.954023	MLS	Macrolide resistance efflux pumps	MEFA
k141_928510	4972	CARD|phgb|FJ196385|11083-12313|ARO:3003107|mefB|MLS|Macrolide_resistance_efflux_pumps|MEFB	1	0.969131	0.969131	MLS	Macrolide resistance efflux pumps	MEFB
k141_2299585	863	CARD|phgb|M35190|0-624|ARO:3002670|cat|Phenicol|Chloramphenicol_acetyltransferases|CAT	1	0.969551	0.969551	Phenicol	Chloramphenicol acetyltransferases	CAT
k141_2621831	1126	CARD|phgb|M55620|0-660|ARO:3002687|catQ|Phenicol|Chloramphenicol_acetyltransferases|CAT	1	0.99697	0.99697	Phenicol	Chloramphenicol acetyltransferases	CAT
k141_959482	2010	Phe|NC_010588.1.6276004|Phenicol|Chloramphenicol_acetyltransferases|CATA	1	0.99851	0.99851	Phenicol	Chloramphenicol acetyltransferases	CATA
k141_1171866	1209	1888|AF322577.2|AF322577|Phenicol|Chloramphenicol_acetyltransferases|CATB|RequiresSNPConfirmation	1	1	1	Phenicol	Chloramphenicol acetyltransferases	CATB
k141_3101860	677	Phe|CatB8|AF227506|253-885|633|Phenicol|Chloramphenicol_acetyltransferases|CATB|RequiresSNPConfirmation	1	1	1	Phenicol	Chloramphenicol acetyltransferases	CATB
k141_1019654	1313	944|X74948.1|X74948|Phenicol|Chloramphenicol_acetyltransferases|CATP	0.997967	0.98778	0.985772	Phenicol	Chloramphenicol acetyltransferases	CATP
k141_88733	1869	1597|HQ713678.1|HQ713678|Phenicol|Phenicol_efflux_pumps|CML	1	1	1	Phenicol	Phenicol efflux pumps	CML
k141_2855439	82590	Phe|AF024666.2|gene33|Phenicol|Phenicol_efflux_pumps|CMXAB	1	0.943027	0.943027	Phenicol	Phenicol efflux pumps	CMXAB
k141_1704342	2128	Phe|AF231986|Phenicol|Phenicol_efflux_pumps|FLOR	1	0.999177	0.999177	Phenicol	Phenicol efflux pumps	FLOR
k141_128940	210	Col(IRGK)_1__AY543071	1	1	1	Plasmid	HGT	Col
k141_135648	385	Col(MG828)_1__NC_008486	0.977099	0.976562	0.954198	Plasmid	HGT	Col
k141_1727041	423	Col156_1__NC_009781	1	0.974026	0.974026	Plasmid	HGT	Col
k141_173943	583	Col(Ye4449)_1__FJ696405	1	0.974227	0.974227	Plasmid	HGT	Col
k141_179783	4004	Col8282_1__DQ995353	0.942029	0.902564	0.850242	Plasmid	HGT	Col
k141_1824711	436	ColE10_1__X01654	0.954802	0.95858	0.915254	Plasmid	HGT	Col
k141_1905096	495	ColpVC_1__JX133088	0.834197	0.975155	0.813472	Plasmid	HGT	Col
k141_216811	404	Col(MG828)_1__NC_008486	1	0.931298	0.931298	Plasmid	HGT	Col
k141_2386847	349	Col(MGD2)_1__NC_003789	1	0.992647	0.992647	Plasmid	HGT	Col
k141_2389157	1869	Col(MGD2)_1__NC_003789	1	0.985294	0.985294	Plasmid	HGT	Col
k141_2414371	656	Col(IRGK)_1__AY543071	1	0.978261	0.978261	Plasmid	HGT	Col
k141_448183	183	Col(IMGS31)_1__NC_011406	0.924242	0.989071	0.914141	Plasmid	HGT	Col
k141_470788	285	Col3M_1__JX514065	1	0.980892	0.980892	Plasmid	HGT	Col
k141_565066	183	Col(IMGS31)_1__NC_011406	0.924242	1	0.924242	Plasmid	HGT	Col
k141_1346964	3424	repUS18__rep(pKKS825)_FN377602.2	0.885463	0.925373	0.819383	Plasmid	HGT	G+
k141_541005	1966	repUS18__rep(pKKS825)_FN377602.2	0.967695	0.923369	0.893539	Plasmid	HGT	G+
k141_922475	1246	IncA/C2_1__JN157804	1	0.997602	0.997602	Plasmid	HGT	IncA/C
k141_1437218	952	IncFIA(HI1)_1_HI1_AF250878	1	0.976804	0.976804	Plasmid	HGT	IncFIA
k141_1380396	1722	IncFIB(pQil)_1_pQil_JN233705	1	1	1	Plasmid	HGT	IncFIB
k141_158198	952	IncFIB(pB171)_1_pB171_AB024946	0.987558	0.924409	0.912908	Plasmid	HGT	IncFIB
k141_1843390	2528	IncFIB(K)_1_Kpn3_JN233704	1	0.991071	0.991071	Plasmid	HGT	IncFIB
k141_2410451	1392	IncFIB(AP001918)_1__AP001918	1	0.973607	0.973607	Plasmid	HGT	IncFIB
k141_591947	4242	IncFIB(pECLA)_1_pECLA_CP001919	1	1	1	Plasmid	HGT	IncFIB
k141_1054297	704	IncFII(Yp)_1_Yersenia_CP000670	0.908696	0.937799	0.852174	Plasmid	HGT	IncFII
k141_1733214	1466	IncFII(pECLA)_1_pECLA_CP001919	1	0.998661	0.998661	Plasmid	HGT	IncFII
k141_1736906	2213	IncFII(K)_1__CP000648	1	0.959459	0.959459	Plasmid	HGT	IncFII
k141_2073544	1251	IncFII(K)_1__CP000648	0.804054	0.983193	0.790541	Plasmid	HGT	IncFII
k141_2235444	1343	IncFII(Yp)_1_Yersenia_CP000670	0.869565	1	0.869565	Plasmid	HGT	IncFII
k141_2285124	1449	IncFII_1__AY458016	0.984674	0.992218	0.977011	Plasmid	HGT	IncFII
k141_237116	1155	IncFII(SARC14)_1_SARC14_JQ418540	1	0.950562	0.950562	Plasmid	HGT	IncFII
k141_2907098	477	IncFII(Yp)_1_Yersenia_CP000670	0.995652	0.960699	0.956522	Plasmid	HGT	IncFII
k141_1693289	897	IncHI1B(CIT)_1_pNDM-CIT_JX182975	1	1	1	Plasmid	HGT	IncHI1B
k141_557096	858	IncP(6)_1__JF785550	1	0.998759	0.998759	Plasmid	HGT	IncP(6)
k141_280143	2679	IncP(Beta)_1_Beta_U67194	0.998282	0.994836	0.993127	Plasmid	HGT	IncP(Beta)
k141_2599763	1575	IncQ1_1__HE654726	1	1	1	Plasmid	HGT	IncQ1
k141_344272	1677	IncQ1_1__HE654726	0.951111	0.943925	0.897778	Plasmid	HGT	IncQ1
k141_2339076	393	IncQ2_1__FJ696404	0.873333	0.908397	0.793333	Plasmid	HGT	IncQ2
k141_788848	989	IncQ2_1__FJ696404	1	0.988889	0.988889	Plasmid	HGT	IncQ2
k141_822770	2196	IncQ2_1__FJ696404	1	0.937778	0.937778	Plasmid	HGT	IncQ2
k141_215045	1098	IncR_1__DQ449578	1	1	1	Plasmid	HGT	IncR
k141_3002112	535	IncU_1__DQ401103	0.821239	0.967672	0.79469	Plasmid	HGT	IncU
k141_690372	4742	IncU_1__DQ401103	1	1	1	Plasmid	HGT	IncU
k141_791451	2709	Rep_1_pKPC-2_CP011573	0.892361	0.953307	0.850694	Plasmid	HGT	other
k141_1097130	11897	TrfA_1__CP11611	1	1	1	Plasmid	HGT	other
k141_280143	19241	Sul|sul1_33_AJ564903|Sulfonamides|Sulfonamide-resistant_dihydropteroate_synthases|SULI	1	1	1	Sulfonamides	Sulfonamide-resistant dihydropteroate synthases	SULI
k141_2691559	1178	Tet|TetX|M37699|586-1752|1167|Tetracyclines|Tetracycline_inactivation_enzymes|TETX	1	0.998286	0.998286	Tetracyclines	Tetracycline inactivation enzymes	TETX
k141_3049964	1493	Tet|tet31_1_GQ283908|Tetracyclines|Tetracycline_resistance_major_facilitator_superfamily_MFS_efflux_pumps|TET31	1	1	1	Tetracyclines	Tetracycline resistance major facilitator superfamily MFS efflux pumps	TET31
k141_418876	1778	249|AY743590.1|AY743590|Tetracyclines|Tetracycline_resistance_major_facilitator_superfamily_MFS_efflux_pumps|TET39	1	1	1	Tetracyclines	Tetracycline resistance major facilitator superfamily MFS efflux pumps	TET39
k141_1002348	1356	Tet|tetA_P_1_AB054980|Tetracyclines|Tetracycline_resistance_major_facilitator_superfamily_MFS_efflux_pumps|TETA	1	0.91924	0.91924	Tetracyclines	Tetracycline resistance major facilitator superfamily MFS efflux pumps	TETA
k141_2591142	3750	Tet|TetA|JX424423|94438-95712|1275|Tetracyclines|Tetracycline_resistance_major_facilitator_superfamily_MFS_efflux_pumps|TETA	1	1	1	Tetracyclines	Tetracycline resistance major facilitator superfamily MFS efflux pumps	TETA
k141_1888071	1232	Tet|TetC|EU751612|1-1191|1191|Tetracyclines|Tetracycline_resistance_major_facilitator_superfamily_MFS_efflux_pumps|TETC	1	0.99916	0.99916	Tetracyclines	Tetracycline resistance major facilitator superfamily MFS efflux pumps	TETC
k141_1043763	2531	Tet|TetG|AF133140|757-1932|1176|Tetracyclines|Tetracycline_resistance_major_facilitator_superfamily_MFS_efflux_pumps|TETG	1	0.997449	0.997449	Tetracyclines	Tetracycline resistance major facilitator superfamily MFS efflux pumps	TETG
k141_464076	4194	Tet|tetH_3_Y15510|Tetracyclines|Tetracycline_resistance_major_facilitator_superfamily_MFS_efflux_pumps|TETH	1	1	1	Tetracyclines	Tetracycline resistance major facilitator superfamily MFS efflux pumps	TETH
k141_1007850	4881	49|AJ514254.1|AJ514254|Tetracyclines|Tetracycline_resistance_ribosomal_protection_proteins|TET36	1	0.98804	0.98804	Tetracyclines	Tetracycline resistance ribosomal protection proteins	TET36
k141_3021752	3212	49|AJ514254.1|AJ514254|Tetracyclines|Tetracycline_resistance_ribosomal_protection_proteins|TET36	0.910556	0.907481	0.826313	Tetracyclines	Tetracycline resistance ribosomal protection proteins	TET36
k141_817461	3184	Tet|tet40_2_FJ158002|Tetracyclines|Tetracycline_resistance_ribosomal_protection_proteins|TET40	1	0.997543	0.997543	Tetracyclines	Tetracycline resistance ribosomal protection proteins	TET40
k141_2774450	3151	Tet|tet44_1_NZ_ABDU01000081|Tetracyclines|Tetracycline_resistance_ribosomal_protection_proteins|TET44	1	0.98752	0.98752	Tetracyclines	Tetracycline resistance ribosomal protection proteins	TET44
k141_159055	14741	Tet|tetM_8_X04388|Tetracyclines|Tetracycline_resistance_ribosomal_protection_proteins|TETM	1	0.998437	0.998437	Tetracyclines	Tetracycline resistance ribosomal protection proteins	TETM
k141_2364676	2020	Tet|tetM_7_FN433596|Tetracyclines|Tetracycline_resistance_ribosomal_protection_proteins|TETM	1	1	1	Tetracyclines	Tetracycline resistance ribosomal protection proteins	TETM
k141_333025	2317	Tet|tetO_2_M20925|Tetracyclines|Tetracycline_resistance_ribosomal_protection_proteins|TETO	1	0.997396	0.997396	Tetracyclines	Tetracycline resistance ribosomal protection proteins	TETO
k141_1738370	1951	Tet|tetQ_1_L33696|Tetracyclines|Tetracycline_resistance_ribosomal_protection_proteins|TETQ	1	0.998442	0.998442	Tetracyclines	Tetracycline resistance ribosomal protection proteins	TETQ
k141_656359	6102	Tet|TetQ|Z21523|362-2287|1926|Tetracyclines|Tetracycline_resistance_ribosomal_protection_proteins|TETQ	0.99848	0.903602	0.902229	Tetracyclines	Tetracycline resistance ribosomal protection proteins	TETQ
k141_2720503	3898	Tet|TetS|L09756|447-2372|1926|Tetracyclines|Tetracycline_resistance_ribosomal_protection_proteins|TETS	1	1	1	Tetracyclines	Tetracycline resistance ribosomal protection proteins	TETS
k141_1835037	4318	Tet|TetT|L42544|478-2433|1956|Tetracyclines|Tetracycline_resistance_ribosomal_protection_proteins|TETT	0.984663	0.922118	0.907975	Tetracyclines	Tetracycline resistance ribosomal protection proteins	TETT
k141_2132011	2027	Tet|tetW_2_AY049983|Tetracyclines|Tetracycline_resistance_ribosomal_protection_proteins|TETW	0.991667	0.94958	0.941667	Tetracyclines	Tetracycline resistance ribosomal protection proteins	TETW
k141_2493653	689	940|AF028812.1|AF028812|Trimethoprim|Dihydrofolate_reductase|DFRF	1	1	1	Trimethoprim	Dihydrofolate reductase	DFRF
k141_1174857	643	Tmt|Dfr22|AJ628423|325-822|498|Trimethoprim|Dihydrofolate_reductase|DHFR|RequiresSNPConfirmation	1	1	1	Trimethoprim	Dihydrofolate reductase	DHFR
k141_277170	403	1707|EU259884.2|EU259884|Trimethoprim|Dihydrofolate_reductase|DHFR|RequiresSNPConfirmation	0.850211	1	0.850211	Trimethoprim	Dihydrofolate reductase	DHFR
k141_2776176	641	Tmt|DfrA14|GU726917|72-545|474|Trimethoprim|Dihydrofolate_reductase|DHFR|RequiresSNPConfirmation	1	1	1	Trimethoprim	Dihydrofolate reductase	DHFR
k141_2915339	640	Tmt|DfrA12|Z21672|310-807|498|Trimethoprim|Dihydrofolate_reductase|DHFR|RequiresSNPConfirmation	1	1	1	Trimethoprim	Dihydrofolate reductase	DHFR
k141_2929392	493	1520|AF174129.3|AF174129|Trimethoprim|Dihydrofolate_reductase|DHFR|RequiresSNPConfirmation	0.972574	1	0.972574	Trimethoprim	Dihydrofolate reductase	DHFR
k141_153181	8447	950|J03306.1|PAZDHFRA|Trimethoprim|Dihydrofolate_reductase|DHFRIII|RequiresSNPConfirmation	0.871166	0.906103	0.789366	Trimethoprim	Dihydrofolate reductase	DHFRIII
