# Supplementary material for: Linking the resistome and plasmidome to the microbiome
Source: ISME J. 2019 May 30;13(10):2437–46. doi: 10.1038/s41396-019-0446-4 (PMC6776055; doi:10.1038/s41396-019-0446-4)
Supplement: Supplementary file 15 — Supplementary information Clean version supplementary information Hi-C ISMEJ [file 41396_2019_446_MOESM15_ESM.xlsx]

## Sheet: Sheet1
Table S6: Limit of detection estimated from several host-ARG or host-plasmid associations.
Contig	Element family	Host fraction	Host fraction (%)	Kallisto abundance	Host	Sample
k141_280143	pB10::rfp	0.1	10	1128.5	E. coli	WWEC
k141_683330	CFX	0.000202054	0.0202054	2.28018	Prevotella	WW
k141_1402544	catB	1.17509e-05	0.00117509	0.132609	Enterobacteriaceae	WW
k141_1966575	catB	5.4625e-05	0.0054625	0.616443	Enterobacteriaceae	WW
	catB family total	6.63759e-05	0.00663759	0.749052	Enterobacteriaceae	WW
k141_671039	colE-type	1.11448e-05	0.00111448	0.125769	Aeromonadaceae	WW
k141_684328	ant3	0.00064554	0.064554	7.28492	Enterobacteriaceae	WW
k141_1039329	ant3	0.000229785	0.0229785	2.59312	Enterobacteriaceae	WW
k141_2538726	ant3	7.58208e-05	0.00758208	0.855638	Enterobacteriaceae	WW
k141_2737418	ant3	3.48614e-05	0.00348614	0.393411	Enterobacteriaceae	WW
k141_3040887	ant3	6.79222e-05	0.00679222	0.766502	Enterobacteriaceae	WW
	ant3 family total	0.00105393	0.105393	11.8936	Enterobacteriaceae	WW
k141_808085	IncP1-𝛃	0.000124637	0.0124637	1.40653	cluster.20	WW
k141_2615937	IncP1-𝛃	2.59195e-05	0.00259195	0.292501	cluster.20(other)	WW
	IncP1-𝛃 family total	0.000150557	0.0150557	1.69903	cluster.20	WW
k141_945791	CBLA	0.000129778	0.0129778	1.46454	Bacteroides	WW
k141_642317	ermF	0.000165399	0.0165399	1.86653	Bacteroides	WW
k141_1307654	tet39	0.00101083	0.101083	11.4072	Acinetobacter	WW
k141_505817	tet39	0.00548233	0.548233	61.8681	Acinetobacter	WW
